# Supplementary material for: Characterization of the watercress (Nasturtium officinale R. Br.; Brassicaceae) transcriptome using RNASeq and identification of candidate genes for important phytonutrient traits linked to human health
Source: BMC Genomics. 2016 May 20;17:378. doi: 10.1186/s12864-016-2704-4 (PMC4875719; doi:10.1186/s12864-016-2704-4)
Supplement: Additional file 1: Table S1. — Complete annotation and differential expression data for watercress transcripts assembled and analysed in this study. (XLSX 12441 kb) [file 12864_2016_2704_MOESM1_ESM.xlsx]

## Sheet: Sheet1
TRANSCRIPTOME	ANNOTATION						CHECK		DIFFERENTIAL_EXPRESSION_AOX				DIFFERENTIAL_EXPRESSION_GLS
Watercress_Locus	Gene_ID	Functional_description	%_Match	Length_of_Hit	eValue	Score(bit)	Mito/Chloro_DNA	%_Match	LogFC_AOX	pValue_AOX	DE_AOX	Fst_AOX_HighVsLow	LogFC_GLS	pValue_GLS	DE_GLS	Fst_GLS_HighVsLow
c1_g1_i1	AT3G09930	GDSL-like Lipase/Acylhydrolase superfamily protein; FUNCTIONS IN: lipase activity, hydrolase activity, acting on ester bonds, carboxylesterase activity; INVOLVED IN: lipid metabolic process; LOCATED IN: endomembrane system; EXPRESSED IN: petal, leaf whorl, flower, carpel; EXPRESSED DURING: 4 anthesis, petal differentiation and expansion stage; CONTAINS InterPro DOMAIN/s: Lipase, GDSL (InterPro:IP…	82.28	79	7e-37	148	nuclear	N/A	0.319331	1	No	N/A	0.877604	1	No	N/A
c10000_g1_i1	N/A	N/A	N/A	N/A	N/A	N/A	nuclear	N/A	N/A	N/A	N/A	N/A	N/A	N/A	N/A	N/A
c10001_g1_i1	N/A	N/A	N/A	N/A	N/A	N/A	nuclear	N/A	N/A	N/A	N/A	N/A	N/A	N/A	N/A	N/A
c10002_g1_i1	AXY4L TBL22 At3g28150 MMG15.18	Protein ALTERED XYLOGLUCAN 4-like (Protein trichome birefringence-like 22)	N/A	N/A	N/A	N/A	nuclear	N/A	-1.09325	1	No	N/A	-2.51973	1	No	N/A
c10004_g1_i1	AT2G37740	zinc-finger protein 10 (ZFP10); FUNCTIONS IN: sequence-specific DNA binding transcription factor activity, zinc ion binding, nucleic acid binding; INVOLVED IN: regulation of transcription; LOCATED IN: intracellular; EXPRESSED IN: root; CONTAINS InterPro DOMAIN/s: Zinc finger, C2H2-like (InterPro:IPR015880), Zinc finger, C2H2-type (InterPro:IPR007087); BEST Arabidopsis thaliana protein match is: C…	74.23	97	2e-31	130	nuclear	N/A	0.724939	1	No	N/A	N/A	N/A	N/A	N/A
c10005_g1_i1	N/A	N/A	N/A	N/A	N/A	N/A	nuclear	N/A	2.84686	1	No	N/A	N/A	N/A	N/A	N/A
c10013_g1_i1	AT5G01410	Encodes a protein predicted to function in tandem with PDX2 to form glutamine amidotransferase complex with involved in vitamin B6 biosynthesis.	79.34	242	8e-104	373	nuclear	N/A	N/A	N/A	N/A	N/A	N/A	N/A	N/A	N/A
c10013_g2_i1	AT5G01410	Encodes a protein predicted to function in tandem with PDX2 to form glutamine amidotransferase complex with involved in vitamin B6 biosynthesis.	71.43	70	1e-21	99.4	nuclear	N/A	N/A	N/A	N/A	N/A	N/A	N/A	N/A	N/A
c10015_g1_i1	N/A	N/A	N/A	N/A	N/A	N/A	nuclear	N/A	2.94238	0.755701	No	N/A	-0.662453	1	No	N/A
c10018_g1_i1	N/A	N/A	N/A	N/A	N/A	N/A	nuclear	N/A	2.975	0.590235	No	N/A	0.102402	1	No	N/A
c1002_g1_i1	N/A	N/A	N/A	N/A	N/A	N/A	nuclear	N/A	0.803574	1	No	N/A	-0.840898	1	No	N/A
c10021_g1_i1	N/A	N/A	N/A	N/A	N/A	N/A	nuclear	N/A	N/A	N/A	N/A	N/A	N/A	N/A	N/A	N/A
c10022_g1_i1	N/A	N/A	N/A	N/A	N/A	N/A	nuclear	N/A	N/A	N/A	N/A	N/A	N/A	N/A	N/A	N/A
c10024_g1_i1	AT2G33710	encodes a member of the ERF (ethylene response factor) subfamily B-4 of ERF/AP2 transcription factor family. The protein contains one AP2 domain. There are 7 members in this subfamily.	75.98	179	1e-70	263	nuclear	N/A	-0.481437	1	No	N/A	-0.705449	1	No	N/A
c10027_g1_i1	AT1G76220	Arabidopsis protein of unknown function (DUF241); FUNCTIONS IN: molecular_function unknown; INVOLVED IN: biological_process unknown; LOCATED IN: chloroplast; EXPRESSED IN: root, carpel; EXPRESSED DURING: 4 anthesis; CONTAINS InterPro DOMAIN/s: Protein of unknown function DUF241, plant (InterPro:IPR004320); BEST Arabidopsis thaliana protein match is: Arabidopsis protein of unknown function (DUF241…	73.2	97	3e-32	133	nuclear	N/A	0.382995	1	No	N/A	-0.929046	1	No	N/A
c10028_g1_i1	AT5G07400	forkhead-associated domain-containing protein / FHA domain-containing protein; FUNCTIONS IN: hydrolase activity, acting on acid anhydrides, in phosphorus-containing anhydrides, phosphoric diester hydrolase activity, zinc ion binding, nucleic acid binding; INVOLVED IN: DNA repair; LOCATED IN: nucleus; EXPRESSED IN: sperm cell, seed; EXPRESSED DURING: F mature embryo stage; CONTAINS InterPro DOMAIN…	91.18	363	0	690	nuclear	N/A	0.212364	1	No	-1	-0.159788	1	No	-1
c10028_g1_i2	AT5G07400	forkhead-associated domain-containing protein / FHA domain-containing protein; FUNCTIONS IN: hydrolase activity, acting on acid anhydrides, in phosphorus-containing anhydrides, phosphoric diester hydrolase activity, zinc ion binding, nucleic acid binding; INVOLVED IN: DNA repair; LOCATED IN: nucleus; EXPRESSED IN: sperm cell, seed; EXPRESSED DURING: F mature embryo stage; CONTAINS InterPro DOMAIN…	88.98	363	0	667	nuclear	N/A	0.00677603	1	No	-1	-0.427042	1	No	-1
c10029_g1_i1	N/A	N/A	N/A	N/A	N/A	N/A	nuclear	N/A	-0.788432	1	No	N/A	0.226683	1	No	N/A
c1003_g1_i1	N/A	N/A	N/A	N/A	N/A	N/A	nuclear	N/A	1.99416	1	No	N/A	N/A	N/A	N/A	N/A
c10031_g1_i1	N/A	N/A	N/A	N/A	N/A	N/A	nuclear	N/A	1.10827	1	No	N/A	N/A	N/A	N/A	N/A
c10032_g1_i1	AT3G51480	member of Putative ligand-gated ion channel subunit family	90.45	157	2e-76	281	nuclear	N/A	-0.139426	1	No	N/A	-2.23949	1	No	N/A
c10036_g1_i1	AT5G18840	Major facilitator superfamily protein; FUNCTIONS IN: carbohydrate transmembrane transporter activity, sugar:hydrogen symporter activity; INVOLVED IN: transport, transmembrane transport; LOCATED IN: integral to membrane, membrane; EXPRESSED IN: 17 plant structures; EXPRESSED DURING: 7 growth stages; CONTAINS InterPro DOMAIN/s: Major facilitator superfamily (InterPro:IPR020846), General substrate t…	77.27	66	6e-22	99	nuclear	N/A	0.21934	1	No	N/A	0.241384	1	No	N/A
c10036_g2_i1	AT5G18840	Major facilitator superfamily protein; FUNCTIONS IN: carbohydrate transmembrane transporter activity, sugar:hydrogen symporter activity; INVOLVED IN: transport, transmembrane transport; LOCATED IN: integral to membrane, membrane; EXPRESSED IN: 17 plant structures; EXPRESSED DURING: 7 growth stages; CONTAINS InterPro DOMAIN/s: Major facilitator superfamily (InterPro:IPR020846), General substrate t…	95.42	153	2e-80	294	nuclear	N/A	-0.405533	1	No	N/A	0.145334	1	No	N/A
c10046_g1_i1	N/A	N/A	N/A	N/A	N/A	N/A	nuclear	N/A	-0.256009	1	No	N/A	1.35529	1	No	N/A
c10047_g1_i1	AT3G01740	Mitochondrial ribosomal protein L37; CONTAINS InterPro DOMAIN/s: Ribosomal protein L37, mitochondrial (InterPro:IPR013870); BEST Arabidopsis thaliana protein match is: Mitochondrial ribosomal protein L37 (TAIR:AT5G14290.1); Has 178 Blast hits to 178 proteins in 92 species: Archae - 0; Bacteria - 0; Metazoa - 64; Fungi - 40; Plants - 51; Viruses - 0; Other Eukaryotes - 23 (source: NCBI BLink).	88.89	126	1e-57	219	nuclear	N/A	-0.477944	1	No	0.25	-1.05727	1	No	-0.5
c10047_g1_i2	AT3G01740	Mitochondrial ribosomal protein L37; CONTAINS InterPro DOMAIN/s: Ribosomal protein L37, mitochondrial (InterPro:IPR013870); BEST Arabidopsis thaliana protein match is: Mitochondrial ribosomal protein L37 (TAIR:AT5G14290.1); Has 178 Blast hits to 178 proteins in 92 species: Archae - 0; Bacteria - 0; Metazoa - 64; Fungi - 40; Plants - 51; Viruses - 0; Other Eukaryotes - 23 (source: NCBI BLink).	88.89	126	1e-57	219	nuclear	N/A	-0.259383	1	No	0.25	-0.163738	1	No	-0.5
c10048_g1_i1	AT1G03010	Phototropic-responsive NPH3 family protein; FUNCTIONS IN: signal transducer activity; INVOLVED IN: response to light stimulus, pollen tube growth; EXPRESSED IN: leaf apex, inflorescence meristem, cauline leaf, root, flower; EXPRESSED DURING: M germinated pollen stage, petal differentiation and expansion stage; CONTAINS InterPro DOMAIN/s: NPH3 (InterPro:IPR004249), BTB/POZ fold (InterPro:IPR011333…	90.22	92	1e-39	157	nuclear	N/A	-0.676889	1	No	N/A	1.39882	1	No	N/A
c10050_g1_i1	AT2G28920	RING/U-box superfamily protein; FUNCTIONS IN: zinc ion binding; CONTAINS InterPro DOMAIN/s: Zinc finger, RING-type (InterPro:IPR001841), Zinc finger, C3HC4 RING-type (InterPro:IPR018957); BEST Arabidopsis thaliana protein match is: RING/U-box superfamily protein (TAIR:AT5G41400.1); Has 7703 Blast hits to 7686 proteins in 274 species: Archae - 0; Bacteria - 0; Metazoa - 1826; Fungi - 508; Plants -…	71.28	94	7e-32	132	nuclear	N/A	-1.18865	1	No	N/A	-0.0359968	1	No	N/A
c10056_g1_i1	N/A	N/A	N/A	N/A	N/A	N/A	nuclear	N/A	N/A	N/A	N/A	N/A	N/A	N/A	N/A	N/A
c10058_g1_i1	N/A	N/A	N/A	N/A	N/A	N/A	nuclear	N/A	1.35428	1	No	N/A	0.0831178	1	No	N/A
c10059_g1_i1	XTH31 ATXG XTR8 At3g44990 F14D17.60	Xyloglucan endotransglucosylase/hydrolase protein 31 (At-XTH31) (AtXTR8) (XTH-31) (EC 2.4.1.207) (EC 3.2.1.151)	N/A	N/A	N/A	N/A	nuclear	N/A	N/A	N/A	N/A	N/A	N/A	N/A	N/A	N/A
c10060_g1_i1	AT5G01250	alpha 1,4-glycosyltransferase family protein; FUNCTIONS IN: transferase activity, transferring glycosyl groups, transferase activity; INVOLVED IN: biological_process unknown; LOCATED IN: Golgi stack; CONTAINS InterPro DOMAIN/s: Alpha 1,4-glycosyltransferase conserved region (InterPro:IPR007652), Glycosyltransferase, DXD sugar-binding region (InterPro:IPR007577); BEST Arabidopsis thaliana protein …	83.89	149	7e-72	265	nuclear	N/A	0.239508	1	No	N/A	1.02814	1	No	N/A
c10060_g2_i1	AT5G01250	alpha 1,4-glycosyltransferase family protein; FUNCTIONS IN: transferase activity, transferring glycosyl groups, transferase activity; INVOLVED IN: biological_process unknown; LOCATED IN: Golgi stack; CONTAINS InterPro DOMAIN/s: Alpha 1,4-glycosyltransferase conserved region (InterPro:IPR007652), Glycosyltransferase, DXD sugar-binding region (InterPro:IPR007577); BEST Arabidopsis thaliana protein …	87.67	73	6e-33	135	nuclear	N/A	N/A	N/A	N/A	N/A	N/A	N/A	N/A	N/A
c10061_g1_i1	AT1G14300	ARM repeat superfamily protein; FUNCTIONS IN: binding; INVOLVED IN: biological_process unknown; LOCATED IN: cellular_component unknown; EXPRESSED IN: 22 plant structures; EXPRESSED DURING: 13 growth stages; CONTAINS InterPro DOMAIN/s: Uncharacterised protein family UPF0507 (InterPro:IPR007205), Armadillo-like helical (InterPro:IPR011989), Uncharacterised protein family UPF0507, C-terminal (InterP…	94.4	339	6e-176	613	nuclear	N/A	-0.0877026	1	No	-1	-0.0319264	1	No	-0.2
c10061_g1_i2	AT1G14300	ARM repeat superfamily protein; FUNCTIONS IN: binding; INVOLVED IN: biological_process unknown; LOCATED IN: cellular_component unknown; EXPRESSED IN: 22 plant structures; EXPRESSED DURING: 13 growth stages; CONTAINS InterPro DOMAIN/s: Uncharacterised protein family UPF0507 (InterPro:IPR007205), Armadillo-like helical (InterPro:IPR011989), Uncharacterised protein family UPF0507, C-terminal (InterP…	93.53	139	6e-70	260	nuclear	N/A	-1.97614	0.908453	No	-1	-0.189074	1	No	-1
c10063_g1_i1	AT4G00300	fringe-related protein; FUNCTIONS IN: transferase activity, transferring glycosyl groups; INVOLVED IN: biological_process unknown; LOCATED IN: endomembrane system; EXPRESSED IN: 24 plant structures; EXPRESSED DURING: 15 growth stages; CONTAINS InterPro DOMAIN/s: Malectin/receptor-like protein kinase (InterPro:IPR021720); BEST Arabidopsis thaliana protein match is: Protein kinase superfamily prote…	83.56	73	0	130	nuclear	N/A	0.414848	1	No	-1	-0.0724507	1	No	-1
c10067_g1_i1	N/A	N/A	N/A	N/A	N/A	N/A	nuclear	N/A	0.273695	1	No	N/A	-0.736719	1	No	N/A
c10068_g1_i1	N/A	N/A	N/A	N/A	N/A	N/A	chloroplast	98.31	1.53508	1	No	N/A	0.117766	1	No	N/A
c10068_g2_i1	N/A	N/A	N/A	N/A	N/A	N/A	chloroplast	98.5	0.550905	1	No	-1	0.558175	1	No	-1
c10069_g1_i1	N/A	N/A	N/A	N/A	N/A	N/A	nuclear	N/A	-1.83963	0.970588	No	N/A	-0.0836691	1	No	N/A
c1007_g1_i1	N/A	N/A	N/A	N/A	N/A	N/A	nuclear	N/A	-0.668793	1	No	N/A	-0.221007	1	No	N/A
c10073_g1_i1	N/A	N/A	N/A	N/A	N/A	N/A	nuclear	N/A	-0.909635	1	No	N/A	N/A	N/A	N/A	N/A
c10075_g1_i1	N/A	N/A	N/A	N/A	N/A	N/A	nuclear	N/A	-0.279678	1	No	N/A	-1.14204	1	No	N/A
c10078_g1_i1	N/A	N/A	N/A	N/A	N/A	N/A	nuclear	N/A	0.503321	1	No	N/A	0.877219	1	No	N/A
c10079_g1_i1	At1g48100 F21D18.17 F21D18.18	Polygalacturonase At1g48100 (PG) (EC 3.2.1.15) (Pectinase At1g48100)	N/A	N/A	N/A	N/A	nuclear	N/A	-0.560667	1	No	N/A	-0.686364	1	No	N/A
c1008_g1_i1	N/A	N/A	N/A	N/A	N/A	N/A	nuclear	N/A	-1.0635	1	No	N/A	0.118343	1	No	N/A
c10080_g1_i1	AT1G31200	phloem protein 2-A9 (PP2-A9); BEST Arabidopsis thaliana protein match is: phloem protein 2-A10 (TAIR:AT1G10155.1); Has 128 Blast hits to 128 proteins in 20 species: Archae - 0; Bacteria - 0; Metazoa - 0; Fungi - 0; Plants - 128; Viruses - 0; Other Eukaryotes - 0 (source: NCBI BLink).	87.34	79	2e-35	144	nuclear	N/A	-0.149635	1	No	-1	-2.41085	1	No	-1
c10081_g1_i1	N/A	N/A	N/A	N/A	N/A	N/A	nuclear	N/A	-0.947527	1	No	N/A	0.205768	1	No	N/A
c10083_g1_i1	N/A	N/A	N/A	N/A	N/A	N/A	nuclear	N/A	N/A	N/A	N/A	N/A	N/A	N/A	N/A	N/A
c10083_g2_i1	N/A	N/A	N/A	N/A	N/A	N/A	nuclear	N/A	N/A	N/A	N/A	N/A	N/A	N/A	N/A	N/A
c10086_g1_i1	N/A	N/A	N/A	N/A	N/A	N/A	nuclear	N/A	0.0228876	1	No	N/A	N/A	N/A	N/A	N/A
c10087_g1_i1	N/A	N/A	N/A	N/A	N/A	N/A	nuclear	N/A	N/A	N/A	N/A	N/A	N/A	N/A	N/A	N/A
c10092_g1_i1	N/A	N/A	N/A	N/A	N/A	N/A	nuclear	N/A	0.562853	1	No	N/A	0.726179	1	No	N/A
c10094_g1_i1	N/A	N/A	N/A	N/A	N/A	N/A	nuclear	N/A	2.66683	0.726888	No	N/A	-1.56514	1	No	N/A
c10094_g2_i1	N/A	N/A	N/A	N/A	N/A	N/A	nuclear	N/A	2.31944	0.661647	No	N/A	-1.03733	1	No	N/A
c10096_g1_i1	N/A	N/A	N/A	N/A	N/A	N/A	nuclear	N/A	0.656821	1	No	N/A	-1.81503	1	No	N/A
c10097_g1_i1	AT1G08060	Encodes a transcriptional silencer.	50.63	237	6e-49	190	nuclear	N/A	0.279032	1	No	0.25	0.0922102	1	No	-0.5
c10099_g1_i2	AT1G18800	Double nrp1-1 nrp2-1 mutants show arrest of cell cycle progression at G2/M and disordered cellular organization occurred in root tips. Localize in the nucleus and can form homomeric and heteromeric protein complexes with NRP1. Bind histones Histone2A and Histone2B and associate with chromatin in vivo.	40.37	218	1e-44	176	nuclear	N/A	2.94475	0.977386	No	N/A	5.71575	0.825599	No	N/A
c1010_g1_i1	N/A	N/A	N/A	N/A	N/A	N/A	nuclear	N/A	N/A	N/A	N/A	N/A	N/A	N/A	N/A	N/A
c10102_g1_i1	AT1G58210	Encodes a member of the NET superfamily of proteins that potentially couples different membranes to the actin cytoskeleton in plant cells. It colocalizes with filamentous actin and is localized to the plasma membrane.	91	100	3e-47	183	nuclear	N/A	-0.789689	1	No	N/A	-0.410327	1	No	N/A
c10103_g1_i1	AT2G38130	Encodes the Arabidopsis homolog of the yeast protein MAK3, a component of the N-terminal acetyltransferase complex C. In mutant plants, synthesis of plastome-encoded photosystem II core proteins D1 and CP47 is affected resulting in fewer thylakoid multiprotein complexes.	54.55	110	2e-29	124	nuclear	N/A	N/A	N/A	N/A	N/A	N/A	N/A	N/A	N/A
c10108_g1_i1	AT5G13690	Encodes an enzyme that is predicted to act as an alpha-N-acetylglucosaminidase (NAGLU). An naglu mutant arrests early in seed development but does not appear to have male or female gametophytic defects. Transcript levels for this gene are increased during reproductive development.	97.17	106	4e-58	219	nuclear	N/A	0.230774	1	No	N/A	2.12182	1	No	N/A
c10108_g2_i1	AT5G13690	Encodes an enzyme that is predicted to act as an alpha-N-acetylglucosaminidase (NAGLU). An naglu mutant arrests early in seed development but does not appear to have male or female gametophytic defects. Transcript levels for this gene are increased during reproductive development.	98.88	89	9e-50	191	nuclear	N/A	-0.0716949	1	No	N/A	2.14142	1	No	N/A
c10110_g1_i1	N/A	N/A	N/A	N/A	N/A	N/A	nuclear	N/A	1.21093	1	No	N/A	-0.274239	1	No	N/A
c10112_g1_i1	N/A	N/A	N/A	N/A	N/A	N/A	nuclear	N/A	-0.635006	1	No	-1	-0.0855376	1	No	-1
c10112_g2_i1	AT5G10320	unknown protein; Has 51 Blast hits to 50 proteins in 17 species: Archae - 0; Bacteria - 4; Metazoa - 0; Fungi - 0; Plants - 47; Viruses - 0; Other Eukaryotes - 0 (source: NCBI BLink).	97.18	71	9e-35	141	nuclear	N/A	-1.2762	0.964748	No	N/A	-0.581095	1	No	N/A
c10113_g1_i1	AT5G50970	transducin family protein / WD-40 repeat family protein; CONTAINS InterPro DOMAIN/s: WD40 repeat-like-containing domain (InterPro:IPR011046), WD40 repeat 2 (InterPro:IPR019782), WD40-repeat-containing domain (InterPro:IPR017986), WD40 repeat (InterPro:IPR001680), WD40/YVTN repeat-like-containing domain (InterPro:IPR015943), WD40 repeat, subgroup (InterPro:IPR019781); BEST Arabidopsis thaliana pro…	85.14	518	0	865	nuclear	N/A	-0.0946816	1	No	-1	-0.176762	1	No	-1
c10116_g1_i1	N/A	N/A	N/A	N/A	N/A	N/A	nuclear	N/A	2.20005	1	No	N/A	N/A	N/A	N/A	N/A
c10117_g1_i1	N/A	N/A	N/A	N/A	N/A	N/A	nuclear	N/A	-1.08798	1	No	N/A	-1.37376	1	No	N/A
c10118_g1_i1	AT5G01630	Ortholog of breast cancer susceptibility protein 2. Essential at meiosis. Interacts with with both Rad51 and Dss1(I) or both Dmc1 and Dss1(I) in a tripartite complex.	82.11	218	9e-97	349	nuclear	N/A	-0.235855	1	No	N/A	0.434544	1	No	N/A
c10119_g1_i1	AT3G61920	unknown protein; FUNCTIONS IN: molecular_function unknown; INVOLVED IN: N-terminal protein myristoylation; LOCATED IN: cellular_component unknown; EXPRESSED IN: shoot, hypocotyl, root, egg cell; BEST Arabidopsis thaliana protein match is: unknown protein (TAIR:AT1G64700.1); Has 77 Blast hits to 77 proteins in 8 species: Archae - 0; Bacteria - 0; Metazoa - 0; Fungi - 0; Plants - 77; Viruses - 0; O…	85.79	190	2e-86	315	nuclear	N/A	-0.0294329	1	No	-1	-0.154564	1	No	-1
c10121_g1_i1	N/A	N/A	N/A	N/A	N/A	N/A	nuclear	N/A	0.900231	1	No	N/A	0.119045	1	No	N/A
c10122_g1_i1	AT2G33680	Tetratricopeptide repeat (TPR)-like superfamily protein; CONTAINS InterPro DOMAIN/s: Pentatricopeptide repeat (InterPro:IPR002885); BEST Arabidopsis thaliana protein match is: Pentatricopeptide repeat (PPR) superfamily protein (TAIR:AT2G13600.1); Has 49646 Blast hits to 13771 proteins in 238 species: Archae - 0; Bacteria - 6; Metazoa - 50; Fungi - 74; Plants - 48928; Viruses - 0; Other Eukaryotes…	95.71	70	2e-33	137	nuclear	N/A	-1.44203	1	No	N/A	-0.500775	1	No	N/A
c10125_g1_i1	N/A	N/A	N/A	N/A	N/A	N/A	nuclear	N/A	2.55143	1	No	N/A	0.908591	1	No	N/A
c10127_g1_i1	N/A	N/A	N/A	N/A	N/A	N/A	nuclear	N/A	2.54475	1	No	N/A	N/A	N/A	N/A	N/A
c10129_g1_i1	N/A	N/A	N/A	N/A	N/A	N/A	nuclear	N/A	0.0436195	1	No	N/A	N/A	N/A	N/A	N/A
c10130_g1_i1	AT5G13860	ELCH-like (ELC-Like); FUNCTIONS IN: small conjugating protein ligase activity; INVOLVED IN: regulation of protein metabolic process, protein modification process, protein transport, post-translational protein modification; LOCATED IN: ESCRT I complex; CONTAINS InterPro DOMAIN/s: Ubiquitin-conjugating enzyme/RWD-like (InterPro:IPR016135), Tumour susceptibility gene 101 (InterPro:IPR008883), Ubiqui…	85.67	328	2e-160	562	nuclear	N/A	0.103889	1	No	-1	0.0932114	1	No	-1
c10132_g1_i1	N/A	N/A	N/A	N/A	N/A	N/A	nuclear	N/A	2.08212	1	No	N/A	N/A	N/A	N/A	N/A
c10134_g1_i1	AT1G28080	RING finger protein; BEST Arabidopsis thaliana protein match is: RING finger protein (TAIR:AT5G13250.1); Has 133 Blast hits to 133 proteins in 13 species: Archae - 0; Bacteria - 0; Metazoa - 0; Fungi - 0; Plants - 133; Viruses - 0; Other Eukaryotes - 0 (source: NCBI BLink).	88.57	70	1e-32	134	nuclear	N/A	N/A	N/A	N/A	N/A	N/A	N/A	N/A	N/A
c10138_g1_i1	N/A	N/A	N/A	N/A	N/A	N/A	nuclear	N/A	1.16665	1	No	N/A	N/A	N/A	N/A	N/A
c10141_g1_i1	N/A	N/A	N/A	N/A	N/A	N/A	nuclear	N/A	0.351783	1	No	N/A	-0.524302	1	No	N/A
c10147_g1_i1	N/A	N/A	N/A	N/A	N/A	N/A	nuclear	N/A	N/A	N/A	N/A	N/A	N/A	N/A	N/A	N/A
c10147_g2_i1	N/A	N/A	N/A	N/A	N/A	N/A	nuclear	N/A	N/A	N/A	N/A	N/A	N/A	N/A	N/A	N/A
c10148_g1_i1	N/A	N/A	N/A	N/A	N/A	N/A	nuclear	N/A	-1.39031	1	No	N/A	-0.480528	1	No	N/A
c10149_g1_i1	AT5G51890	encodes peroxidase involved in the lignification of tracheary elements (TE) in roots	94.83	58	2e-26	114	nuclear	N/A	0.232251	1	No	N/A	-0.449062	1	No	N/A
c10150_g1_i1	N/A	N/A	N/A	N/A	N/A	N/A	nuclear	N/A	2.48735	1	No	N/A	N/A	N/A	N/A	N/A
c10152_g1_i1	AT5G42270	VAR1 contains a conserved motif for ATPase and a metalloprotease characteristic to FtsH proteins, and is targeted into chloroplasts. A VAR1-fusion protein synthesized in vitro exhibited ATPase activity and partial metalloprotease activity. This protein is located to the thylakoid membrane and forms a complex with VAR2. FtsH1 (VAR1) and FtsH5 are interchangeable in thylakoid membranes. Phosphoryla…	69.41	85	5e-30	125	nuclear	N/A	N/A	N/A	N/A	N/A	N/A	N/A	N/A	N/A
c10159_g1_i1	N/A	N/A	N/A	N/A	N/A	N/A	nuclear	N/A	N/A	N/A	N/A	N/A	N/A	N/A	N/A	N/A
c10163_g1_i1	AT5G26160	unknown protein; BEST Arabidopsis thaliana protein match is: unknown protein (TAIR:AT5G20610.1); Has 197 Blast hits to 158 proteins in 44 species: Archae - 0; Bacteria - 14; Metazoa - 28; Fungi - 15; Plants - 117; Viruses - 2; Other Eukaryotes - 21 (source: NCBI BLink).	85.85	212	8e-104	373	nuclear	N/A	0.370619	1	No	-1	-0.147948	1	No	-1
c10164_g1_i1	N/A	N/A	N/A	N/A	N/A	N/A	nuclear	N/A	N/A	N/A	N/A	N/A	N/A	N/A	N/A	N/A
c10168_g1_i2	HEI10 At1g53490 F22G10.16 T3F20.19	E3 ubiquitin-protein ligase CCNB1IP1 homolog (EC 6.3.2.-) (RING finger-containing protein HEI10)	N/A	N/A	N/A	N/A	nuclear	N/A	-2.03514	1	No	N/A	N/A	N/A	N/A	N/A
c10169_g1_i1	N/A	N/A	N/A	N/A	N/A	N/A	nuclear	N/A	N/A	N/A	N/A	N/A	N/A	N/A	N/A	N/A
c1017_g1_i1	N/A	N/A	N/A	N/A	N/A	N/A	nuclear	N/A	2.86416	0.671911	No	N/A	-0.782196	1	No	N/A
c10172_g1_i1	N/A	N/A	N/A	N/A	N/A	N/A	nuclear	N/A	2.08092	1	No	N/A	N/A	N/A	N/A	N/A
c10175_g1_i1	AT5G38480	general regulatory factor, a 14-3-3 gene	88.46	104	4e-47	182	nuclear	N/A	N/A	N/A	N/A	N/A	N/A	N/A	N/A	N/A
c10175_g2_i1	AT5G16050	Encodes GF14 upsilon chain, a 14-3-3 gene family member.	84.72	144	1e-65	246	nuclear	N/A	N/A	N/A	N/A	N/A	N/A	N/A	N/A	N/A
c10180_g1_i1	PCMP-E87 At3g01580 F4P13.34	Putative pentatricopeptide repeat-containing protein At3g01580	N/A	N/A	N/A	N/A	nuclear	N/A	0.0022008	1	No	N/A	N/A	N/A	N/A	N/A
c10180_g2_i1	AT3G01580	Tetratricopeptide repeat (TPR)-like superfamily protein; CONTAINS InterPro DOMAIN/s: Pentatricopeptide repeat (InterPro:IPR002885); BEST Arabidopsis thaliana protein match is: Pentatricopeptide repeat (PPR) superfamily protein (TAIR:AT1G11290.1); Has 41472 Blast hits to 13221 proteins in 229 species: Archae - 0; Bacteria - 3; Metazoa - 37; Fungi - 79; Plants - 40856; Viruses - 0; Other Eukaryotes…	91.3	138	2e-69	257	nuclear	N/A	-0.0825189	1	No	N/A	0.258299	1	No	N/A
c10181_g1_i1	AT1G75620	glyoxal oxidase-related protein; FUNCTIONS IN: molecular_function unknown; INVOLVED IN: biological_process unknown; LOCATED IN: endomembrane system; EXPRESSED IN: root, flower; EXPRESSED DURING: 4 anthesis; CONTAINS InterPro DOMAIN/s: Galactose oxidase/kelch, beta-propeller (InterPro:IPR011043), Galactose oxidase, beta-propeller (InterPro:IPR015916), Immunoglobulin E-set (InterPro:IPR014756), Gly…	85.59	111	2e-51	196	nuclear	N/A	0.747455	1	No	N/A	1.47488	1	No	N/A
c10182_g1_i1	N/A	N/A	N/A	N/A	N/A	N/A	nuclear	N/A	0.316408	1	No	N/A	-0.655035	1	No	N/A
c10183_g1_i1	N/A	N/A	N/A	N/A	N/A	N/A	nuclear	N/A	N/A	N/A	N/A	N/A	N/A	N/A	N/A	N/A
c10184_g1_i1	N/A	N/A	N/A	N/A	N/A	N/A	nuclear	N/A	-3.14045	1	No	N/A	0.841042	1	No	N/A
c10184_g2_i1	N/A	N/A	N/A	N/A	N/A	N/A	nuclear	N/A	0.726624	1	No	N/A	0.12476	1	No	N/A
c10186_g1_i1	AT1G69440	Encodes ARGONAUTE7, a member of the ARGONAUTE family, characterised by the presence of PAZ and PIWI domains. Involved in the regulation of developmental timing. Required for the accumulation of TAS3 ta-siRNAs but not for accumulation of miR171, miR173, miR390 or mi391. Localized in mature rosette leaves and floral buds.	89.74	78	1e-35	144	nuclear	N/A	-0.893196	1	No	N/A	-1.30519	1	No	N/A
c10187_g1_i1	N/A	N/A	N/A	N/A	N/A	N/A	nuclear	N/A	N/A	N/A	N/A	N/A	N/A	N/A	N/A	N/A
c10188_g1_i1	MGD3 MGDC At2g11810 F7E22.4	Monogalactosyldiacylglycerol synthase 3, chloroplastic (AtMGD3) (EC 2.4.1.46) (MGDG synthase type C)	N/A	N/A	N/A	N/A	nuclear	N/A	3.99338	0.883039	No	N/A	N/A	N/A	N/A	N/A
c10191_g1_i1	AT3G46930	Protein kinase superfamily protein; FUNCTIONS IN: protein serine/threonine/tyrosine kinase activity, kinase activity; INVOLVED IN: protein amino acid phosphorylation; LOCATED IN: cellular_component unknown; EXPRESSED IN: 19 plant structures; EXPRESSED DURING: 11 growth stages; CONTAINS InterPro DOMAIN/s: Protein kinase, catalytic domain (InterPro:IPR000719), Serine-threonine/tyrosine-protein kina…	80.12	337	7e-160	560	nuclear	N/A	-0.223	1	No	-1	0.0693232	1	No	-1
c10192_g1_i1	AT5G27220	Frigida-like protein; FUNCTIONS IN: molecular_function unknown; INVOLVED IN: biological_process unknown; LOCATED IN: cellular_component unknown; EXPRESSED IN: 24 plant structures; EXPRESSED DURING: 14 growth stages; CONTAINS InterPro DOMAIN/s: Frigida-like (InterPro:IPR012474); BEST Arabidopsis thaliana protein match is: FRIGIDA-like protein (TAIR:AT5G48385.1); Has 1807 Blast hits to 1807 protein…	69.7	99	6e-34	139	nuclear	N/A	0.167862	1	No	N/A	-0.619752	1	No	N/A
c10192_g2_i1	AT5G27220	Frigida-like protein; FUNCTIONS IN: molecular_function unknown; INVOLVED IN: biological_process unknown; LOCATED IN: cellular_component unknown; EXPRESSED IN: 24 plant structures; EXPRESSED DURING: 14 growth stages; CONTAINS InterPro DOMAIN/s: Frigida-like (InterPro:IPR012474); BEST Arabidopsis thaliana protein match is: FRIGIDA-like protein (TAIR:AT5G48385.1); Has 1807 Blast hits to 1807 protein…	63.03	119	4e-35	143	nuclear	N/A	0.0991652	1	No	N/A	0.692755	1	No	N/A
c10194_g1_i1	AT3G09650	RNA binding protein involved in the processing of chloroplast psbB-psbT-psbH-petB-petD transcript unit.	88.12	101	8e-47	181	nuclear	N/A	0.0485326	1	No	-1	0.225673	1	No	-1
c10198_g1_i1	N/A	N/A	N/A	N/A	N/A	N/A	nuclear	N/A	N/A	N/A	N/A	N/A	N/A	N/A	N/A	N/A
c1020_g1_i1	AT1G11340	S-locus lectin protein kinase family protein; FUNCTIONS IN: in 6 functions; INVOLVED IN: protein amino acid phosphorylation, recognition of pollen; LOCATED IN: endomembrane system; EXPRESSED IN: 8 plant structures; EXPRESSED DURING: 6 growth stages; CONTAINS InterPro DOMAIN/s: Curculin-like (mannose-binding) lectin (InterPro:IPR001480), PAN-2 domain (InterPro:IPR013227), Apple-like (InterPro:IPR0…	89.93	149	4e-76	280	nuclear	N/A	-0.206316	1	No	N/A	2.82353	1	No	N/A
c1020_g1_i2	AT1G11340	S-locus lectin protein kinase family protein; FUNCTIONS IN: in 6 functions; INVOLVED IN: protein amino acid phosphorylation, recognition of pollen; LOCATED IN: endomembrane system; EXPRESSED IN: 8 plant structures; EXPRESSED DURING: 6 growth stages; CONTAINS InterPro DOMAIN/s: Curculin-like (mannose-binding) lectin (InterPro:IPR001480), PAN-2 domain (InterPro:IPR013227), Apple-like (InterPro:IPR0…	86.01	193	1e-92	335	nuclear	N/A	0.970981	1	No	N/A	1.01482	1	No	N/A
c10200_g1_i1	N/A	N/A	N/A	N/A	N/A	N/A	nuclear	N/A	2.08594	1	No	N/A	-2.56401	1	No	N/A
c10204_g1_i1	N/A	N/A	N/A	N/A	N/A	N/A	nuclear	N/A	-0.6475	1	No	N/A	3.19263	1	No	N/A
c10205_g1_i1	AT1G70080	Terpenoid cyclases/Protein prenyltransferases superfamily protein; FUNCTIONS IN: lyase activity, magnesium ion binding; INVOLVED IN: metabolic process; EXPRESSED IN: root; CONTAINS InterPro DOMAIN/s: Terpene synthase, metal-binding domain (InterPro:IPR005630), Terpenoid synthase (InterPro:IPR008949), Terpenoid cylases/protein prenyltransferase alpha-alpha toroid (InterPro:IPR008930), Terpene synt…	63.7	135	2e-41	164	nuclear	N/A	0.48576	1	No	N/A	0.0101777	1	No	N/A
c10207_g1_i1	N/A	N/A	N/A	N/A	N/A	N/A	nuclear	N/A	2.81311	0.53712	No	N/A	0.0900021	1	No	N/A
c10209_g1_i1	N/A	N/A	N/A	N/A	N/A	N/A	nuclear	N/A	2.21713	1	No	N/A	2.85593	1	No	N/A
c10211_g1_i1	AT4G16790	hydroxyproline-rich glycoprotein family protein; BEST Arabidopsis thaliana protein match is: unknown protein (TAIR:AT3G60380.1); Has 8255 Blast hits to 6141 proteins in 463 species: Archae - 4; Bacteria - 400; Metazoa - 3327; Fungi - 1159; Plants - 2082; Viruses - 247; Other Eukaryotes - 1036 (source: NCBI BLink).	83.14	338	1e-158	556	nuclear	N/A	0.279653	1	No	0.25	0.0937403	1	No	-0.5
c10211_g2_i1	AT4G16790	hydroxyproline-rich glycoprotein family protein; BEST Arabidopsis thaliana protein match is: unknown protein (TAIR:AT3G60380.1); Has 8255 Blast hits to 6141 proteins in 463 species: Archae - 4; Bacteria - 400; Metazoa - 3327; Fungi - 1159; Plants - 2082; Viruses - 247; Other Eukaryotes - 1036 (source: NCBI BLink).	75	152	2e-56	214	nuclear	N/A	0.229298	1	No	0.25	0.612608	1	No	-0.5
c10212_g1_i1	N/A	N/A	N/A	N/A	N/A	N/A	nuclear	N/A	N/A	N/A	N/A	N/A	N/A	N/A	N/A	N/A
c10215_g1_i2	N/A	N/A	N/A	N/A	N/A	N/A	nuclear	N/A	N/A	N/A	N/A	N/A	N/A	N/A	N/A	N/A
c10216_g1_i1	AT1G63400	Pentatricopeptide repeat (PPR) superfamily protein; CONTAINS InterPro DOMAIN/s: Pentatricopeptide repeat (InterPro:IPR002885); BEST Arabidopsis thaliana protein match is: pentatricopeptide (PPR) repeat-containing protein (TAIR:AT1G62590.1); Has 69149 Blast hits to 15301 proteins in 308 species: Archae - 5; Bacteria - 75; Metazoa - 1145; Fungi - 1297; Plants - 63981; Viruses - 0; Other Eukaryotes …	28	200	8e-23	103	nuclear	N/A	N/A	N/A	N/A	N/A	N/A	N/A	N/A	N/A
c10217_g1_i1	N/A	N/A	N/A	N/A	N/A	N/A	nuclear	N/A	N/A	N/A	N/A	N/A	N/A	N/A	N/A	N/A
c10219_g1_i1	N/A	N/A	N/A	N/A	N/A	N/A	nuclear	N/A	-1.00175	1	No	N/A	-0.53468	1	No	N/A
c10220_g1_i1	N/A	N/A	N/A	N/A	N/A	N/A	nuclear	N/A	1.70004	1	No	N/A	0.124508	1	No	N/A
c10220_g2_i1	AT4G26100	Encodes a member of the casein kinase 1 protein family that is expressed in punctate particles at the cell periphery suggesting possible plasmodesmatal localization.	61.19	67	1e-22	101	nuclear	N/A	1.5325	1	No	N/A	N/A	N/A	N/A	N/A
c10225_g1_i1	N/A	N/A	N/A	N/A	N/A	N/A	nuclear	N/A	2.35986	0.651499	No	N/A	-0.0523401	1	No	N/A
c10226_g1_i1	N/A	N/A	N/A	N/A	N/A	N/A	nuclear	N/A	-2.63256	0.553488	No	N/A	-1.57632	1	No	N/A
c10227_g1_i1	N/A	N/A	N/A	N/A	N/A	N/A	nuclear	N/A	N/A	N/A	N/A	N/A	N/A	N/A	N/A	N/A
c10227_g2_i1	N/A	N/A	N/A	N/A	N/A	N/A	nuclear	N/A	N/A	N/A	N/A	N/A	N/A	N/A	N/A	N/A
c10228_g1_i1	N/A	N/A	N/A	N/A	N/A	N/A	nuclear	N/A	-0.43822	1	No	N/A	2.66232	1	No	N/A
c10228_g2_i1	N/A	N/A	N/A	N/A	N/A	N/A	nuclear	N/A	N/A	N/A	N/A	N/A	N/A	N/A	N/A	N/A
c10230_g1_i1	AT3G14840	Leucine-rich repeat transmembrane protein kinase; FUNCTIONS IN: protein serine/threonine kinase activity, protein kinase activity, ATP binding; INVOLVED IN: protein amino acid phosphorylation; LOCATED IN: plasma membrane; EXPRESSED IN: 25 plant structures; EXPRESSED DURING: 14 growth stages; CONTAINS InterPro DOMAIN/s: Malectin/receptor-like protein kinase (InterPro:IPR021720), Protein kinase, ca…	65.31	98	1e-27	119	nuclear	N/A	0.423659	1	No	-1	0.131452	1	No	-1
c10231_g1_i1	N/A	N/A	N/A	N/A	N/A	N/A	nuclear	N/A	-0.0142836	1	No	-1	-0.165869	1	No	-1
c10238_g1_i1	N/A	N/A	N/A	N/A	N/A	N/A	nuclear	N/A	N/A	N/A	N/A	N/A	N/A	N/A	N/A	N/A
c10240_g1_i1	AT1G29860	member of WRKY Transcription Factor; Group II-c	76.47	136	3e-52	200	nuclear	N/A	1.26821	1	No	N/A	0.69396	1	No	N/A
c10242_g1_i1	N/A	N/A	N/A	N/A	N/A	N/A	nuclear	N/A	0.219921	1	No	N/A	-0.996323	1	No	N/A
c10243_g1_i1	AT3G16740	F-box and associated interaction domains-containing protein; CONTAINS InterPro DOMAIN/s: F-box domain, cyclin-like (InterPro:IPR001810), F-box domain, Skp2-like (InterPro:IPR022364), F-box associated domain, type 1 (InterPro:IPR006527), F-box associated interaction domain (InterPro:IPR017451); BEST Arabidopsis thaliana protein match is: F-box and associated interaction domains-containing protein …	72.06	136	7e-56	212	nuclear	N/A	-0.2075	1	No	N/A	-0.562151	1	No	N/A
c10243_g2_i1	AT3G16740	F-box and associated interaction domains-containing protein; CONTAINS InterPro DOMAIN/s: F-box domain, cyclin-like (InterPro:IPR001810), F-box domain, Skp2-like (InterPro:IPR022364), F-box associated domain, type 1 (InterPro:IPR006527), F-box associated interaction domain (InterPro:IPR017451); BEST Arabidopsis thaliana protein match is: F-box and associated interaction domains-containing protein …	72.52	222	6e-87	317	nuclear	N/A	-0.129641	1	No	-1	-0.59575	1	No	-1
c10244_g1_i1	SRS2 At4g25120 F13M23.260	ATP-dependent DNA helicase SRS2-like protein At4g25120 (EC 3.6.4.12) (AtSRS2)	N/A	N/A	N/A	N/A	nuclear	N/A	0.104136	1	No	N/A	0.505335	1	No	N/A
c10245_g1_i1	N/A	N/A	N/A	N/A	N/A	N/A	nuclear	N/A	N/A	N/A	N/A	N/A	N/A	N/A	N/A	N/A
c10246_g1_i1	N/A	N/A	N/A	N/A	N/A	N/A	nuclear	N/A	N/A	N/A	N/A	N/A	N/A	N/A	N/A	N/A
c10249_g1_i1	AT1G05760	Specifically restrict the long-distance movement of tobacco etch potyvirus (TEV) without involving either hypersensitive cell death or systemic acquired resistance	88.51	174	3e-89	324	nuclear	N/A	-0.251245	1	No	0	0.0989811	1	No	0
c10250_g1_i1	AT5G07400	forkhead-associated domain-containing protein / FHA domain-containing protein; FUNCTIONS IN: hydrolase activity, acting on acid anhydrides, in phosphorus-containing anhydrides, phosphoric diester hydrolase activity, zinc ion binding, nucleic acid binding; INVOLVED IN: DNA repair; LOCATED IN: nucleus; EXPRESSED IN: sperm cell, seed; EXPRESSED DURING: F mature embryo stage; CONTAINS InterPro DOMAIN…	79.49	78	1e-31	131	nuclear	N/A	-0.366796	1	No	N/A	-0.0546263	1	No	N/A
c10250_g2_i1	AT5G07400	forkhead-associated domain-containing protein / FHA domain-containing protein; FUNCTIONS IN: hydrolase activity, acting on acid anhydrides, in phosphorus-containing anhydrides, phosphoric diester hydrolase activity, zinc ion binding, nucleic acid binding; INVOLVED IN: DNA repair; LOCATED IN: nucleus; EXPRESSED IN: sperm cell, seed; EXPRESSED DURING: F mature embryo stage; CONTAINS InterPro DOMAIN…	72.4	250	2e-93	338	nuclear	N/A	0.0184459	1	No	-1	0.299034	1	No	-1
c10253_g1_i1	N/A	N/A	N/A	N/A	N/A	N/A	nuclear	N/A	-0.132178	1	No	N/A	-0.144705	1	No	N/A
c10258_g1_i1	AT4G27100	Ypt/Rab-GAP domain of gyp1p superfamily protein; FUNCTIONS IN: RAB GTPase activator activity; INVOLVED IN: regulation of Rab GTPase activity; LOCATED IN: intracellular; CONTAINS InterPro DOMAIN/s: RabGAP/TBC (InterPro:IPR000195); BEST Arabidopsis thaliana protein match is: Ypt/Rab-GAP domain of gyp1p superfamily protein (TAIR:AT5G54780.1); Has 35333 Blast hits to 34131 proteins in 2444 species: A…	91.95	87	1e-42	167	nuclear	N/A	0.42549	1	No	N/A	0.183054	1	No	N/A
c10258_g2_i1	AT4G27100	Ypt/Rab-GAP domain of gyp1p superfamily protein; FUNCTIONS IN: RAB GTPase activator activity; INVOLVED IN: regulation of Rab GTPase activity; LOCATED IN: intracellular; CONTAINS InterPro DOMAIN/s: RabGAP/TBC (InterPro:IPR000195); BEST Arabidopsis thaliana protein match is: Ypt/Rab-GAP domain of gyp1p superfamily protein (TAIR:AT5G54780.1); Has 35333 Blast hits to 34131 proteins in 2444 species: A…	90.11	91	5e-45	177	nuclear	N/A	-0.261912	1	No	-1	-0.186367	1	No	-1
c1026_g1_i1	N/A	N/A	N/A	N/A	N/A	N/A	nuclear	N/A	3.38412	1	No	N/A	3.78131	1	No	N/A
c10260_g1_i1	N/A	N/A	N/A	N/A	N/A	N/A	nuclear	N/A	3.86558	0.847262	No	N/A	N/A	N/A	N/A	N/A
c10261_g1_i1	N/A	N/A	N/A	N/A	N/A	N/A	nuclear	N/A	0.0301911	1	No	N/A	2.66312	1	No	N/A
c10262_g1_i1	N/A	N/A	N/A	N/A	N/A	N/A	nuclear	N/A	-0.305919	1	No	N/A	0.576483	1	No	0
c10262_g2_i1	AT4G25210	DNA-binding storekeeper protein-related transcriptional regulator; FUNCTIONS IN: transcription regulator activity; INVOLVED IN: biological_process unknown; LOCATED IN: nucleolus, chloroplast; EXPRESSED IN: 23 plant structures; EXPRESSED DURING: 13 growth stages; CONTAINS InterPro DOMAIN/s: Protein of unknown function DUF573 (InterPro:IPR007592); BEST Arabidopsis thaliana protein match is: DNA-bin…	38.22	348	2e-43	173	nuclear	N/A	0.441099	1	No	-1	0.751561	1	No	-1
c10266_g1_i1	N/A	N/A	N/A	N/A	N/A	N/A	nuclear	N/A	N/A	N/A	N/A	N/A	N/A	N/A	N/A	N/A
c10268_g1_i1	N/A	N/A	N/A	N/A	N/A	N/A	nuclear	N/A	1.75296	1	No	N/A	N/A	N/A	N/A	N/A
c1027_g1_i1	N/A	N/A	N/A	N/A	N/A	N/A	nuclear	N/A	0.0472883	1	No	N/A	-2.55383	1	No	N/A
c10271_g1_i1	N/A	N/A	N/A	N/A	N/A	N/A	nuclear	N/A	-1.18321	1	No	N/A	-4.10468	1	No	N/A
c10272_g1_i1	N/A	N/A	N/A	N/A	N/A	N/A	nuclear	N/A	N/A	N/A	N/A	N/A	N/A	N/A	N/A	N/A
c10272_g2_i1	N/A	N/A	N/A	N/A	N/A	N/A	nuclear	N/A	-0.194007	1	No	N/A	-0.408433	1	No	N/A
c10275_g1_i1	N/A	N/A	N/A	N/A	N/A	N/A	nuclear	N/A	N/A	N/A	N/A	N/A	N/A	N/A	N/A	N/A
c10277_g1_i1	N/A	N/A	N/A	N/A	N/A	N/A	nuclear	N/A	-0.325424	1	No	N/A	-0.925852	1	No	N/A
c10279_g1_i1	AT5G46460	Pentatricopeptide repeat (PPR) superfamily protein; INVOLVED IN: biological_process unknown; LOCATED IN: mitochondrion; EXPRESSED IN: 20 plant structures; EXPRESSED DURING: 11 growth stages; CONTAINS InterPro DOMAIN/s: Pentatricopeptide repeat (InterPro:IPR002885); BEST Arabidopsis thaliana protein match is: Tetratricopeptide repeat (TPR)-like superfamily protein (TAIR:AT4G02750.1); Has 1807 Blas…	90	90	9e-42	164	nuclear	N/A	-0.127225	1	No	N/A	2.37035	1	No	N/A
c10280_g1_i1	AT1G12420	ACT domain repeat 8 (ACR8); CONTAINS InterPro DOMAIN/s: Amino acid-binding ACT (InterPro:IPR002912); BEST Arabidopsis thaliana protein match is: ACT domain repeat 7 (TAIR:AT4G22780.1); Has 2013 Blast hits to 1422 proteins in 371 species: Archae - 0; Bacteria - 1118; Metazoa - 0; Fungi - 0; Plants - 487; Viruses - 0; Other Eukaryotes - 408 (source: NCBI BLink).	75.74	235	1e-98	355	nuclear	N/A	-0.220658	1	No	N/A	1.34681	1	No	N/A
c10282_g1_i1	AT1G14980	Encodes mitochondrial-localized chaperonin 10 that complements the E.coli groES mutant. Its mRNA is upregulated in response to heat shock treatment and is expressed uniformly in various organs.	52.08	96	4e-21	98.2	nuclear	N/A	-0.236532	1	No	N/A	2.05795	1	No	N/A
c10287_g1_i1	AT5G49665	Zinc finger (C3HC4-type RING finger) family protein; FUNCTIONS IN: ubiquitin-protein ligase activity, zinc ion binding; LOCATED IN: plasma membrane; CONTAINS InterPro DOMAIN/s: Zinc finger, RING-type (InterPro:IPR001841), Zinc finger, C3HC4 RING-type (InterPro:IPR018957), von Willebrand factor, type A (InterPro:IPR002035); BEST Arabidopsis thaliana protein match is: Zinc finger (C3HC4-type RING f…	84.81	79	9e-34	138	nuclear	N/A	-1.04065	1	No	N/A	0.1288	1	No	N/A
c1029_g1_i1	AUG8, QWRF8, REN2, At4g30710, T10C21.60	AUGMIN subunit 8 (QWRF motif-containing protein 8) (ROP1 enhancer 2)	N/A	N/A	N/A	N/A	nuclear	N/A	0.341965	1	No	N/A	-0.369177	1	No	N/A
c1029_g2_i1	AT2G24070	Family of unknown function (DUF566) ; LOCATED IN: chloroplast; EXPRESSED IN: shoot apex, inflorescence meristem, root, flower, carpel; EXPRESSED DURING: petal differentiation and expansion stage; CONTAINS InterPro DOMAIN/s: Protein of unknown function DUF566 (InterPro:IPR007573); BEST Arabidopsis thaliana protein match is: Family of unknown function (DUF566) (TAIR:AT4G30710.1); Has 35333 Blast hi…	79.52	83	3e-28	120	nuclear	N/A	1.80994	1	No	N/A	-0.655099	1	No	N/A
c10290_g1_i1	N/A	N/A	N/A	N/A	N/A	N/A	nuclear	N/A	3.35785	0.896347	No	N/A	N/A	N/A	N/A	N/A
c10291_g1_i1	N/A	N/A	N/A	N/A	N/A	N/A	nuclear	N/A	-0.879984	1	No	N/A	-0.19975	1	No	-1
c10292_g1_i1	AT3G51480	member of Putative ligand-gated ion channel subunit family	85.9	78	8e-35	141	nuclear	N/A	-1.48321	1	No	N/A	-1.25583	1	No	N/A
c10292_g2_i1	AT3G51480	member of Putative ligand-gated ion channel subunit family	84.31	102	5e-49	189	nuclear	N/A	-0.249665	1	No	N/A	-1.78245	1	No	N/A
c10293_g1_i1	N/A	N/A	N/A	N/A	N/A	N/A	nuclear	N/A	N/A	N/A	N/A	N/A	N/A	N/A	N/A	N/A
c10294_g1_i1	N/A	N/A	N/A	N/A	N/A	N/A	nuclear	N/A	1.81509	1	No	N/A	1.37539	1	No	N/A
c10295_g1_i1	AT1G74650	Member of the R2R3 factor gene family.	93.88	49	4e-24	106	nuclear	N/A	0.594419	1	No	N/A	1.12258	1	No	N/A
c10295_g1_i2	AT1G74650	Member of the R2R3 factor gene family.	93.88	49	4e-24	106	nuclear	N/A	N/A	N/A	N/A	N/A	N/A	N/A	N/A	N/A
c10296_g1_i1	N/A	N/A	N/A	N/A	N/A	N/A	nuclear	N/A	0.16498	1	No	0.25	0.463282	1	No	-0.5
c10297_g1_i1	AT1G18870	Encodes a protein with isochorismate synthase activity involved in phylloquinone biosynthesis. Mutant studies of this gene's function suggest that its function is redundant with that of ICS1 (AT1G7410).	86.53	401	0	690	nuclear	N/A	0.0752099	1	No	-1	0.458114	1	No	-1
c10297_g2_i1	AT1G18870	Encodes a protein with isochorismate synthase activity involved in phylloquinone biosynthesis. Mutant studies of this gene's function suggest that its function is redundant with that of ICS1 (AT1G7410).	93.57	171	7e-88	320	nuclear	N/A	-0.133718	1	No	-1	0.344109	1	No	-1
c10298_g1_i1	N/A	N/A	N/A	N/A	N/A	N/A	nuclear	N/A	3.65896	0.952268	No	N/A	6.90124	0.512229	No	N/A
c10299_g1_i1	N/A	N/A	N/A	N/A	N/A	N/A	nuclear	N/A	-2.17033	1	No	N/A	0.619943	1	No	N/A
c10300_g1_i1	N/A	N/A	N/A	N/A	N/A	N/A	nuclear	N/A	0.0544578	1	No	N/A	0.614882	1	No	N/A
c10300_g2_i1	N/A	N/A	N/A	N/A	N/A	N/A	nuclear	N/A	-1.14663	1	No	N/A	-2.05194	1	No	N/A
c10302_g1_i1	AT5G57390	Encodes a member of the AP2 family of transcriptional regulators.May be involved in germination and seedling growth. Mutants are resistant to ABA analogs and are resistant to high nitrogen concentrations.essential for the developmental transition between the embryonic and vegetative phases in plants.Overexpression results in the formation of somatic embryos on cotyledons.	72.41	87	2e-34	140	nuclear	N/A	-0.18415	1	No	N/A	0.631274	1	No	N/A
c10304_g1_i1	AT2G27950	Ring/U-Box superfamily protein; FUNCTIONS IN: zinc ion binding; INVOLVED IN: biological_process unknown; LOCATED IN: chloroplast; CONTAINS InterPro DOMAIN/s: Zinc finger, RING-type (InterPro:IPR001841); BEST Arabidopsis thaliana protein match is: RING/U-box superfamily protein (TAIR:AT5G04460.3); Has 608 Blast hits to 493 proteins in 135 species: Archae - 2; Bacteria - 207; Metazoa - 113; Fungi -…	78.87	71	4e-26	112	nuclear	N/A	2.08093	1	No	N/A	N/A	N/A	N/A	N/A
c10306_g1_i1	AT1G51260	ACYL-COA:1-ACYLGLYCEROL-3-PHOSPHATE ACYLTRANSFERASE, PUTATIVE SIMILAR TO ACYL-COA:1-ACYLGLYCEROL-3-PHOSPHATE ACYLTRANSFERASE GI:4583544 FROM [BRASSICA NAPUS]	83.78	74	3e-30	126	nuclear	N/A	-0.475917	1	No	N/A	-0.675445	1	No	N/A
c10306_g2_i1	AT1G51260	ACYL-COA:1-ACYLGLYCEROL-3-PHOSPHATE ACYLTRANSFERASE, PUTATIVE SIMILAR TO ACYL-COA:1-ACYLGLYCEROL-3-PHOSPHATE ACYLTRANSFERASE GI:4583544 FROM [BRASSICA NAPUS]	93.36	211	1e-114	408	nuclear	N/A	0.288484	1	No	N/A	0.520941	1	No	N/A
c10308_g1_i1	N/A	N/A	N/A	N/A	N/A	N/A	nuclear	N/A	N/A	N/A	N/A	N/A	N/A	N/A	N/A	N/A
c10308_g1_i2	N/A	N/A	N/A	N/A	N/A	N/A	nuclear	N/A	N/A	N/A	N/A	N/A	N/A	N/A	N/A	N/A
c10309_g1_i1	AT3G11650	Encodes a protein whose sequence is similar to tobacco hairpin-induced gene (HIN1) and Arabidopsis non-race specific disease resistance gene (NDR1). Expression of this gene is induced by cucumber mosaic virus and spermine. Overexpression of the gene induces the expression of PR-1 gene and shows light-dependent 'speck disease-like' symptom on leaves. The gene product is localized to the chloroplast	85.71	217	1e-112	402	nuclear	N/A	-0.501239	1	No	-1	-0.0810788	1	No	-0.5
c10310_g1_i1	N/A	N/A	N/A	N/A	N/A	N/A	nuclear	N/A	1.84357	1	No	N/A	1.30513	1	No	N/A
c10312_g1_i1	N/A	N/A	N/A	N/A	N/A	N/A	nuclear	N/A	-0.686825	1	No	-1	-0.439228	1	No	-1
c10313_g1_i1	LIR1 Os01g0102900 LOC_Os01g01340 P0436E04.2 P0455C04.23 P0672D08.50	Light-regulated protein	N/A	N/A	N/A	N/A	nuclear	N/A	N/A	N/A	N/A	N/A	N/A	N/A	N/A	N/A
c10313_g2_i1	N/A	N/A	N/A	N/A	N/A	N/A	nuclear	N/A	N/A	N/A	N/A	N/A	N/A	N/A	N/A	N/A
c10315_g1_i1	N/A	N/A	N/A	N/A	N/A	N/A	nuclear	N/A	-0.487121	1	No	N/A	-2.73146	1	No	N/A
c1032_g1_i1	AT4G00080	unfertilized embryo sac 11 (UNE11); FUNCTIONS IN: enzyme inhibitor activity, pectinesterase inhibitor activity, pectinesterase activity; INVOLVED IN: double fertilization forming a zygote and endosperm; LOCATED IN: endomembrane system; EXPRESSED IN: root; CONTAINS InterPro DOMAIN/s: Pectinesterase inhibitor (InterPro:IPR006501); BEST Arabidopsis thaliana protein match is: Plant invertase/pectin m…	87.01	154	4e-71	263	nuclear	N/A	-0.178761	1	No	N/A	1.36635	1	No	N/A
c10320_g1_i1	AT2G25680	Encodes a high-affinity molybdate transporter. Mutant has reduced concentrations of molybdate in roots and shoots, and reduced shoot and root length when growing on Mo-limited medium.	90.63	459	0	806	nuclear	N/A	-0.505204	0.982931	No	0.25	0.10688	1	No	-0.5
c10321_g1_i1	N/A	N/A	N/A	N/A	N/A	N/A	nuclear	N/A	1.81025	1	No	N/A	-2.56401	1	No	N/A
c10322_g1_i1	AT5G41110	unknown protein; INVOLVED IN: biological_process unknown; LOCATED IN: chloroplast; BEST Arabidopsis thaliana protein match is: unknown protein (TAIR:AT3G26890.5); Has 1807 Blast hits to 1807 proteins in 277 species: Archae - 0; Bacteria - 0; Metazoa - 736; Fungi - 347; Plants - 385; Viruses - 0; Other Eukaryotes - 339 (source: NCBI BLink).	82.56	86	1e-33	138	nuclear	N/A	-0.498612	1	No	N/A	-1.46067	1	No	N/A
c10322_g2_i1	AT5G41110	unknown protein; INVOLVED IN: biological_process unknown; LOCATED IN: chloroplast; BEST Arabidopsis thaliana protein match is: unknown protein (TAIR:AT3G26890.5); Has 1807 Blast hits to 1807 proteins in 277 species: Archae - 0; Bacteria - 0; Metazoa - 736; Fungi - 347; Plants - 385; Viruses - 0; Other Eukaryotes - 339 (source: NCBI BLink).	91.82	110	1e-50	194	nuclear	N/A	0.0504677	1	No	N/A	-0.161636	1	No	N/A
c10324_g1_i1	AT1G79900	encodes a mitochondrial ornithine transporter that exports ornithine from the mitochondria to the cytosol	90.14	294	1e-153	539	nuclear	N/A	0.0980865	1	No	0.25	-0.0920337	1	No	-0.5
c10324_g2_i1	N/A	N/A	N/A	N/A	N/A	N/A	nuclear	N/A	N/A	N/A	N/A	N/A	N/A	N/A	N/A	N/A
c10328_g1_i1	N/A	N/A	N/A	N/A	N/A	N/A	nuclear	N/A	-0.819075	1	No	N/A	-2.24927	1	No	N/A
c1033_g1_i1	AT1G26810	Encodes a protein with &#946;1,3-galactosyltransferase activity involved in the biosynthesis of the Lewis a epitope of certain glycoproteins.	93.64	110	1e-61	231	nuclear	N/A	-0.271764	1	No	N/A	-0.49394	1	No	-1
c10332_g1_i1	CPK31 At4g04695 T19J18.7	Calcium-dependent protein kinase 31 (EC 2.7.11.1)	N/A	N/A	N/A	N/A	nuclear	N/A	-0.306839	1	No	N/A	-0.173208	1	No	N/A
c10335_g1_i1	AT3G57740	Protein kinase superfamily protein; FUNCTIONS IN: protein kinase activity, kinase activity, ATP binding; INVOLVED IN: protein amino acid phosphorylation; LOCATED IN: cellular_component unknown; CONTAINS InterPro DOMAIN/s: Protein kinase, catalytic domain (InterPro:IPR000719), Serine-threonine/tyrosine-protein kinase (InterPro:IPR001245), Protein kinase-like domain (InterPro:IPR011009); BEST Arabi…	86.32	351	6e-175	610	nuclear	N/A	-0.0211633	1	No	-1	-0.0398391	1	No	-1
c10336_g1_i1	N/A	N/A	N/A	N/A	N/A	N/A	nuclear	N/A	2.54475	1	No	N/A	N/A	N/A	N/A	N/A
c10338_g1_i1	AT4G24800	MA3 domain-containing protein; FUNCTIONS IN: molecular_function unknown; INVOLVED IN: biological_process unknown; LOCATED IN: cellular_component unknown; EXPRESSED IN: 24 plant structures; EXPRESSED DURING: 15 growth stages; CONTAINS InterPro DOMAIN/s: Initiation factor eIF-4 gamma, MA3 (InterPro:IPR003891); BEST Arabidopsis thaliana protein match is: MA3 domain-containing protein (TAIR:AT5G63190…	32.68	205	4e-23	104	nuclear	N/A	4.04598	0.888983	No	N/A	4.3925	1	No	N/A
c1034_g1_i1	AT3G25740	Encodes a plastid localized methionine aminopeptidase. Formerly called MAP1C, now called MAP1B.	93.83	81	3e-39	156	nuclear	N/A	0.381213	1	No	N/A	0.146207	1	No	N/A
c10340_g1_i1	EMB2076 At3g29290 MMF24.4	Pentatricopeptide repeat-containing protein At3g29290 (Protein EMBRYO DEFECTIVE 2076)	N/A	N/A	N/A	N/A	nuclear	N/A	0.569452	1	No	N/A	-2.26781	1	No	N/A
c10341_g1_i1	N/A	N/A	N/A	N/A	N/A	N/A	nuclear	N/A	N/A	N/A	N/A	N/A	N/A	N/A	N/A	N/A
c10342_g1_i1	AT2G19900	The malic enzyme (EC 1.1.1.40) encoded by AtNADP-ME1 is expressed in response to developmental and cell-specific signals. The enzyme is active in vitro and appears to function as a homohexamer or homooctamer. It is believed to be a cytosolic protein.	67.05	88	6e-30	125	nuclear	N/A	2.87752	1	No	N/A	3.49809	1	No	N/A
c10343_g1_i1	N/A	N/A	N/A	N/A	N/A	N/A	nuclear	N/A	0.0329199	1	No	N/A	0.845872	1	No	N/A
c10345_g1_i1	N/A	N/A	N/A	N/A	N/A	N/A	nuclear	N/A	1.41424	1	No	N/A	0.117791	1	No	N/A
c10347_g1_i1	AT2G17140	Pentatricopeptide repeat (PPR) superfamily protein; CONTAINS InterPro DOMAIN/s: Pentatricopeptide repeat (InterPro:IPR002885); BEST Arabidopsis thaliana protein match is: Pentatricopeptide repeat (PPR) superfamily protein (TAIR:AT5G65560.1); Has 62164 Blast hits to 14567 proteins in 313 species: Archae - 6; Bacteria - 60; Metazoa - 703; Fungi - 1051; Plants - 58243; Viruses - 0; Other Eukaryotes …	94.82	386	0	749	nuclear	N/A	-0.165735	1	No	-1	-0.0395438	1	No	-1
c10347_g2_i1	AT2G17140	Pentatricopeptide repeat (PPR) superfamily protein; CONTAINS InterPro DOMAIN/s: Pentatricopeptide repeat (InterPro:IPR002885); BEST Arabidopsis thaliana protein match is: Pentatricopeptide repeat (PPR) superfamily protein (TAIR:AT5G65560.1); Has 62164 Blast hits to 14567 proteins in 313 species: Archae - 6; Bacteria - 60; Metazoa - 703; Fungi - 1051; Plants - 58243; Viruses - 0; Other Eukaryotes …	90	140	6e-74	272	nuclear	N/A	-0.540984	1	No	N/A	0.263031	1	No	N/A
c10350_g1_i1	AT1G23240	Caleosin-related family protein; FUNCTIONS IN: lipase activity, calcium ion binding; LOCATED IN: extracellular region; EXPRESSED IN: 9 plant structures; EXPRESSED DURING: 4 anthesis, LP.02 two leaves visible, 4 leaf senescence stage, petal differentiation and expansion stage; CONTAINS InterPro DOMAIN/s: Caleosin related (InterPro:IPR007736); BEST Arabidopsis thaliana protein match is: Caleosin-re…	67.42	132	1e-48	188	nuclear	N/A	-1.14208	1	No	N/A	0.0796713	1	No	N/A
c10352_g1_i1	N/A	N/A	N/A	N/A	N/A	N/A	nuclear	N/A	-1.64714	1	No	N/A	0.876795	1	No	N/A
c10353_g1_i1	ATMG00160	cytochrome c oxidase subunit 2	53.45	116	1e-29	124	nuclear	N/A	-1.07754	1	No	N/A	0.113766	1	No	N/A
c10353_g2_i1	N/A	N/A	N/A	N/A	N/A	N/A	nuclear	N/A	-1.06989	1	No	N/A	-0.719329	1	No	N/A
c10355_g1_i1	N/A	N/A	N/A	N/A	N/A	N/A	nuclear	N/A	N/A	N/A	N/A	N/A	N/A	N/A	N/A	N/A
c10356_g1_i1	AT3G03750	SET domain protein 20 (SDG20); FUNCTIONS IN: zinc ion binding, histone-lysine N-methyltransferase activity; INVOLVED IN: chromatin modification; LOCATED IN: nucleus; EXPRESSED IN: 16 plant structures; EXPRESSED DURING: 9 growth stages; CONTAINS InterPro DOMAIN/s: SET domain (InterPro:IPR001214), Pre-SET domain (InterPro:IPR007728), Post-SET domain (InterPro:IPR003616), AWS (InterPro:IPR006560); B…	72.22	72	4e-23	102	nuclear	N/A	0.112804	1	No	N/A	-0.376504	1	No	N/A
c10356_g2_i1	AT3G03750	SET domain protein 20 (SDG20); FUNCTIONS IN: zinc ion binding, histone-lysine N-methyltransferase activity; INVOLVED IN: chromatin modification; LOCATED IN: nucleus; EXPRESSED IN: 16 plant structures; EXPRESSED DURING: 9 growth stages; CONTAINS InterPro DOMAIN/s: SET domain (InterPro:IPR001214), Pre-SET domain (InterPro:IPR007728), Post-SET domain (InterPro:IPR003616), AWS (InterPro:IPR006560); B…	89.64	222	1e-112	402	nuclear	N/A	-0.335976	1	No	0.25	-0.0301409	1	No	-0.5
c10357_g1_i1	N/A	N/A	N/A	N/A	N/A	N/A	nuclear	N/A	-1.77036	1	No	N/A	0.0831764	1	No	N/A
c10360_g1_i1	N/A	N/A	N/A	N/A	N/A	N/A	nuclear	N/A	1.13967	1	No	N/A	N/A	N/A	N/A	N/A
c1037_g1_i1	N/A	N/A	N/A	N/A	N/A	N/A	nuclear	N/A	N/A	N/A	N/A	N/A	N/A	N/A	N/A	N/A
c10370_g1_i1	AT3G12580	heat shock protein 70 (HSP70); FUNCTIONS IN: ATP binding; INVOLVED IN: in 9 processes; LOCATED IN: cytosol, mitochondrion, cell wall, plasma membrane; EXPRESSED IN: 23 plant structures; EXPRESSED DURING: 11 growth stages; CONTAINS InterPro DOMAIN/s: Heat shock protein 70, conserved site (InterPro:IPR018181), Heat shock protein Hsp70 (InterPro:IPR001023), Heat shock protein 70 (InterPro:IPR013126)…	84.85	66	2e-28	120	nuclear	N/A	0.0276329	1	No	N/A	N/A	N/A	N/A	N/A
c10371_g1_i1	N/A	N/A	N/A	N/A	N/A	N/A	nuclear	N/A	-0.765672	1	No	N/A	-0.0858941	1	No	N/A
c10372_g1_i1	N/A	N/A	N/A	N/A	N/A	N/A	nuclear	N/A	-0.843901	1	No	N/A	0.87769	1	No	N/A
c10376_g1_i1	AT3G49900	Phototropic-responsive NPH3 family protein; FUNCTIONS IN: signal transducer activity; INVOLVED IN: response to light stimulus; EXPRESSED IN: 11 plant structures; EXPRESSED DURING: 6 growth stages; CONTAINS InterPro DOMAIN/s: NPH3 (InterPro:IPR004249), BTB/POZ fold (InterPro:IPR011333), BTB/POZ-like (InterPro:IPR000210); BEST Arabidopsis thaliana protein match is: Phototropic-responsive NPH3 famil…	85.9	78	2e-34	140	nuclear	N/A	0.931544	1	No	N/A	1.07848	1	No	N/A
c10377_g1_i1	N/A	N/A	N/A	N/A	N/A	N/A	nuclear	N/A	-2.04621	1	No	N/A	N/A	N/A	N/A	N/A
c10378_g1_i1	AT1G16490	Member of the R2R3 factor gene family.	75	80	2e-25	110	nuclear	N/A	-2.48017	1	No	N/A	N/A	N/A	N/A	N/A
c1038_g1_i1	N/A	N/A	N/A	N/A	N/A	N/A	nuclear	N/A	2.09426	1	No	N/A	0.118298	1	No	N/A
c10380_g1_i1	N/A	N/A	N/A	N/A	N/A	N/A	nuclear	N/A	N/A	N/A	N/A	N/A	N/A	N/A	N/A	N/A
c10383_g1_i1	AT5G24000	Protein of unknown function (DUF819); LOCATED IN: chloroplast; EXPRESSED IN: 22 plant structures; EXPRESSED DURING: 13 growth stages; CONTAINS InterPro DOMAIN/s: Protein of unknown function DUF819 (InterPro:IPR008537); BEST Arabidopsis thaliana protein match is: Protein of unknown function (DUF819) (TAIR:AT5G52540.1); Has 1807 Blast hits to 1807 proteins in 277 species: Archae - 0; Bacteria - 0; …	91.96	112	3e-51	196	nuclear	N/A	-1.16535	1	No	N/A	-0.538516	1	No	N/A
c10384_g1_i1	N/A	N/A	N/A	N/A	N/A	N/A	nuclear	N/A	1.34428	1	No	N/A	1.2115	1	No	N/A
c10386_g1_i1	AT1G69340	appr-1-p processing enzyme family protein; CONTAINS InterPro DOMAIN/s: Cellular retinaldehyde-binding/triple function, C-terminal (InterPro:IPR001251), Appr-1-p processing (InterPro:IPR002589); BEST Arabidopsis thaliana protein match is: appr-1-p processing enzyme family protein (TAIR:AT2G40600.1); Has 3597 Blast hits to 3538 proteins in 1210 species: Archae - 64; Bacteria - 1971; Metazoa - 984; …	33.56	146	1e-21	99.8	nuclear	N/A	-0.241377	1	No	N/A	-1.16745	1	No	N/A
c10388_g1_i1	N/A	N/A	N/A	N/A	N/A	N/A	nuclear	N/A	N/A	N/A	N/A	N/A	N/A	N/A	N/A	N/A
c10389_g1_i1	N/A	N/A	N/A	N/A	N/A	N/A	nuclear	N/A	0.0254257	1	No	N/A	N/A	N/A	N/A	N/A
c1039_g1_i1	N/A	N/A	N/A	N/A	N/A	N/A	nuclear	N/A	0.504165	1	No	N/A	-0.70062	1	No	N/A
c10390_g1_i1	N/A	N/A	N/A	N/A	N/A	N/A	nuclear	N/A	1.38087	1	No	N/A	0.391791	1	No	N/A
c10390_g2_i1	N/A	N/A	N/A	N/A	N/A	N/A	nuclear	N/A	0.373372	1	No	N/A	-0.470695	1	No	N/A
c10391_g1_i2	AT4G17350	CONTAINS InterPro DOMAIN/s: Pleckstrin-like, plant (InterPro:IPR013666), Protein of unknown function DUF828 (InterPro:IPR008546), Pleckstrin homology (InterPro:IPR001849); BEST Arabidopsis thaliana protein match is: Plant protein of unknown function (DUF828) with plant pleckstrin homology-like region (TAIR:AT5G47440.1); Has 205 Blast hits to 188 proteins in 18 species: Archae - 0; Bacteria - 0; M…	91.63	406	0	736	nuclear	N/A	0.00710667	1	No	-1	-0.223453	1	No	-1
c10392_g1_i1	AT1G72690	unknown protein; BEST Arabidopsis thaliana protein match is: unknown protein (TAIR:AT1G17490.1); Has 59 Blast hits to 45 proteins in 9 species: Archae - 0; Bacteria - 0; Metazoa - 0; Fungi - 0; Plants - 59; Viruses - 0; Other Eukaryotes - 0 (source: NCBI BLink).	76.67	90	2e-33	138	nuclear	N/A	-0.0106545	1	No	-1	-0.13535	1	No	-1
c10393_g1_i1	N/A	N/A	N/A	N/A	N/A	N/A	nuclear	N/A	2.47286	1	No	N/A	N/A	N/A	N/A	N/A
c10395_g1_i1	AT5G59300	ubiquitin conjugating enzyme E2	57.95	176	3e-57	218	nuclear	N/A	2.09059	0.761688	No	N/A	-0.881505	1	No	N/A
c10396_g1_i1	AT5G02450	Ribosomal protein L36e family protein; FUNCTIONS IN: structural constituent of ribosome; INVOLVED IN: translation; LOCATED IN: ribosome, cytosolic large ribosomal subunit, plasma membrane; EXPRESSED IN: 24 plant structures; EXPRESSED DURING: 13 growth stages; CONTAINS InterPro DOMAIN/s: Ribosomal protein L36e (InterPro:IPR000509); BEST Arabidopsis thaliana protein match is: Ribosomal protein L36e…	52.94	102	7e-22	99.8	nuclear	N/A	4.34479	0.589973	No	N/A	7.42588	0.358597	No	N/A
c10397_g1_i1	ATMG01190	ATPase subunit 1	98.62	507	0	962	mitochondria366924	99.31	0.915185	0.868041	No	-1	1.62709	0.766036	No	-1
c10398_g1_i1	N/A	N/A	N/A	N/A	N/A	N/A	nuclear	N/A	2.43633	0.64174	No	N/A	0.970553	1	No	N/A
c10398_g2_i1	N/A	N/A	N/A	N/A	N/A	N/A	nuclear	N/A	1.43072	1	No	N/A	0.439751	1	No	N/A
c1040_g1_i1	N/A	N/A	N/A	N/A	N/A	N/A	nuclear	N/A	N/A	N/A	N/A	N/A	N/A	N/A	N/A	N/A
c10400_g1_i1	N/A	N/A	N/A	N/A	N/A	N/A	nuclear	N/A	0.226547	1	No	-1	0.296282	1	No	-0.5
c10400_g1_i2	N/A	N/A	N/A	N/A	N/A	N/A	nuclear	N/A	0.529773	1	No	-1	-0.616172	1	No	-0.5
c10403_g1_i1	DTX2, At2g04080, F3L12.9	Protein DETOXIFICATION 2	N/A	N/A	N/A	N/A	nuclear	N/A	-1.45823	1	No	N/A	0.913992	1	No	N/A
c10403_g1_i2	AT2G34360	MATE efflux family protein; FUNCTIONS IN: antiporter activity, drug transmembrane transporter activity, transporter activity; INVOLVED IN: drug transmembrane transport, transmembrane transport; LOCATED IN: membrane; EXPRESSED IN: stem, inflorescence meristem; CONTAINS InterPro DOMAIN/s: MATE family transporter related protein (InterPro:IPR015521), Multi antimicrobial extrusion protein MatE (Inter…	94.29	105	2e-52	200	nuclear	N/A	-0.0473635	1	No	N/A	-0.387506	1	No	N/A
c10404_g1_i1	N/A	N/A	N/A	N/A	N/A	N/A	nuclear	N/A	-2.04942	0.622817	No	N/A	-0.737063	1	No	N/A
c10406_g1_i1	N/A	N/A	N/A	N/A	N/A	N/A	nuclear	N/A	2.08598	1	No	N/A	-2.56396	1	No	N/A
c10408_g1_i1	N/A	N/A	N/A	N/A	N/A	N/A	nuclear	N/A	-0.733001	1	No	N/A	-2.65173	1	No	N/A
c10410_g1_i1	PCMP-H28 At4g21065 T13K14.230	Pentatricopeptide repeat-containing protein At4g21065	N/A	N/A	N/A	N/A	nuclear	N/A	N/A	N/A	N/A	N/A	N/A	N/A	N/A	N/A
c10413_g1_i1	AT1G28480	Encodes GRX480, a member of the glutaredoxin family that regulates protein redox state. GRX480 interacts with TGA factors and suppresses JA-responsive PDF1.2 transcription. GRX480 transcription is SA-inducible and requires NPR1. Maybe involved in SA/JA cross-talk.	84.67	137	8e-61	230	nuclear	N/A	-0.165354	1	No	-1	-0.288264	1	No	-1
c10414_g1_i1	N/A	N/A	N/A	N/A	N/A	N/A	nuclear	N/A	N/A	N/A	N/A	N/A	N/A	N/A	N/A	N/A
c10417_g1_i1	N/A	N/A	N/A	N/A	N/A	N/A	nuclear	N/A	4.68933	0.837578	No	N/A	5.33046	1	No	N/A
c10418_g1_i1	AT5G06240	embryo defective 2735 (emb2735); Has 1807 Blast hits to 1807 proteins in 277 species: Archae - 0; Bacteria - 0; Metazoa - 736; Fungi - 347; Plants - 385; Viruses - 0; Other Eukaryotes - 339 (source: NCBI BLink).	90.74	162	1e-81	299	nuclear	N/A	-0.368687	1	No	0.25	-0.202566	1	No	-0.5
c10426_g1_i1	N/A	N/A	N/A	N/A	N/A	N/A	nuclear	N/A	N/A	N/A	N/A	N/A	N/A	N/A	N/A	N/A
c10431_g1_i1	N/A	N/A	N/A	N/A	N/A	N/A	nuclear	N/A	2.2151	0.948899	No	N/A	0.0881382	1	No	N/A
c10432_g1_i1	AT5G17360	BEST Arabidopsis thaliana protein match is: DNA LIGASE 6 (TAIR:AT1G66730.1); Has 1807 Blast hits to 1807 proteins in 277 species: Archae - 0; Bacteria - 0; Metazoa - 736; Fungi - 347; Plants - 385; Viruses - 0; Other Eukaryotes - 339 (source: NCBI BLink).	77.59	174	5e-74	275	nuclear	N/A	0.20097	1	No	-1	0.0435272	1	No	-1
c10434_g1_i1	AT5G49320	Protein of unknown function (DUF1218); CONTAINS InterPro DOMAIN/s: Protein of unknown function DUF1218 (InterPro:IPR009606); Has 1807 Blast hits to 1807 proteins in 277 species: Archae - 0; Bacteria - 0; Metazoa - 736; Fungi - 347; Plants - 385; Viruses - 0; Other Eukaryotes - 339 (source: NCBI BLink).	90.16	193	1e-98	355	nuclear	N/A	-0.280668	1	No	-1	-0.603288	1	No	-1
c10436_g1_i1	AT1G35710	Protein kinase family protein with leucine-rich repeat domain; FUNCTIONS IN: protein serine/threonine kinase activity, protein tyrosine kinase activity, protein kinase activity, ATP binding; INVOLVED IN: transmembrane receptor protein tyrosine kinase signaling pathway, protein amino acid phosphorylation; LOCATED IN: endomembrane system; EXPRESSED IN: 22 plant structures; EXPRESSED DURING: 13 grow…	41.45	152	3e-28	121	nuclear	N/A	2.14474	1	No	N/A	2.66265	1	No	N/A
c10439_g1_i1	N/A	N/A	N/A	N/A	N/A	N/A	nuclear	N/A	-0.430778	1	No	0.25	-0.146194	1	No	-0.38462
c10440_g1_i1	N/A	N/A	N/A	N/A	N/A	N/A	nuclear	N/A	N/A	N/A	N/A	N/A	N/A	N/A	N/A	N/A
c10441_g1_i1	N/A	N/A	N/A	N/A	N/A	N/A	nuclear	N/A	N/A	N/A	N/A	N/A	N/A	N/A	N/A	N/A
c10444_g1_i1	N/A	N/A	N/A	N/A	N/A	N/A	nuclear	N/A	1.18462	0.940772	No	N/A	0.729798	1	No	-1
c10445_g1_i1	N/A	N/A	N/A	N/A	N/A	N/A	nuclear	N/A	1.01889	1	No	N/A	0.422631	1	No	N/A
c10447_g1_i1	N/A	N/A	N/A	N/A	N/A	N/A	nuclear	N/A	N/A	N/A	N/A	N/A	N/A	N/A	N/A	N/A
c1045_g1_i1	AT1G24320	Six-hairpin glycosidases superfamily protein; FUNCTIONS IN: mannosyl-oligosaccharide glucosidase activity, alpha-glucosidase activity, catalytic activity; INVOLVED IN: oligosaccharide metabolic process; LOCATED IN: cellular_component unknown; EXPRESSED IN: 6 plant structures; EXPRESSED DURING: F mature embryo stage, petal differentiation and expansion stage, D bilateral stage; CONTAINS InterPro D…	87.5	80	1e-37	151	nuclear	N/A	1.17541	1	No	N/A	-1.27302	1	No	N/A
c10450_g1_i1	TIP2-1 At3g16240 MYA6.10	Aquaporin TIP2-1 (Delta-tonoplast intrinsic protein) (Delta-TIP) (Tonoplast intrinsic protein 2-1) (AtTIP2;1) [Cleaved into: Aquaporin TIP2-1, N-terminally processed]	N/A	N/A	N/A	N/A	nuclear	N/A	N/A	N/A	N/A	N/A	N/A	N/A	N/A	N/A
c10451_g1_i1	N/A	N/A	N/A	N/A	N/A	N/A	nuclear	N/A	-0.909227	1	No	N/A	-0.151862	1	No	N/A
c10453_g1_i1	AT5G09876	unknown protein; FUNCTIONS IN: molecular_function unknown; INVOLVED IN: biological_process unknown; LOCATED IN: cellular_component unknown; Has 5 Blast hits to 5 proteins in 2 species: Archae - 0; Bacteria - 0; Metazoa - 0; Fungi - 0; Plants - 5; Viruses - 0; Other Eukaryotes - 0 (source: NCBI BLink).	75.86	87	5e-27	115	nuclear	N/A	-0.671839	1	No	N/A	-0.603453	1	No	-1
c10454_g1_i1	N/A	N/A	N/A	N/A	N/A	N/A	nuclear	N/A	-1.26144	1	No	N/A	-1.08688	1	No	N/A
c10457_g1_i1	N/A	N/A	N/A	N/A	N/A	N/A	nuclear	N/A	0.628201	1	No	N/A	0.972215	1	No	N/A
c10458_g1_i1	AT2G14820	A member of the NPY gene family (NPY1/AT4G31820, NPY2/AT2G14820, NPY3/AT5G67440, NPY4/AT2G23050, NPY5/AT4G37590). Involved in auxin-mediated organogenesis.	87.5	72	6e-28	119	nuclear	N/A	-0.177607	1	No	N/A	2.12683	1	No	N/A
c10460_g1_i1	AT4G19890	Pentatricopeptide repeat (PPR-like) superfamily protein; CONTAINS InterPro DOMAIN/s: Pentatricopeptide repeat (InterPro:IPR002885); BEST Arabidopsis thaliana protein match is: Tetratricopeptide repeat (TPR)-like superfamily protein (TAIR:AT5G39710.1).	75.47	106	2e-37	151	nuclear	N/A	0.371273	1	No	N/A	0.570909	1	No	N/A
c10461_g1_i1	N/A	N/A	N/A	N/A	N/A	N/A	nuclear	N/A	1.36484	1	No	N/A	N/A	N/A	N/A	N/A
c10462_g1_i1	AT3G15630	unknown protein; FUNCTIONS IN: molecular_function unknown; INVOLVED IN: biological_process unknown; LOCATED IN: chloroplast; EXPRESSED IN: 24 plant structures; EXPRESSED DURING: 15 growth stages; BEST Arabidopsis thaliana protein match is: unknown protein (TAIR:AT1G52720.1); Has 61 Blast hits to 61 proteins in 13 species: Archae - 0; Bacteria - 0; Metazoa - 0; Fungi - 0; Plants - 61; Viruses - 0;…	81.03	116	4e-45	178	nuclear	N/A	-0.391521	1	No	0.25	0.88669	1	No	-0.5
c1047_g1_i1	At1g64583 F1N19.15	Pentatricopeptide repeat-containing protein At1g64583, mitochondrial	N/A	N/A	N/A	N/A	nuclear	N/A	0.34736	1	No	N/A	-0.877707	1	No	N/A
c10470_g1_i1	AT4G37070	Patatin-related phospholipase A. Expressed strongly and exclusively in roots. AtplaIVA-null mutants have reduced lateral root development. Phosphorylation by calcium-dependent protein kinases in vitro enhances its activity.	85.07	67	3e-26	113	nuclear	N/A	-0.138572	1	No	N/A	-2.48569	1	No	N/A
c10471_g1_i1	N/A	N/A	N/A	N/A	N/A	N/A	nuclear	N/A	-0.382586	1	No	-1	-0.488144	1	No	-0.5
c10473_g1_i1	N/A	N/A	N/A	N/A	N/A	N/A	nuclear	N/A	0.0436297	1	No	N/A	N/A	N/A	N/A	N/A
c10475_g1_i1	AT5G48110	Terpenoid cyclases/Protein prenyltransferases superfamily protein; FUNCTIONS IN: lyase activity, magnesium ion binding; INVOLVED IN: metabolic process; LOCATED IN: chloroplast; EXPRESSED IN: root, flower; EXPRESSED DURING: 4 anthesis; CONTAINS InterPro DOMAIN/s: Terpene synthase, metal-binding domain (InterPro:IPR005630), Terpenoid synthase (InterPro:IPR008949), Terpenoid cylases/protein prenyltr…	70.9	134	5e-50	192	nuclear	N/A	0.854854	1	No	N/A	0.139025	1	No	N/A
c10476_g1_i1	N/A	N/A	N/A	N/A	N/A	N/A	nuclear	N/A	1.98956	0.699609	No	N/A	0.130209	1	No	N/A
c10476_g1_i2	N/A	N/A	N/A	N/A	N/A	N/A	nuclear	N/A	-1.92936	1	No	N/A	0.669616	1	No	N/A
c10477_g1_i1	N/A	N/A	N/A	N/A	N/A	N/A	nuclear	N/A	-0.647889	1	No	N/A	N/A	N/A	N/A	N/A
c10478_g1_i1	AT5G15760	Ribosomal protein PSRP-3/Ycf65; FUNCTIONS IN: structural constituent of ribosome; INVOLVED IN: translation; LOCATED IN: ribosome, intracellular, chloroplast, plastid; EXPRESSED IN: 18 plant structures; EXPRESSED DURING: 11 growth stages; CONTAINS InterPro DOMAIN/s: Ribosomal protein PSRP-3/Ycf65 (InterPro:IPR006924); BEST Arabidopsis thaliana protein match is: Ribosomal protein PSRP-3/Ycf65 (TAIR…	83.52	182	1e-84	309	nuclear	N/A	0.0857457	1	No	0	-0.321435	1	No	-1
c10479_g1_i1	N/A	N/A	N/A	N/A	N/A	N/A	nuclear	N/A	3.2036	0.721205	No	N/A	-2.56408	1	No	N/A
c10480_g1_i1	AT5G52640	Encodes a cytosolic heat shock protein AtHSP90.1. AtHSP90.1 interacts with disease resistance signaling components SGT1b and RAR1 and is required for RPS2-mediated resistance.	86.82	129	3e-61	229	nuclear	N/A	N/A	N/A	N/A	N/A	N/A	N/A	N/A	N/A
c10480_g2_i1	AT5G52640	Encodes a cytosolic heat shock protein AtHSP90.1. AtHSP90.1 interacts with disease resistance signaling components SGT1b and RAR1 and is required for RPS2-mediated resistance.	86.89	206	2e-99	358	nuclear	N/A	N/A	N/A	N/A	N/A	N/A	N/A	N/A	N/A
c10481_g1_i1	N/A	N/A	N/A	N/A	N/A	N/A	nuclear	N/A	1.51254	1	No	N/A	-2.59702	1	No	N/A
c10483_g1_i1	N/A	N/A	N/A	N/A	N/A	N/A	nuclear	N/A	N/A	N/A	N/A	N/A	N/A	N/A	N/A	N/A
c10484_g1_i1	N/A	N/A	N/A	N/A	N/A	N/A	nuclear	N/A	-0.984854	1	No	N/A	-1.4489	1	No	N/A
c10485_g1_i1	N/A	N/A	N/A	N/A	N/A	N/A	nuclear	N/A	-0.655315	1	No	N/A	0.654428	1	No	N/A
c10485_g2_i1	N/A	N/A	N/A	N/A	N/A	N/A	nuclear	N/A	-0.345354	1	No	N/A	1.47075	1	No	N/A
c10487_g1_i1	N/A	N/A	N/A	N/A	N/A	N/A	nuclear	N/A	N/A	N/A	N/A	N/A	N/A	N/A	N/A	N/A
c10490_g1_i1	N/A	N/A	N/A	N/A	N/A	N/A	nuclear	N/A	0.0200986	1	No	N/A	-2.59676	1	No	N/A
c10492_g1_i1	AT2G30550	Encodes a lipase that hydrolyzes phosphatidylcholine, glycolipids as well as triacylglycerols.	85.59	444	0	746	nuclear	N/A	-0.24017	1	No	-1	0.0366901	1	No	-1
c10493_g1_i1	AT3G20010	SNF2 domain-containing protein / helicase domain-containing protein / zinc finger protein-related; FUNCTIONS IN: helicase activity, DNA binding, zinc ion binding, ATP binding, nucleic acid binding; EXPRESSED IN: 16 plant structures; EXPRESSED DURING: 6 growth stages; CONTAINS InterPro DOMAIN/s: Zinc finger, RING-type, conserved site (InterPro:IPR017907), Zinc finger, RING-type (InterPro:IPR001841…	62.92	267	4e-82	301	nuclear	N/A	-0.545959	1	No	-1	-0.26976	1	No	-1
c10493_g1_i2	AT3G20010	SNF2 domain-containing protein / helicase domain-containing protein / zinc finger protein-related; FUNCTIONS IN: helicase activity, DNA binding, zinc ion binding, ATP binding, nucleic acid binding; EXPRESSED IN: 16 plant structures; EXPRESSED DURING: 6 growth stages; CONTAINS InterPro DOMAIN/s: Zinc finger, RING-type, conserved site (InterPro:IPR017907), Zinc finger, RING-type (InterPro:IPR001841…	62.92	267	4e-82	301	nuclear	N/A	1.0278	1	No	-1	0.795823	1	No	-1
c10494_g1_i1	N/A	N/A	N/A	N/A	N/A	N/A	nuclear	N/A	2.0445	1	No	N/A	N/A	N/A	N/A	N/A
c10495_g1_i1	AT3G23790	acyl activating enzyme 16 (AAE16); FUNCTIONS IN: catalytic activity; INVOLVED IN: metabolic process; LOCATED IN: chloroplast envelope; EXPRESSED IN: 21 plant structures; EXPRESSED DURING: 9 growth stages; CONTAINS InterPro DOMAIN/s: AMP-binding (InterPro:IPR020459), AMP-binding, conserved site (InterPro:IPR020845), AMP-dependent synthetase/ligase (InterPro:IPR000873); BEST Arabidopsis thaliana pr…	79.38	160	4e-67	250	nuclear	N/A	1.26598	0.867089	No	N/A	-0.274141	1	No	N/A
c10496_g1_i1	N/A	N/A	N/A	N/A	N/A	N/A	nuclear	N/A	-0.339967	1	No	N/A	0.372395	1	No	N/A
c10497_g1_i1	N/A	N/A	N/A	N/A	N/A	N/A	nuclear	N/A	-3.40156	1	No	N/A	N/A	N/A	N/A	N/A
c10497_g1_i2	N/A	N/A	N/A	N/A	N/A	N/A	nuclear	N/A	0.714486	1	No	N/A	4.21701	1	No	N/A
c10498_g1_i1	AT5G24340	3'-5' exonuclease domain-containing protein; FUNCTIONS IN: 3'-5' exonuclease activity, nucleic acid binding; INVOLVED IN: nucleobase, nucleoside, nucleotide and nucleic acid metabolic process; LOCATED IN: intracellular; EXPRESSED IN: 8 plant structures; EXPRESSED DURING: 6 growth stages; CONTAINS InterPro DOMAIN/s: Protein of unknown function DUF82 (InterPro:IPR002782), Polynucleotidyl transferas…	96.2	158	4e-87	317	nuclear	N/A	-1.06392	1	No	-1	0.975776	1	No	-0.5
c10498_g1_i2	AT5G24340	3'-5' exonuclease domain-containing protein; FUNCTIONS IN: 3'-5' exonuclease activity, nucleic acid binding; INVOLVED IN: nucleobase, nucleoside, nucleotide and nucleic acid metabolic process; LOCATED IN: intracellular; EXPRESSED IN: 8 plant structures; EXPRESSED DURING: 6 growth stages; CONTAINS InterPro DOMAIN/s: Protein of unknown function DUF82 (InterPro:IPR002782), Polynucleotidyl transferas…	90.93	507	0	931	nuclear	N/A	0.228066	1	No	-1	-0.127917	1	No	-0.5
c10499_g1_i1	N/A	N/A	N/A	N/A	N/A	N/A	nuclear	N/A	0.0436284	1	No	N/A	N/A	N/A	N/A	N/A
c1050_g1_i1	N/A	N/A	N/A	N/A	N/A	N/A	nuclear	N/A	-0.87169	1	No	N/A	0.599627	1	No	N/A
c10504_g1_i1	AT1G69520	S-adenosyl-L-methionine-dependent methyltransferases superfamily protein; FUNCTIONS IN: methyltransferase activity; INVOLVED IN: metabolic process; LOCATED IN: mitochondrion; CONTAINS InterPro DOMAIN/s: Methyltransferase type 11 (InterPro:IPR013216); BEST Arabidopsis thaliana protein match is: S-adenosyl-L-methionine-dependent methyltransferases superfamily protein (TAIR:AT1G69526.2); Has 9433 Bl…	80.09	231	6e-104	374	nuclear	N/A	1.04242	0.545341	No	0.25	-0.0307839	1	No	-0.5
c10504_g1_i2	AT1G69520	S-adenosyl-L-methionine-dependent methyltransferases superfamily protein; FUNCTIONS IN: methyltransferase activity; INVOLVED IN: metabolic process; LOCATED IN: mitochondrion; CONTAINS InterPro DOMAIN/s: Methyltransferase type 11 (InterPro:IPR013216); BEST Arabidopsis thaliana protein match is: S-adenosyl-L-methionine-dependent methyltransferases superfamily protein (TAIR:AT1G69526.2); Has 9433 Bl…	82.27	220	2e-103	372	nuclear	N/A	-0.0299309	1	No	-1	N/A	N/A	N/A	-1
c10505_g1_i1	N/A	N/A	N/A	N/A	N/A	N/A	nuclear	N/A	0.240838	1	No	N/A	-0.262962	1	No	N/A
c10505_g2_i1	N/A	N/A	N/A	N/A	N/A	N/A	nuclear	N/A	-0.665628	1	No	N/A	-0.660911	1	No	N/A
c10506_g1_i1	ABCF2 GCN2 At5g09930 MYH9.14	ABC transporter F family member 2 (ABC transporter ABCF.2) (AtABCF2) (GCN20-type ATP-binding cassette protein GCN2)	N/A	N/A	N/A	N/A	nuclear	N/A	-0.573746	1	No	N/A	-0.40013	1	No	-1
c10506_g2_i1	AT5G09930	member of GCN subfamily	69.77	86	5e-26	112	nuclear	N/A	-0.846348	1	No	N/A	-0.602376	1	No	N/A
c10507_g1_i1	N/A	N/A	N/A	N/A	N/A	N/A	nuclear	N/A	N/A	N/A	N/A	N/A	N/A	N/A	N/A	N/A
c10508_g1_i1	CYP81F1 CYP91A2 At4g37430 F6G17.80	Cytochrome P450 81F1 (EC 1.14.-.-)	N/A	N/A	N/A	N/A	nuclear	N/A	0.8246	1	No	N/A	-0.134688	1	No	-1
c10509_g1_i1	N/A	N/A	N/A	N/A	N/A	N/A	nuclear	N/A	N/A	N/A	N/A	N/A	N/A	N/A	N/A	N/A
c1051_g1_i1	N/A	N/A	N/A	N/A	N/A	N/A	nuclear	N/A	0.64834	1	No	N/A	-3.72524	1	No	N/A
c10513_g1_i1	N/A	N/A	N/A	N/A	N/A	N/A	nuclear	N/A	0.730522	1	No	N/A	-2.56402	1	No	N/A
c10515_g1_i1	0	Aldehyde dehydrogenase family 7 member A1 (EC 1.2.1.3) (Antiquitin-1) (Turgor-responsive protein 26G)	N/A	N/A	N/A	N/A	nuclear	N/A	N/A	N/A	N/A	N/A	N/A	N/A	N/A	N/A
c10517_g1_i1	N/A	N/A	N/A	N/A	N/A	N/A	nuclear	N/A	1.03154	1	No	N/A	-0.483675	1	No	N/A
c10517_g2_i1	N/A	N/A	N/A	N/A	N/A	N/A	nuclear	N/A	N/A	N/A	N/A	N/A	N/A	N/A	N/A	N/A
c10519_g1_i1	AT2G38460	Encodes IRON REGULATED1 (IREG1/FPN1), one of the Arabidopsis orthologs (AT2G38460/IREG1/FPN1 and AT5G03570/IREG2/FPN2) the iron efflux transporter ferroportin (FPN) identified in animals.	90.14	142	1e-69	258	nuclear	N/A	0.288448	1	No	N/A	-0.502185	1	No	N/A
c10519_g2_i1	AT2G38460	Encodes IRON REGULATED1 (IREG1/FPN1), one of the Arabidopsis orthologs (AT2G38460/IREG1/FPN1 and AT5G03570/IREG2/FPN2) the iron efflux transporter ferroportin (FPN) identified in animals.	91	100	2e-48	186	nuclear	N/A	0.5869	1	No	N/A	0.143245	1	No	N/A
c10521_g1_i1	N/A	N/A	N/A	N/A	N/A	N/A	nuclear	N/A	N/A	N/A	N/A	N/A	N/A	N/A	N/A	N/A
c10522_g1_i1	ATMG00660	hypothetical protein	98.89	90	8e-49	188	mitochondria366924	99.42	0.191565	1	No	N/A	-0.286675	1	No	N/A
c10525_g1_i1	AT3G12350	F-box family protein; CONTAINS InterPro DOMAIN/s: F-box domain, cyclin-like (InterPro:IPR001810), F-box domain, Skp2-like (InterPro:IPR022364); Has 51 Blast hits to 51 proteins in 14 species: Archae - 0; Bacteria - 0; Metazoa - 1; Fungi - 3; Plants - 45; Viruses - 0; Other Eukaryotes - 2 (source: NCBI BLink).	74.88	422	5e-177	617	nuclear	N/A	-0.0448991	1	No	0.25	0.0951744	1	No	-0.5
c10526_g1_i1	N/A	N/A	N/A	N/A	N/A	N/A	nuclear	N/A	2.46483	0.697319	No	N/A	-0.273117	1	No	N/A
c10527_g1_i1	AT1G32415	pentatricopeptide (PPR) repeat-containing protein; CONTAINS InterPro DOMAIN/s: Pentatricopeptide repeat (InterPro:IPR002885); BEST Arabidopsis thaliana protein match is: Tetratricopeptide repeat (TPR)-like superfamily protein (TAIR:AT1G53600.1); Has 53053 Blast hits to 14536 proteins in 238 species: Archae - 0; Bacteria - 16; Metazoa - 90; Fungi - 108; Plants - 52105; Viruses - 0; Other Eukaryote…	80	70	4e-28	119	nuclear	N/A	-0.0026719	1	No	N/A	N/A	N/A	N/A	N/A
c10529_g1_i1	AT3G21330	basic helix-loop-helix (bHLH) DNA-binding superfamily protein; FUNCTIONS IN: DNA binding, sequence-specific DNA binding transcription factor activity; INVOLVED IN: regulation of transcription; LOCATED IN: nucleus; CONTAINS InterPro DOMAIN/s: Helix-loop-helix DNA-binding domain (InterPro:IPR001092), Helix-loop-helix DNA-binding (InterPro:IPR011598); BEST Arabidopsis thaliana protein match is: basi…	89.02	82	5e-36	145	nuclear	N/A	-3.37128	0.845609	No	N/A	-1.53589	1	No	N/A
c10529_g2_i1	AT3G21330	basic helix-loop-helix (bHLH) DNA-binding superfamily protein; FUNCTIONS IN: DNA binding, sequence-specific DNA binding transcription factor activity; INVOLVED IN: regulation of transcription; LOCATED IN: nucleus; CONTAINS InterPro DOMAIN/s: Helix-loop-helix DNA-binding domain (InterPro:IPR001092), Helix-loop-helix DNA-binding (InterPro:IPR011598); BEST Arabidopsis thaliana protein match is: basi…	86.46	96	1e-41	164	nuclear	N/A	-0.396809	1	No	N/A	1.46183	1	No	N/A
c1053_g1_i1	AT2G05220	Ribosomal S17 family protein; FUNCTIONS IN: structural constituent of ribosome; INVOLVED IN: translation; LOCATED IN: cytosolic small ribosomal subunit, ribosome; CONTAINS InterPro DOMAIN/s: Ribosomal protein S17e (InterPro:IPR001210), Ribosomal protein S17e, conserved site (InterPro:IPR018273); BEST Arabidopsis thaliana protein match is: Ribosomal S17 family protein (TAIR:AT5G04800.4); Has 35333…	60.66	122	5e-37	150	nuclear	N/A	4.75966	0.516237	No	N/A	7.88444	0.252083	No	N/A
c10530_g1_i1	N/A	N/A	N/A	N/A	N/A	N/A	nuclear	N/A	3.15356	1	No	N/A	3.78122	1	No	N/A
c10531_g1_i1	AT5G66360	Encodes a mitochondrial rRNA dimethylase.	83.63	226	7e-96	346	nuclear	N/A	-0.125098	1	No	0.25	0.284581	1	No	-0.5
c10531_g2_i1	AT5G66360	Encodes a mitochondrial rRNA dimethylase.	79.14	139	2e-55	211	nuclear	N/A	-0.627022	1	No	-1	-0.28762	1	No	-1
c10532_g1_i1	N/A	N/A	N/A	N/A	N/A	N/A	nuclear	N/A	-1.82163	1	No	N/A	-1.70513	1	No	N/A
c10532_g2_i1	AT3G59650	mitochondrial ribosomal protein L51/S25/CI-B8 family protein; CONTAINS InterPro DOMAIN/s: Ribosomal protein/NADH dehydrogenase domain (InterPro:IPR007741); Has 373 Blast hits to 373 proteins in 185 species: Archae - 0; Bacteria - 0; Metazoa - 141; Fungi - 123; Plants - 51; Viruses - 0; Other Eukaryotes - 58 (source: NCBI BLink).	95.8	119	4e-63	236	nuclear	N/A	-0.104528	1	No	-1	-0.19414	1	No	-1
c10533_g1_i1	AT2G40113	Pollen Ole e 1 allergen and extensin family protein; FUNCTIONS IN: molecular_function unknown; INVOLVED IN: biological_process unknown; LOCATED IN: endomembrane system; CONTAINS InterPro DOMAIN/s: Pollen Ole e 1 allergen/extensin (InterPro:IPR006041); BEST Arabidopsis thaliana protein match is: Pollen Ole e 1 allergen and extensin family protein (TAIR:AT5G47635.1); Has 53 Blast hits to 53 protein…	86.11	72	3e-34	139	nuclear	N/A	-0.226754	1	No	N/A	1.06514	1	No	N/A
c10539_g1_i1	AT2G45790	encodes a phosphomannomutase, involved in ascorbate biosynthesis	68.75	80	4e-29	122	nuclear	N/A	2.93686	0.362903	No	N/A	-0.0502688	1	No	N/A
c10540_g1_i1	AT2G42690	alpha/beta-Hydrolases superfamily protein; FUNCTIONS IN: triglyceride lipase activity; INVOLVED IN: lipid metabolic process; LOCATED IN: chloroplast; EXPRESSED IN: 22 plant structures; EXPRESSED DURING: 13 growth stages; CONTAINS InterPro DOMAIN/s: Lipase, class 3 (InterPro:IPR002921); BEST Arabidopsis thaliana protein match is: alpha/beta-Hydrolases superfamily protein (TAIR:AT4G18550.1); Has 77…	91.75	412	0	788	nuclear	N/A	0.107661	1	No	-1	-0.101991	1	No	-1
c10543_g1_i1	AT3G54710	Encodes a cyclin-dependent protein kinase. Involved in nuclear DNA replication and plastid division.	82.35	85	6e-34	139	nuclear	N/A	-0.401404	1	No	N/A	-1.06748	1	No	N/A
c10546_g1_i1	N/A	N/A	N/A	N/A	N/A	N/A	nuclear	N/A	1.27532	1	No	N/A	-1.49327	1	No	N/A
c10548_g1_i1	N/A	N/A	N/A	N/A	N/A	N/A	nuclear	N/A	-0.449661	1	No	N/A	-1.5283	1	No	N/A
c10550_g1_i1	AT2G23180	member of CYP96A	88.51	87	1e-38	154	nuclear	N/A	0.743669	1	No	N/A	0.139017	1	No	N/A
c10550_g2_i1	AT2G23180	member of CYP96A	92.47	93	9e-46	178	nuclear	N/A	1.12836	1	No	N/A	0.395218	1	No	N/A
c10553_g1_i1	N/A	N/A	N/A	N/A	N/A	N/A	nuclear	N/A	0.49459	1	No	N/A	-0.292236	1	No	N/A
c10554_g1_i1	N/A	N/A	N/A	N/A	N/A	N/A	nuclear	N/A	0.02044	1	No	N/A	N/A	N/A	N/A	N/A
c10556_g1_i1	AT1G31950	Terpenoid cyclases/Protein prenyltransferases superfamily protein; FUNCTIONS IN: lyase activity, magnesium ion binding; INVOLVED IN: metabolic process; LOCATED IN: membrane; EXPRESSED IN: 7 plant structures; EXPRESSED DURING: LP.04 four leaves visible, LP.02 two leaves visible, petal differentiation and expansion stage; CONTAINS InterPro DOMAIN/s: Terpene synthase, metal-binding domain (InterPro:…	76.25	80	1e-31	131	nuclear	N/A	0.955922	1	No	N/A	0.581348	1	No	N/A
c10556_g2_i1	AT3G14520	Terpenoid cyclases/Protein prenyltransferases superfamily protein; FUNCTIONS IN: lyase activity, magnesium ion binding; INVOLVED IN: metabolic process; EXPRESSED IN: embryo, sepal, pedicel; EXPRESSED DURING: 4 anthesis, C globular stage; CONTAINS InterPro DOMAIN/s: Terpene synthase, metal-binding domain (InterPro:IPR005630), Terpenoid synthase (InterPro:IPR008949), Terpenoid cylases/protein preny…	79.8	99	9e-44	172	nuclear	N/A	1.05539	1	No	N/A	0.943796	1	No	N/A
c10559_g1_i1	N/A	N/A	N/A	N/A	N/A	N/A	nuclear	N/A	-1.00773	1	No	N/A	0.557578	1	No	N/A
c10559_g2_i1	ATMG01250	hypothetical protein	71.01	69	4e-23	105	nuclear	N/A	-0.281908	1	No	N/A	0.740891	1	No	N/A
c10564_g1_i1	N/A	N/A	N/A	N/A	N/A	N/A	nuclear	N/A	2.08599	1	No	N/A	-2.56392	1	No	N/A
c10565_g1_i1	N/A	N/A	N/A	N/A	N/A	N/A	nuclear	N/A	N/A	N/A	N/A	N/A	N/A	N/A	N/A	N/A
c10567_g1_i1	N/A	N/A	N/A	N/A	N/A	N/A	nuclear	N/A	N/A	N/A	N/A	N/A	N/A	N/A	N/A	N/A
c10569_g1_i1	N/A	N/A	N/A	N/A	N/A	N/A	nuclear	N/A	1.34145	1	No	N/A	-0.668781	1	No	N/A
c1057_g1_i1	N/A	N/A	N/A	N/A	N/A	N/A	nuclear	N/A	N/A	N/A	N/A	N/A	N/A	N/A	N/A	N/A
c1057_g2_i1	N/A	N/A	N/A	N/A	N/A	N/A	nuclear	N/A	N/A	N/A	N/A	N/A	N/A	N/A	N/A	N/A
c10570_g1_i1	AT4G27730	oligopeptide transporter	100	17	2e-22	41.2	nuclear	N/A	2.14681	1	No	N/A	0.0753374	1	No	N/A
c10572_g1_i1	N/A	N/A	N/A	N/A	N/A	N/A	nuclear	N/A	0.594162	1	No	N/A	N/A	N/A	N/A	N/A
c10572_g2_i1	N/A	N/A	N/A	N/A	N/A	N/A	nuclear	N/A	2.89923	1	No	N/A	0.877479	1	No	N/A
c10573_g1_i1	AT4G31480	Coatomer, beta subunit; FUNCTIONS IN: clathrin binding, structural molecule activity, binding; INVOLVED IN: intracellular protein transport, vesicle-mediated transport; LOCATED IN: membrane coat, COPI vesicle coat; EXPRESSED IN: male gametophyte, guard cell; EXPRESSED DURING: M germinated pollen stage; CONTAINS InterPro DOMAIN/s: Coatomer, beta subunit, C-terminal (InterPro:IPR011710), Armadillo-…	61.64	73	4e-23	102	nuclear	N/A	0.0407686	1	No	N/A	N/A	N/A	N/A	N/A
c10574_g1_i1	AT4G10340	photosystem II encoding the light-harvesting chlorophyll a/b binding protein CP26 of the antenna system of the photosynthetic apparatus	80.42	240	2e-108	388	nuclear	N/A	N/A	N/A	N/A	N/A	N/A	N/A	N/A	N/A
c10575_g1_i1	N/A	N/A	N/A	N/A	N/A	N/A	nuclear	N/A	N/A	N/A	N/A	N/A	N/A	N/A	N/A	N/A
c10575_g2_i1	N/A	N/A	N/A	N/A	N/A	N/A	nuclear	N/A	2.03335	1	No	N/A	N/A	N/A	N/A	N/A
c10577_g1_i1	AT1G33330	Class I peptide chain release factor; FUNCTIONS IN: translation release factor activity; INVOLVED IN: translational termination; LOCATED IN: chloroplast; EXPRESSED IN: 24 plant structures; EXPRESSED DURING: 15 growth stages; CONTAINS InterPro DOMAIN/s: Class I peptide chain release factor (InterPro:IPR000352); BEST Arabidopsis thaliana protein match is: Peptide chain release factor 2 (TAIR:AT1G56…	82.69	260	3e-114	408	nuclear	N/A	-0.085209	1	No	-1	-0.0819143	1	No	-1
c10578_g1_i1	AT1G45233	Encodes a component of the putative Arabidopsis THO/TREX complex: THO1 or HPR1 (At5g09860), THO2 (At1g24706), THO3 or TEX1 (At5g56130), THO5 (At5g42920, At1g45233), THO6 (At2g19430), and THO7 (At5g16790, At3g02950). THO/TREX complexes in animals have been implicated in the transport of mRNA precursors. Mutants of THO3/TEX1, THO1, THO6 accumulate reduced amount of small interfering (si)RNA, sugges…	72.09	86	5e-29	123	nuclear	N/A	-0.156295	1	No	-1	0.0344402	1	No	-1
c10578_g2_i1	AT1G45233	Encodes a component of the putative Arabidopsis THO/TREX complex: THO1 or HPR1 (At5g09860), THO2 (At1g24706), THO3 or TEX1 (At5g56130), THO5 (At5g42920, At1g45233), THO6 (At2g19430), and THO7 (At5g16790, At3g02950). THO/TREX complexes in animals have been implicated in the transport of mRNA precursors. Mutants of THO3/TEX1, THO1, THO6 accumulate reduced amount of small interfering (si)RNA, sugges…	76.25	341	1e-143	506	nuclear	N/A	-0.119032	1	No	0.25	-0.027828	1	No	-0.5
c10579_g1_i1	PHYD At4g16250 dl4165c	Phytochrome D	N/A	N/A	N/A	N/A	nuclear	N/A	0.0576991	1	No	-1	0.282009	1	No	-1
c1058_g1_i1	N/A	N/A	N/A	N/A	N/A	N/A	nuclear	N/A	N/A	N/A	N/A	N/A	N/A	N/A	N/A	N/A
c10582_g1_i1	AT2G44090	Ankyrin repeat family protein; CONTAINS InterPro DOMAIN/s: Ankyrin repeat-containing domain (InterPro:IPR020683); BEST Arabidopsis thaliana protein match is: Ankyrin repeat family protein (TAIR:AT3G59910.1); Has 35333 Blast hits to 34131 proteins in 2444 species: Archae - 798; Bacteria - 22429; Metazoa - 974; Fungi - 991; Plants - 531; Viruses - 0; Other Eukaryotes - 9610 (source: NCBI BLink).	83.78	74	4e-29	122	nuclear	N/A	0.46613	1	No	N/A	1.9944	1	No	N/A
c10585_g1_i1	N/A	N/A	N/A	N/A	N/A	N/A	nuclear	N/A	N/A	N/A	N/A	N/A	N/A	N/A	N/A	N/A
c10587_g1_i1	N/A	N/A	N/A	N/A	N/A	N/A	nuclear	N/A	0.0407744	1	No	N/A	N/A	N/A	N/A	N/A
c10589_g1_i1	AT1G15700	One of two genes that encode the gamma subunit of Arabidopsis chloroplast ATP synthase. It is thought to be involved in the regulation of the ATP synthase activity.	90.16	386	0	666	nuclear	N/A	-0.0361755	1	No	-1	0.456213	1	No	-1
c1059_g1_i1	N/A	N/A	N/A	N/A	N/A	N/A	nuclear	N/A	N/A	N/A	N/A	N/A	N/A	N/A	N/A	N/A
c10590_g1_i1	N/A	N/A	N/A	N/A	N/A	N/A	nuclear	N/A	N/A	N/A	N/A	N/A	N/A	N/A	N/A	N/A
c10591_g1_i1	N/A	N/A	N/A	N/A	N/A	N/A	nuclear	N/A	-1.10078	1	No	N/A	3.19263	1	No	N/A
c10592_g1_i1	AT5G17210	Protein of unknown function (DUF1218); FUNCTIONS IN: molecular_function unknown; INVOLVED IN: biological_process unknown; LOCATED IN: endomembrane system; EXPRESSED IN: 18 plant structures; EXPRESSED DURING: 7 growth stages; CONTAINS InterPro DOMAIN/s: Protein of unknown function DUF1218 (InterPro:IPR009606); BEST Arabidopsis thaliana protein match is: Protein of unknown function (DUF1218) (TAIR:…	83.49	109	6e-78	179	nuclear	N/A	0.327826	1	No	-1	0.330487	1	No	-1
c10592_g1_i2	AT5G17210	Protein of unknown function (DUF1218); FUNCTIONS IN: molecular_function unknown; INVOLVED IN: biological_process unknown; LOCATED IN: endomembrane system; EXPRESSED IN: 18 plant structures; EXPRESSED DURING: 7 growth stages; CONTAINS InterPro DOMAIN/s: Protein of unknown function DUF1218 (InterPro:IPR009606); BEST Arabidopsis thaliana protein match is: Protein of unknown function (DUF1218) (TAIR:…	81.6	212	4e-95	344	nuclear	N/A	0.139567	1	No	-1	-0.122829	1	No	-1
c10598_g1_i1	AT1G62680	Pentatricopeptide repeat (PPR) superfamily protein; LOCATED IN: chloroplast; EXPRESSED IN: shoot apex, leaf whorl, flower, seed; EXPRESSED DURING: F mature embryo stage, petal differentiation and expansion stage; CONTAINS InterPro DOMAIN/s: Pentatricopeptide repeat (InterPro:IPR002885); BEST Arabidopsis thaliana protein match is: Tetratricopeptide repeat (TPR)-like superfamily protein (TAIR:AT1G6…	83.92	143	1e-61	231	nuclear	N/A	0.181348	1	No	N/A	0.23159	1	No	N/A
c10600_g1_i1	N/A	N/A	N/A	N/A	N/A	N/A	nuclear	N/A	3.99275	0.781299	No	N/A	6.74921	0.420066	No	N/A
c10606_g1_i1	AT5G06905	member of CYP712A	88.81	420	0	741	nuclear	N/A	-0.47721	1	No	N/A	-1.4369	1	No	N/A
c10606_g2_i1	AT5G06905	member of CYP712A	81.91	94	8e-39	155	nuclear	N/A	0.599004	1	No	N/A	-2.02405	1	No	N/A
c10609_g1_i1	N/A	N/A	N/A	N/A	N/A	N/A	nuclear	N/A	3.33523	1	No	N/A	5.42399	1	No	N/A
c10611_g1_i1	AT4G29920	Double Clp-N motif-containing P-loop nucleoside triphosphate hydrolases superfamily protein; INVOLVED IN: protein metabolic process; LOCATED IN: chloroplast; CONTAINS InterPro DOMAIN/s: Clp, N-terminal (InterPro:IPR004176); BEST Arabidopsis thaliana protein match is: Clp amino terminal domain-containing protein (TAIR:AT5G57130.1); Has 2205 Blast hits to 2155 proteins in 769 species: Archae - 7; B…	89.32	103	6e-49	188	nuclear	N/A	0.0776974	1	No	N/A	-0.19941	1	No	N/A
c10612_g1_i1	N/A	N/A	N/A	N/A	N/A	N/A	nuclear	N/A	N/A	N/A	N/A	N/A	N/A	N/A	N/A	N/A
c10613_g1_i1	N/A	N/A	N/A	N/A	N/A	N/A	nuclear	N/A	2.07934	1	No	N/A	2.66355	1	No	N/A
c10615_g1_i1	AT5G06460	Encodes a ubiquitin-activating enzyme (E1), involved in the first step in conjugating multiple ubiquitins to proteins targeted for degradation. Gene is expressed in most tissues examined.	44.95	109	8e-23	102	nuclear	N/A	3.3841	1	No	N/A	3.78109	1	No	N/A
c10617_g1_i1	N/A	N/A	N/A	N/A	N/A	N/A	nuclear	N/A	N/A	N/A	N/A	N/A	N/A	N/A	N/A	N/A
c1062_g1_i1	AT3G45890	Encodes RUS1 (root UVB sensitive 1), a protein that contains DUF647 (domain of unknown function 647), a domain highly conserved in eukaryotes. The primary root of rus1 is hypersensitive to very low-fluence-rate (VLF) UVB.	85.46	612	0	1016	nuclear	N/A	-0.104452	1	No	0.25	0.0790767	1	No	-0.5
c1062_g1_i2	AT3G45890	Encodes RUS1 (root UVB sensitive 1), a protein that contains DUF647 (domain of unknown function 647), a domain highly conserved in eukaryotes. The primary root of rus1 is hypersensitive to very low-fluence-rate (VLF) UVB.	81.48	351	4e-157	552	nuclear	N/A	-0.607749	1	No	0.25	-0.468162	1	No	-0.5
c10620_g1_i1	AT5G07790	unknown protein; FUNCTIONS IN: molecular_function unknown; INVOLVED IN: biological_process unknown; LOCATED IN: cellular_component unknown; BEST Arabidopsis thaliana protein match is: unknown protein (TAIR:AT5G61300.1).	72.06	68	5e-21	95.9	nuclear	N/A	0.335085	1	No	N/A	-1.55922	1	No	N/A
c10625_g1_i1	AT3G61680	alpha/beta-Hydrolases superfamily protein; FUNCTIONS IN: triglyceride lipase activity; INVOLVED IN: lipid metabolic process; LOCATED IN: chloroplast; CONTAINS InterPro DOMAIN/s: Lipase, class 3 (InterPro:IPR002921); BEST Arabidopsis thaliana protein match is: alpha/beta-Hydrolases superfamily protein (TAIR:AT1G02660.1); Has 210 Blast hits to 205 proteins in 59 species: Archae - 0; Bacteria - 15; …	84.93	73	1e-26	114	nuclear	N/A	-0.57102	1	No	N/A	-0.358397	1	No	N/A
c10625_g2_i1	AT3G61680	alpha/beta-Hydrolases superfamily protein; FUNCTIONS IN: triglyceride lipase activity; INVOLVED IN: lipid metabolic process; LOCATED IN: chloroplast; CONTAINS InterPro DOMAIN/s: Lipase, class 3 (InterPro:IPR002921); BEST Arabidopsis thaliana protein match is: alpha/beta-Hydrolases superfamily protein (TAIR:AT1G02660.1); Has 210 Blast hits to 205 proteins in 59 species: Archae - 0; Bacteria - 15; …	83.09	136	2e-60	227	nuclear	N/A	-0.645778	1	No	N/A	-0.713238	1	No	N/A
c10626_g1_i1	AT2G26560	Encodes a lipid acyl hydrolase with wide substrate specificity that accumulates upon infection by fungal and bacterial pathogens. Protein is localized in the cytoplasm in healthy leaves, and in membranes in infected cells. Plays a role in cell death and differentially affects the accumulation of oxylipins. Contributes to resistance to virus.	87.23	94	4e-41	162	nuclear	N/A	0.0249902	1	No	N/A	0.0763181	1	No	N/A
c10628_g1_i1	N/A	N/A	N/A	N/A	N/A	N/A	nuclear	N/A	-0.600298	1	No	N/A	0.268481	1	No	N/A
c10630_g1_i1	AT4G24140	alpha/beta-Hydrolases superfamily protein; FUNCTIONS IN: hydrolase activity; LOCATED IN: endomembrane system; EXPRESSED IN: 10 plant structures; EXPRESSED DURING: 4 anthesis, F mature embryo stage, petal differentiation and expansion stage, E expanded cotyledon stage, D bilateral stage; CONTAINS InterPro DOMAIN/s: Alpha/beta hydrolase fold-1 (InterPro:IPR000073); BEST Arabidopsis thaliana protein…	100	61	4e-31	129	nuclear	N/A	-0.122505	1	No	N/A	3.32576	1	No	N/A
c10630_g2_i1	AT4G24140	alpha/beta-Hydrolases superfamily protein; FUNCTIONS IN: hydrolase activity; LOCATED IN: endomembrane system; EXPRESSED IN: 10 plant structures; EXPRESSED DURING: 4 anthesis, F mature embryo stage, petal differentiation and expansion stage, E expanded cotyledon stage, D bilateral stage; CONTAINS InterPro DOMAIN/s: Alpha/beta hydrolase fold-1 (InterPro:IPR000073); BEST Arabidopsis thaliana protein…	92.75	69	1e-37	151	nuclear	N/A	-1.13334	1	No	N/A	N/A	N/A	N/A	N/A
c10631_g1_i1	AT2G16270	unknown protein; FUNCTIONS IN: molecular_function unknown; INVOLVED IN: biological_process unknown; LOCATED IN: chloroplast; EXPRESSED IN: 16 plant structures; EXPRESSED DURING: 9 growth stages; BEST Arabidopsis thaliana protein match is: unknown protein (TAIR:AT1G16630.1); Has 1844 Blast hits to 1256 proteins in 271 species: Archae - 6; Bacteria - 283; Metazoa - 434; Fungi - 153; Plants - 91; Vi…	83.12	77	6e-30	125	nuclear	N/A	1.54404	1	No	N/A	0.776063	1	No	N/A
c10631_g2_i1	N/A	N/A	N/A	N/A	N/A	N/A	nuclear	N/A	-0.14589	1	No	N/A	-0.699752	1	No	N/A
c10632_g1_i1	AT4G28280	LORELEI-LIKE-GPI ANCHORED PROTEIN 3 (LLG3); BEST Arabidopsis thaliana protein match is: LORELEI-LIKE-GPI ANCHORED PROTEIN 2 (TAIR:AT2G20700.1); Has 124 Blast hits to 124 proteins in 16 species: Archae - 0; Bacteria - 0; Metazoa - 0; Fungi - 0; Plants - 124; Viruses - 0; Other Eukaryotes - 0 (source: NCBI BLink).	89.01	91	2e-47	183	nuclear	N/A	1.55243	1	No	N/A	-3.05319	1	No	N/A
c10636_g1_i1	N/A	N/A	N/A	N/A	N/A	N/A	nuclear	N/A	2.83755	1	No	N/A	3.17814	1	No	N/A
c10636_g2_i1	AT4G20160	LOCATED IN: chloroplast; EXPRESSED IN: 6 plant structures; EXPRESSED DURING: L mature pollen stage, M germinated pollen stage, 4 anthesis, petal differentiation and expansion stage; BEST Arabidopsis thaliana protein match is: RING/U-box superfamily protein (TAIR:AT1G30860.1); Has 64917 Blast hits to 39974 proteins in 1949 species: Archae - 279; Bacteria - 7425; Metazoa - 26604; Fungi - 5788; Plan…	64.14	145	1e-38	155	nuclear	N/A	1.29351	1	No	N/A	1.56213	1	No	N/A
c10638_g1_i1	N/A	N/A	N/A	N/A	N/A	N/A	nuclear	N/A	N/A	N/A	N/A	N/A	N/A	N/A	N/A	N/A
c10639_g1_i1	AT4G39420	unknown protein; INVOLVED IN: biological_process unknown; LOCATED IN: cellular_component unknown; EXPRESSED IN: leaf; EXPRESSED DURING: LP.04 four leaves visible, LP.02 two leaves visible; Has 20 Blast hits to 19 proteins in 8 species: Archae - 0; Bacteria - 0; Metazoa - 0; Fungi - 0; Plants - 20; Viruses - 0; Other Eukaryotes - 0 (source: NCBI BLink).	80.95	84	5e-36	145	nuclear	N/A	0.829634	1	No	N/A	0.82423	1	No	N/A
c10640_g1_i1	AT5G07200	encodes a gibberellin 20-oxidase.	81.42	339	4e-163	570	nuclear	N/A	-0.976348	1	No	N/A	-0.363561	1	No	N/A
c10640_g2_i1	GA20OX3 20ox3 YAP169 At5g07200 T28J14_140	Gibberellin 20 oxidase 3 (EC 1.14.11.-) (GA 20-oxidase 3) (Gibberellin C-20 oxidase 3)	N/A	N/A	N/A	N/A	nuclear	N/A	0.329598	1	No	N/A	0.702285	1	No	N/A
c10642_g1_i1	N/A	N/A	N/A	N/A	N/A	N/A	nuclear	N/A	N/A	N/A	N/A	N/A	N/A	N/A	N/A	N/A
c10643_g1_i1	N/A	N/A	N/A	N/A	N/A	N/A	nuclear	N/A	1.27206	1	No	N/A	1.75943	1	No	N/A
c10644_g1_i1	AT4G18680	unknown protein; BEST Arabidopsis thaliana protein match is: unknown protein (TAIR:AT4G18690.1); Has 361 Blast hits to 361 proteins in 33 species: Archae - 0; Bacteria - 0; Metazoa - 8; Fungi - 0; Plants - 353; Viruses - 0; Other Eukaryotes - 0 (source: NCBI BLink).	64.94	77	2e-21	97.1	nuclear	N/A	-0.806186	1	No	N/A	3.15969	1	No	N/A
c10644_g2_i1	AT4G18690	unknown protein; BEST Arabidopsis thaliana protein match is: unknown protein (TAIR:AT4G18680.1); Has 522 Blast hits to 522 proteins in 39 species: Archae - 0; Bacteria - 0; Metazoa - 9; Fungi - 0; Plants - 513; Viruses - 0; Other Eukaryotes - 0 (source: NCBI BLink).	73.56	87	5e-33	135	nuclear	N/A	-0.215681	1	No	N/A	2.12892	1	No	N/A
c10647_g1_i1	AT5G63920	Encodes topoisomerase 3alpha. Suppresses somatic crossovers. Essential for resolution of meiotic recombination intermediates.	92.22	540	0	1056	nuclear	N/A	-0.0583261	1	No	-1	-0.215092	1	No	-1
c10649_g1_i1	N/A	N/A	N/A	N/A	N/A	N/A	nuclear	N/A	-0.22322	1	No	-1	-0.37338	1	No	-1
c10652_g1_i1	AT4G25120	Encodes a homolog of the yeast SRS2 (Suppressor of RAD Six-screen mutant 2) helicase. The Arabidopsis SRS2 is a functional 3?- to 5?-helicase. Biochemical studies show that SRS2 disrupts recombinogenic DNA intermediates and facilitates single strand annealing.	97.46	118	8e-62	231	nuclear	N/A	0.207999	1	No	N/A	0.023335	1	No	N/A
c10652_g1_i2	AT4G25120	Encodes a homolog of the yeast SRS2 (Suppressor of RAD Six-screen mutant 2) helicase. The Arabidopsis SRS2 is a functional 3?- to 5?-helicase. Biochemical studies show that SRS2 disrupts recombinogenic DNA intermediates and facilitates single strand annealing.	97.26	73	1e-35	144	nuclear	N/A	-0.28418	1	No	N/A	0.13902	1	No	N/A
c10653_g1_i1	N/A	N/A	N/A	N/A	N/A	N/A	nuclear	N/A	0.0313046	1	No	N/A	N/A	N/A	N/A	N/A
c10654_g1_i1	N/A	N/A	N/A	N/A	N/A	N/A	nuclear	N/A	2.5136	1	No	N/A	N/A	N/A	N/A	N/A
c10656_g1_i2	AT1G61440	S-locus lectin protein kinase family protein; FUNCTIONS IN: in 6 functions; INVOLVED IN: protein amino acid phosphorylation, recognition of pollen; LOCATED IN: endomembrane system; CONTAINS InterPro DOMAIN/s: Curculin-like (mannose-binding) lectin (InterPro:IPR001480), PAN-2 domain (InterPro:IPR013227), Apple-like (InterPro:IPR003609), Protein kinase, ATP binding site (InterPro:IPR017441), S-locu…	77.03	74	5e-33	135	nuclear	N/A	0.393065	1	No	N/A	-0.737438	1	No	N/A
c10657_g1_i1	N/A	N/A	N/A	N/A	N/A	N/A	nuclear	N/A	N/A	N/A	N/A	N/A	N/A	N/A	N/A	N/A
c10659_g1_i1	AT2G47390	Prolyl oligopeptidase family protein; FUNCTIONS IN: serine-type peptidase activity, serine-type endopeptidase activity; INVOLVED IN: proteolysis; LOCATED IN: chloroplast stroma, chloroplast; EXPRESSED IN: 24 plant structures; EXPRESSED DURING: 13 growth stages; CONTAINS InterPro DOMAIN/s: Peptidase S9, prolyl oligopeptidase, catalytic domain (InterPro:IPR001375), Peptidase S9A, oligopeptidase, N-…	82.61	69	2e-28	120	nuclear	N/A	N/A	N/A	N/A	N/A	N/A	N/A	N/A	N/A
c10660_g1_i1	AT5G49665	Zinc finger (C3HC4-type RING finger) family protein; FUNCTIONS IN: ubiquitin-protein ligase activity, zinc ion binding; LOCATED IN: plasma membrane; CONTAINS InterPro DOMAIN/s: Zinc finger, RING-type (InterPro:IPR001841), Zinc finger, C3HC4 RING-type (InterPro:IPR018957), von Willebrand factor, type A (InterPro:IPR002035); BEST Arabidopsis thaliana protein match is: Zinc finger (C3HC4-type RING f…	87.18	78	7e-32	132	nuclear	N/A	N/A	N/A	N/A	N/A	N/A	N/A	N/A	N/A
c10661_g1_i1	N/A	N/A	N/A	N/A	N/A	N/A	nuclear	N/A	N/A	N/A	N/A	N/A	N/A	N/A	N/A	N/A
c10662_g1_i1	AT5G54230	Encodes a putative transcription factor (MYB49).	72.22	90	2e-33	137	nuclear	N/A	-1.10184	1	No	N/A	N/A	N/A	N/A	N/A
c10668_g1_i1	AT1G26290	unknown protein; Has 126 Blast hits to 112 proteins in 36 species: Archae - 0; Bacteria - 6; Metazoa - 14; Fungi - 3; Plants - 14; Viruses - 0; Other Eukaryotes - 89 (source: NCBI BLink).	84.92	126	2e-53	203	nuclear	N/A	-0.825065	1	No	N/A	-0.0650798	1	No	N/A
c10669_g1_i1	N/A	N/A	N/A	N/A	N/A	N/A	nuclear	N/A	0.157521	1	No	N/A	-0.425175	1	No	N/A
c10670_g1_i1	AT1G75260	oxidoreductases, acting on NADH or NADPH; FUNCTIONS IN: oxidoreductase activity, acting on NADH or NADPH; LOCATED IN: chloroplast; Has 10100 Blast hits to 7713 proteins in 844 species: Archae - 18; Bacteria - 1249; Metazoa - 3819; Fungi - 1280; Plants - 459; Viruses - 67; Other Eukaryotes - 3208 (source: NCBI BLink).	65.88	85	2e-24	107	nuclear	N/A	0.646139	1	No	N/A	0.139124	1	No	N/A
c10670_g2_i1	AT1G75260	oxidoreductases, acting on NADH or NADPH; FUNCTIONS IN: oxidoreductase activity, acting on NADH or NADPH; LOCATED IN: chloroplast; Has 10100 Blast hits to 7713 proteins in 844 species: Archae - 18; Bacteria - 1249; Metazoa - 3819; Fungi - 1280; Plants - 459; Viruses - 67; Other Eukaryotes - 3208 (source: NCBI BLink).	73.42	158	7e-58	219	nuclear	N/A	-0.0320003	1	No	N/A	0.032497	1	No	N/A
c10671_g1_i1	ATMG00665	Mitochondrial NADH dehydrogenase subunit 5. The gene is trans-spliced from three different pre-cursors, NAD5a, NAD5b and NAD5c.	37.16	183	8e-27	118	nuclear	N/A	-1.35611	1	No	N/A	-4.31631	0.828233	No	N/A
c10671_g2_i1	N/A	N/A	N/A	N/A	N/A	N/A	nuclear	N/A	-1.35373	1	No	N/A	-7.52235	0.528696	No	N/A
c10675_g1_i1	N/A	N/A	N/A	N/A	N/A	N/A	nuclear	N/A	N/A	N/A	N/A	N/A	N/A	N/A	N/A	N/A
c10677_g1_i1	N/A	N/A	N/A	N/A	N/A	N/A	nuclear	N/A	N/A	N/A	N/A	N/A	N/A	N/A	N/A	N/A
c10678_g1_i1	AT2G28000	Encodes chaperonin-60 alpha, a molecular chaperone involved in Rubisco folding. Mutants display aberrant chloroplast and embryo development.	47.57	206	1e-53	206	nuclear	N/A	2.08923	0.761182	No	N/A	-0.927581	1	No	N/A
c1068_g1_i1	AT2G30480	unknown protein; FUNCTIONS IN: molecular_function unknown; INVOLVED IN: biological_process unknown; LOCATED IN: cellular_component unknown; EXPRESSED IN: 12 plant structures; EXPRESSED DURING: 4 anthesis, F mature embryo stage, petal differentiation and expansion stage, E expanded cotyledon stage, D bilateral stage; Has 189 Blast hits to 180 proteins in 63 species: Archae - 0; Bacteria - 43; Meta…	74.14	116	1e-42	167	nuclear	N/A	N/A	N/A	N/A	N/A	N/A	N/A	N/A	N/A
c10681_g1_i1	N/A	N/A	N/A	N/A	N/A	N/A	nuclear	N/A	-1.39383	1	No	N/A	0.415444	1	No	N/A
c10687_g1_i1	At4g26800 F10M23.140	Pentatricopeptide repeat-containing protein At4g26800	N/A	N/A	N/A	N/A	nuclear	N/A	-2.02109	1	No	N/A	N/A	N/A	N/A	N/A
c10688_g1_i1	AT2G32235	unknown protein; Has 38 Blast hits to 38 proteins in 14 species: Archae - 0; Bacteria - 4; Metazoa - 11; Fungi - 11; Plants - 11; Viruses - 0; Other Eukaryotes - 1 (source: NCBI BLink).	72.57	113	1e-36	147	nuclear	N/A	0.337672	1	No	N/A	-0.42716	1	No	N/A
c10688_g2_i1	AT2G32235	unknown protein; Has 38 Blast hits to 38 proteins in 14 species: Archae - 0; Bacteria - 4; Metazoa - 11; Fungi - 11; Plants - 11; Viruses - 0; Other Eukaryotes - 1 (source: NCBI BLink).	81.72	93	1e-38	155	nuclear	N/A	-0.653972	1	No	N/A	-1.03882	1	No	N/A
c10689_g1_i1	N/A	N/A	N/A	N/A	N/A	N/A	nuclear	N/A	N/A	N/A	N/A	N/A	N/A	N/A	N/A	N/A
c1069_g1_i1	N/A	N/A	N/A	N/A	N/A	N/A	nuclear	N/A	N/A	N/A	N/A	N/A	N/A	N/A	N/A	N/A
c10690_g1_i1	N/A	N/A	N/A	N/A	N/A	N/A	nuclear	N/A	2.4506	0.920001	No	N/A	-0.662702	1	No	N/A
c10691_g1_i1	N/A	N/A	N/A	N/A	N/A	N/A	nuclear	N/A	-1.71032	1	No	N/A	-0.344042	1	No	N/A
c10694_g1_i1	N/A	N/A	N/A	N/A	N/A	N/A	nuclear	N/A	-1.41722	1	No	N/A	-3.0406	1	No	N/A
c10695_g1_i1	N/A	N/A	N/A	N/A	N/A	N/A	nuclear	N/A	N/A	N/A	N/A	N/A	N/A	N/A	N/A	N/A
c10697_g1_i1	N/A	N/A	N/A	N/A	N/A	N/A	nuclear	N/A	0.0436199	1	No	N/A	N/A	N/A	N/A	N/A
c107_g1_i2	AT5G15800	Encodes a MADS box transcription factor involved flower and ovule development. Functionally redundant with SEP2 and SEP3.	95.63	252	3e-136	481	nuclear	N/A	-1.5408	0.842074	No	N/A	-1.20157	1	No	N/A
c10703_g1_i1	N/A	N/A	N/A	N/A	N/A	N/A	nuclear	N/A	0.702186	1	No	N/A	0.843771	1	No	N/A
c10704_g1_i2	N/A	N/A	N/A	N/A	N/A	N/A	nuclear	N/A	4.65912	0.374447	No	N/A	0.876878	1	No	N/A
c10708_g1_i1	AT1G09800	Pseudouridine synthase family protein; FUNCTIONS IN: pseudouridine synthase activity; INVOLVED IN: pseudouridine synthesis, RNA modification; LOCATED IN: cellular_component unknown; EXPRESSED IN: 14 plant structures; EXPRESSED DURING: 7 growth stages; CONTAINS InterPro DOMAIN/s: Pseudouridine synthase, catalytic domain (InterPro:IPR020103), Pseudouridine synthase I, TruA, N-terminal (InterPro:IPR…	89.64	193	3e-93	337	nuclear	N/A	-0.232915	1	No	N/A	-0.0667124	1	No	N/A
c10708_g2_i1	AT1G09800	Pseudouridine synthase family protein; FUNCTIONS IN: pseudouridine synthase activity; INVOLVED IN: pseudouridine synthesis, RNA modification; LOCATED IN: cellular_component unknown; EXPRESSED IN: 14 plant structures; EXPRESSED DURING: 7 growth stages; CONTAINS InterPro DOMAIN/s: Pseudouridine synthase, catalytic domain (InterPro:IPR020103), Pseudouridine synthase I, TruA, N-terminal (InterPro:IPR…	80.32	188	6e-84	306	nuclear	N/A	0.153077	1	No	N/A	0.243867	1	No	-1
c10709_g1_i1	AT3G24360	ATP-dependent caseinolytic (Clp) protease/crotonase family protein; FUNCTIONS IN: 3-hydroxyisobutyryl-CoA hydrolase activity, catalytic activity; INVOLVED IN: fatty acid beta-oxidation, metabolic process; LOCATED IN: membrane; EXPRESSED IN: 12 plant structures; EXPRESSED DURING: 6 growth stages; CONTAINS InterPro DOMAIN/s: Crotonase, core (InterPro:IPR001753); BEST Arabidopsis thaliana protein ma…	82.17	157	5e-66	246	nuclear	N/A	0.384316	1	No	N/A	0.308194	1	No	N/A
c10713_g1_i1	AT1G02840	SR34/SR1 is a plant homologue of the human general/alternative splicing factor SF2/ASF. Barta et al (2010) have proposed a nomenclature for Serine/Arginine-Rich Protein Splicing Factors (SR proteins): Plant Cell. 2010, 22:2926.	60.23	88	2e-25	110	nuclear	N/A	-0.65254	1	No	N/A	N/A	N/A	N/A	N/A
c10715_g1_i1	N/A	N/A	N/A	N/A	N/A	N/A	nuclear	N/A	2.0942	1	No	N/A	0.119201	1	No	N/A
c10716_g1_i1	N/A	N/A	N/A	N/A	N/A	N/A	nuclear	N/A	N/A	N/A	N/A	N/A	N/A	N/A	N/A	N/A
c10717_g1_i1	N/A	N/A	N/A	N/A	N/A	N/A	nuclear	N/A	N/A	N/A	N/A	N/A	N/A	N/A	N/A	N/A
c10719_g1_i1	AT4G27190	NB-ARC domain-containing disease resistance protein; FUNCTIONS IN: nucleoside-triphosphatase activity, nucleotide binding, ATP binding; INVOLVED IN: apoptosis, defense response; LOCATED IN: cellular_component unknown; CONTAINS InterPro DOMAIN/s: ATPase, AAA+ type, core (InterPro:IPR003593), NB-ARC (InterPro:IPR002182), Disease resistance protein (InterPro:IPR000767); BEST Arabidopsis thaliana pro…	41.06	151	7e-27	116	nuclear	N/A	1.3664	0.787115	No	N/A	0.953173	1	No	N/A
c1072_g1_i1	AT1G64960	ARM repeat superfamily protein; FUNCTIONS IN: binding; LOCATED IN: mitochondrion; EXPRESSED IN: 23 plant structures; EXPRESSED DURING: 13 growth stages; CONTAINS InterPro DOMAIN/s: HEAT (InterPro:IPR000357), Armadillo-type fold (InterPro:IPR016024); Has 30201 Blast hits to 17322 proteins in 780 species: Archae - 12; Bacteria - 1396; Metazoa - 17338; Fungi - 3422; Plants - 5037; Viruses - 0; Other…	81.03	116	5e-50	192	nuclear	N/A	-0.0614403	1	No	N/A	1.27787	1	No	N/A
c1072_g2_i1	AT1G64960	ARM repeat superfamily protein; FUNCTIONS IN: binding; LOCATED IN: mitochondrion; EXPRESSED IN: 23 plant structures; EXPRESSED DURING: 13 growth stages; CONTAINS InterPro DOMAIN/s: HEAT (InterPro:IPR000357), Armadillo-type fold (InterPro:IPR016024); Has 30201 Blast hits to 17322 proteins in 780 species: Archae - 12; Bacteria - 1396; Metazoa - 17338; Fungi - 3422; Plants - 5037; Viruses - 0; Other…	90.51	158	3e-75	277	nuclear	N/A	-0.640269	1	No	N/A	0.910371	1	No	N/A
c10720_g1_i1	N/A	N/A	N/A	N/A	N/A	N/A	nuclear	N/A	N/A	N/A	N/A	N/A	N/A	N/A	N/A	N/A
c10724_g1_i1	RPL4A At3g09630 F11F8.22	60S ribosomal protein L4-1 (L1)	N/A	N/A	N/A	N/A	nuclear	N/A	1.08489	1	No	N/A	-1.07868	1	No	N/A
c10728_g1_i1	AT4G32520	Encodes a serine hydroxymethyltransferase SHMT3 located in the plastid.	67.54	114	5e-42	165	nuclear	N/A	1.07854	1	No	N/A	0.712434	1	No	N/A
c1073_g1_i1	N/A	N/A	N/A	N/A	N/A	N/A	nuclear	N/A	0.738492	1	No	N/A	0.117895	1	No	N/A
c10734_g1_i1	N/A	N/A	N/A	N/A	N/A	N/A	nuclear	N/A	-0.166383	1	No	N/A	-0.904073	1	No	N/A
c10735_g1_i1	N/A	N/A	N/A	N/A	N/A	N/A	nuclear	N/A	-0.499254	1	No	-1	-0.667685	1	No	-1
c10735_g2_i1	N/A	N/A	N/A	N/A	N/A	N/A	nuclear	N/A	-0.865522	1	No	N/A	-0.468999	1	No	N/A
c10736_g1_i1	N/A	N/A	N/A	N/A	N/A	N/A	nuclear	N/A	N/A	N/A	N/A	N/A	N/A	N/A	N/A	N/A
c10737_g1_i1	N/A	N/A	N/A	N/A	N/A	N/A	nuclear	N/A	2.04946	0.932207	No	N/A	0.371601	1	No	N/A
c10738_g1_i1	N/A	N/A	N/A	N/A	N/A	N/A	nuclear	N/A	3.35755	0.571634	No	N/A	1.71183	1	No	N/A
c10739_g1_i2	N/A	N/A	N/A	N/A	N/A	N/A	nuclear	N/A	-0.458203	1	No	0.25	-0.361683	1	No	-0.5
c1074_g1_i1	AT2G07020	Protein kinase protein with adenine nucleotide alpha hydrolases-like domain; FUNCTIONS IN: protein serine/threonine kinase activity, protein kinase activity, kinase activity, ATP binding; INVOLVED IN: pollen tube growth; EXPRESSED IN: pollen tube; EXPRESSED DURING: M germinated pollen stage; CONTAINS InterPro DOMAIN/s: UspA (InterPro:IPR006016), Protein kinase, ATP binding site (InterPro:IPR01744…	71.43	14	7e-30	26.6	nuclear	N/A	-1.48905	0.997156	No	N/A	-1.0076	1	No	N/A
c10740_g1_i1	AT1G13410	Tetratricopeptide repeat (TPR)-like superfamily protein; CONTAINS InterPro DOMAIN/s: Pentatricopeptide repeat (InterPro:IPR002885); BEST Arabidopsis thaliana protein match is: Tetratricopeptide repeat (TPR)-like superfamily protein (TAIR:AT4G02750.1); Has 37390 Blast hits to 13439 proteins in 200 species: Archae - 0; Bacteria - 4; Metazoa - 27; Fungi - 54; Plants - 36888; Viruses - 0; Other Eukar…	83.61	61	5e-33	109	nuclear	N/A	0.0171409	1	No	N/A	N/A	N/A	N/A	N/A
c10742_g1_i1	ERF088 At1g12890 F13K23.25	Ethylene-responsive transcription factor ERF088	N/A	N/A	N/A	N/A	nuclear	N/A	0.864769	1	No	N/A	0.900225	1	No	N/A
c10744_g1_i1	N/A	N/A	N/A	N/A	N/A	N/A	nuclear	N/A	3.16174	1	No	N/A	0.11913	1	No	N/A
c10745_g1_i1	AT1G10560	Encodes a protein containing a UND, a U-box, and an ARM domain. This protein has E3 ubiquitin ligase activity based on in vitro assays.	83.72	172	7e-75	276	nuclear	N/A	-0.181551	1	No	N/A	-0.912943	1	No	N/A
c10745_g2_i1	AT1G10560	Encodes a protein containing a UND, a U-box, and an ARM domain. This protein has E3 ubiquitin ligase activity based on in vitro assays.	78.65	178	3e-75	277	nuclear	N/A	0.458751	1	No	N/A	0.904303	1	No	N/A
c10747_g1_i1	N/A	N/A	N/A	N/A	N/A	N/A	nuclear	N/A	2.70511	0.264392	No	N/A	0.157876	1	No	N/A
c10748_g1_i1	AT1G45170	unknown protein; FUNCTIONS IN: molecular_function unknown; INVOLVED IN: biological_process unknown; LOCATED IN: cellular_component unknown; EXPRESSED IN: 24 plant structures; EXPRESSED DURING: 13 growth stages; BEST Arabidopsis thaliana protein match is: unknown protein (TAIR:AT5G42960.1); Has 60 Blast hits to 60 proteins in 18 species: Archae - 0; Bacteria - 0; Metazoa - 0; Fungi - 0; Plants - 6…	87.59	145	4e-73	270	nuclear	N/A	-0.121808	1	No	-1	-0.235106	1	No	-1
c10748_g2_i1	AT1G45170	unknown protein; FUNCTIONS IN: molecular_function unknown; INVOLVED IN: biological_process unknown; LOCATED IN: cellular_component unknown; EXPRESSED IN: 24 plant structures; EXPRESSED DURING: 13 growth stages; BEST Arabidopsis thaliana protein match is: unknown protein (TAIR:AT5G42960.1); Has 60 Blast hits to 60 proteins in 18 species: Archae - 0; Bacteria - 0; Metazoa - 0; Fungi - 0; Plants - 6…	87.84	74	7e-32	132	nuclear	N/A	0.218847	1	No	-1	-0.0954492	1	No	-1
c10750_g1_i1	AT2G34060	Peroxidase superfamily protein; FUNCTIONS IN: peroxidase activity, heme binding; INVOLVED IN: response to oxidative stress, oxidation reduction; LOCATED IN: endomembrane system; EXPRESSED IN: root, flower; EXPRESSED DURING: petal differentiation and expansion stage; CONTAINS InterPro DOMAIN/s: Haem peroxidase (InterPro:IPR010255), Plant peroxidase (InterPro:IPR000823), Peroxidases heam-ligand bin…	92.81	167	5e-88	320	nuclear	N/A	-0.754529	1	No	N/A	-0.957491	1	No	N/A
c10750_g2_i1	AT2G34060	Peroxidase superfamily protein; FUNCTIONS IN: peroxidase activity, heme binding; INVOLVED IN: response to oxidative stress, oxidation reduction; LOCATED IN: endomembrane system; EXPRESSED IN: root, flower; EXPRESSED DURING: petal differentiation and expansion stage; CONTAINS InterPro DOMAIN/s: Haem peroxidase (InterPro:IPR010255), Plant peroxidase (InterPro:IPR000823), Peroxidases heam-ligand bin…	86.96	161	7e-76	279	nuclear	N/A	0.062439	1	No	N/A	0.986533	1	No	N/A
c10752_g2_i1	N/A	N/A	N/A	N/A	N/A	N/A	nuclear	N/A	-0.8065	1	No	N/A	-1.55922	1	No	N/A
c10758_g1_i1	N/A	N/A	N/A	N/A	N/A	N/A	nuclear	N/A	0.0254277	1	No	N/A	N/A	N/A	N/A	N/A
c10759_g1_i1	N/A	N/A	N/A	N/A	N/A	N/A	nuclear	N/A	3.71014	0.948065	No	N/A	5.77811	1	No	N/A
c10760_g1_i1	AT5G24080	Protein kinase superfamily protein; FUNCTIONS IN: protein serine/threonine kinase activity, protein kinase activity, kinase activity, ATP binding; INVOLVED IN: protein amino acid phosphorylation; LOCATED IN: cellular_component unknown; EXPRESSED IN: sperm cell, stamen; EXPRESSED DURING: 4 anthesis; CONTAINS InterPro DOMAIN/s: Protein kinase, ATP binding site (InterPro:IPR017441), Serine/threonine…	92	75	1e-35	144	nuclear	N/A	1.03818	1	No	N/A	3.50459	1	No	N/A
c10764_g1_i1	AT1G54200	unknown protein; BEST Arabidopsis thaliana protein match is: unknown protein (TAIR:AT3G13980.1); Has 1084 Blast hits to 581 proteins in 136 species: Archae - 0; Bacteria - 72; Metazoa - 212; Fungi - 78; Plants - 102; Viruses - 0; Other Eukaryotes - 620 (source: NCBI BLink).	68.16	267	2e-87	318	nuclear	N/A	0.243905	1	No	-0.13636	0.00424086	1	No	0
c10764_g2_i1	N/A	N/A	N/A	N/A	N/A	N/A	nuclear	N/A	0.209112	1	No	N/A	0.555165	1	No	N/A
c10766_g1_i1	N/A	N/A	N/A	N/A	N/A	N/A	nuclear	N/A	0.4486	1	No	N/A	0.651384	1	No	N/A
c10769_g1_i1	AT2G34400	Pentatricopeptide repeat (PPR-like) superfamily protein; CONTAINS InterPro DOMAIN/s: Pentatricopeptide repeat (InterPro:IPR002885); BEST Arabidopsis thaliana protein match is: Pentatricopeptide repeat (PPR) superfamily protein (TAIR:AT3G08820.1); Has 41759 Blast hits to 14424 proteins in 280 species: Archae - 0; Bacteria - 19; Metazoa - 208; Fungi - 170; Plants - 40611; Viruses - 0; Other Eukaryo…	71.62	74	8e-23	102	nuclear	N/A	-1.98436	1	No	N/A	2.67746	1	No	N/A
c1077_g1_i1	N/A	N/A	N/A	N/A	N/A	N/A	nuclear	N/A	N/A	N/A	N/A	N/A	N/A	N/A	N/A	N/A
c10770_g1_i1	AT1G25360	Pentatricopeptide repeat (PPR) superfamily protein; FUNCTIONS IN: molecular_function unknown; INVOLVED IN: biological_process unknown; LOCATED IN: cellular_component unknown; EXPRESSED IN: 16 plant structures; EXPRESSED DURING: 9 growth stages; CONTAINS InterPro DOMAIN/s: Pentatricopeptide repeat (InterPro:IPR002885); BEST Arabidopsis thaliana protein match is: pentatricopeptide (PPR) repeat-cont…	93.94	99	6e-52	198	nuclear	N/A	0.132276	1	No	N/A	-0.798749	1	No	N/A
c10770_g2_i1	AT1G25360	Pentatricopeptide repeat (PPR) superfamily protein; FUNCTIONS IN: molecular_function unknown; INVOLVED IN: biological_process unknown; LOCATED IN: cellular_component unknown; EXPRESSED IN: 16 plant structures; EXPRESSED DURING: 9 growth stages; CONTAINS InterPro DOMAIN/s: Pentatricopeptide repeat (InterPro:IPR002885); BEST Arabidopsis thaliana protein match is: pentatricopeptide (PPR) repeat-cont…	91.86	86	5e-41	162	nuclear	N/A	0.841749	1	No	N/A	0.614761	1	No	N/A
c10771_g1_i1	N/A	N/A	N/A	N/A	N/A	N/A	nuclear	N/A	2.07903	1	No	N/A	N/A	N/A	N/A	N/A
c10772_g1_i1	NADK1 At3g21070 MSA6.11	NAD(H) kinase 1 (AtNADK-1) (EC 2.7.1.23) (EC 2.7.1.86)	N/A	N/A	N/A	N/A	nuclear	N/A	N/A	N/A	N/A	N/A	N/A	N/A	N/A	N/A
c10773_g1_i1	AT5G33300	chromosome-associated kinesin-related; BEST Arabidopsis thaliana protein match is: P-loop containing nucleoside triphosphate hydrolases superfamily protein (TAIR:AT5G60930.1); Has 35333 Blast hits to 34131 proteins in 2444 species: Archae - 798; Bacteria - 22429; Metazoa - 974; Fungi - 991; Plants - 531; Viruses - 0; Other Eukaryotes - 9610 (source: NCBI BLink).	68.62	494	4e-175	611	nuclear	N/A	-0.122031	1	No	0.25	0.209181	1	No	-0.5
c10774_g1_i1	AT4G39420	unknown protein; INVOLVED IN: biological_process unknown; LOCATED IN: cellular_component unknown; EXPRESSED IN: leaf; EXPRESSED DURING: LP.04 four leaves visible, LP.02 two leaves visible; Has 20 Blast hits to 19 proteins in 8 species: Archae - 0; Bacteria - 0; Metazoa - 0; Fungi - 0; Plants - 20; Viruses - 0; Other Eukaryotes - 0 (source: NCBI BLink).	77.7	139	3e-59	223	nuclear	N/A	0.458709	1	No	N/A	0.793256	1	No	-1
c10775_g1_i1	ATMG00510	NADH dehydrogenase subunit 7	54.29	105	2e-30	127	nuclear	N/A	2.07935	1	No	N/A	2.66285	1	No	N/A
c10779_g1_i1	At1g64710 F13O11.3	Alcohol dehydrogenase-like 4 (EC 1.1.1.1)	N/A	N/A	N/A	N/A	nuclear	N/A	0.404887	1	No	N/A	-1.0827	1	No	N/A
c10780_g1_i1	N/A	N/A	N/A	N/A	N/A	N/A	nuclear	N/A	2.42644	1	No	N/A	0.737282	1	No	N/A
c10781_g1_i1	N/A	N/A	N/A	N/A	N/A	N/A	nuclear	N/A	-1.27224	1	No	N/A	0.925841	1	No	N/A
c10781_g2_i1	N/A	N/A	N/A	N/A	N/A	N/A	nuclear	N/A	0.0251504	1	No	N/A	0.753646	1	No	N/A
c10783_g1_i1	AT5G41850	alpha/beta-Hydrolases superfamily protein; FUNCTIONS IN: hydrolase activity; INVOLVED IN: metabolic process; LOCATED IN: cellular_component unknown; EXPRESSED IN: 22 plant structures; EXPRESSED DURING: 13 growth stages; CONTAINS InterPro DOMAIN/s: Cutinase (InterPro:IPR000675); Has 1807 Blast hits to 1807 proteins in 277 species: Archae - 0; Bacteria - 0; Metazoa - 736; Fungi - 347; Plants - 385;…	77.92	77	9e-29	121	nuclear	N/A	-1.21324	1	No	N/A	-0.946799	1	No	N/A
c10784_g1_i1	AT3G16890	Encodes a mitochondrial pentatricopeptide repeat (PPR) domain protein, PPR40, which provides a signalling link between mitochondrial electron transport and regulation of stress and hormonal responses. Mutations in PPR40 result in enhanced sensitivity to salt, ABA and oxidative stress, as well as reduced electron transport through Complex III (cytochrome c reductase).	91.3	115	9e-56	211	nuclear	N/A	-0.814118	1	No	N/A	0.459793	1	No	N/A
c10787_g1_i1	N/A	N/A	N/A	N/A	N/A	N/A	nuclear	N/A	1.29872	1	No	N/A	0.286211	1	No	N/A
c10792_g1_i1	N/A	N/A	N/A	N/A	N/A	N/A	nuclear	N/A	N/A	N/A	N/A	N/A	N/A	N/A	N/A	N/A
c10794_g1_i1	N/A	N/A	N/A	N/A	N/A	N/A	nuclear	N/A	-2.50187	1	No	N/A	-2.58215	1	No	N/A
c10795_g2_i1	N/A	N/A	N/A	N/A	N/A	N/A	nuclear	N/A	N/A	N/A	N/A	N/A	N/A	N/A	N/A	N/A
c10796_g1_i1	N/A	N/A	N/A	N/A	N/A	N/A	nuclear	N/A	0.284996	1	No	N/A	-1.12179	1	No	N/A
c10798_g1_i1	AT2G38790	unknown protein; Has 21 Blast hits to 21 proteins in 5 species: Archae - 0; Bacteria - 0; Metazoa - 0; Fungi - 0; Plants - 19; Viruses - 0; Other Eukaryotes - 2 (source: NCBI BLink).	74.21	159	8e-63	237	nuclear	N/A	0.729018	0.563832	No	0	-0.156375	1	No	0
c108_g1_i1	AT5G60550	Encodes a geminivirus Rep interacting kinase (GRIK; GRIK1/AT3G45240, GRIK2/AT5G60550). GRIKs are SnRK1 (SNF1-related kinases) activating kinases. Both GRIKs specifically bind to the SnRK1 catalytic subunit and phosphorylate the equivalent threonine residue in its activation loop in vitro.	78.57	56	6e-22	99	nuclear	N/A	-0.37192	1	No	N/A	-0.877967	1	No	N/A
c108_g2_i1	N/A	N/A	N/A	N/A	N/A	N/A	nuclear	N/A	-0.722101	1	No	N/A	-1.71411	1	No	N/A
c1080_g1_i1	N/A	N/A	N/A	N/A	N/A	N/A	nuclear	N/A	-1.29392	1	No	N/A	-0.655112	1	No	N/A
c10800_g1_i1	AT2G38110	Encodes a protein with glycerol-3-phosphate acyltransferase activity.	90.91	99	3e-45	176	nuclear	N/A	-1.14493	1	No	N/A	-0.611022	1	No	N/A
c10801_g1_i1	AT2G29420	Encodes glutathione transferase belonging to the tau class of GSTs. Naming convention according to Wagner et al. (2002). Induced by Salicylic acid. Independent of NPR1 for their induction by salicylic acid.	90.52	211	9e-108	386	nuclear	N/A	-0.148434	1	No	-1	-0.173447	1	No	-1
c10801_g2_i1	GSTU7 GST25 At2g29420 F16P2.20	Glutathione S-transferase U7 (AtGSTU7) (EC 2.5.1.18) (GST class-tau member 7) (Glutathione S-transferase 25)	N/A	N/A	N/A	N/A	nuclear	N/A	0.316898	1	No	-1	-0.581904	1	No	-1
c10803_g1_i1	N/A	N/A	N/A	N/A	N/A	N/A	nuclear	N/A	-0.668802	1	No	N/A	1.41599	1	No	N/A
c10805_g1_i1	N/A	N/A	N/A	N/A	N/A	N/A	nuclear	N/A	-0.70403	1	No	N/A	4.54941	1	No	N/A
c10805_g2_i1	N/A	N/A	N/A	N/A	N/A	N/A	nuclear	N/A	-1.34686	1	No	N/A	5.15983	1	No	N/A
c10806_g1_i1	N/A	N/A	N/A	N/A	N/A	N/A	nuclear	N/A	0.547202	1	No	N/A	-1.16795	1	No	N/A
c10806_g2_i1	N/A	N/A	N/A	N/A	N/A	N/A	nuclear	N/A	-0.870251	1	No	N/A	-0.959738	1	No	N/A
c1081_g1_i1	N/A	N/A	N/A	N/A	N/A	N/A	nuclear	N/A	N/A	N/A	N/A	N/A	N/A	N/A	N/A	N/A
c10811_g1_i1	ARALYDRAFT_888790	Casparian strip membrane protein 6 (AlCASP6)	N/A	N/A	N/A	N/A	nuclear	N/A	N/A	N/A	N/A	N/A	N/A	N/A	N/A	N/A
c10812_g1_i1	N/A	N/A	N/A	N/A	N/A	N/A	nuclear	N/A	N/A	N/A	N/A	N/A	N/A	N/A	N/A	N/A
c10814_g1_i1	N/A	N/A	N/A	N/A	N/A	N/A	nuclear	N/A	0.0755943	1	No	N/A	-0.931242	1	No	N/A
c10815_g1_i1	N/A	N/A	N/A	N/A	N/A	N/A	nuclear	N/A	0.0263885	1	No	N/A	-1.16743	1	No	N/A
c10817_g1_i1	AT1G13470	Protein of unknown function (DUF1262); CONTAINS InterPro DOMAIN/s: Protein of unknown function DUF1262 (InterPro:IPR010683); BEST Arabidopsis thaliana protein match is: Protein of unknown function (DUF1262) (TAIR:AT1G13520.1); Has 101 Blast hits to 94 proteins in 9 species: Archae - 0; Bacteria - 0; Metazoa - 0; Fungi - 0; Plants - 101; Viruses - 0; Other Eukaryotes - 0 (source: NCBI BLink).	79.05	105	1e-45	177	nuclear	N/A	0.680042	1	No	N/A	0.556592	1	No	N/A
c1082_g1_i1	N/A	N/A	N/A	N/A	N/A	N/A	nuclear	N/A	N/A	N/A	N/A	N/A	N/A	N/A	N/A	N/A
c10825_g1_i1	N/A	N/A	N/A	N/A	N/A	N/A	nuclear	N/A	-0.652544	1	No	N/A	N/A	N/A	N/A	N/A
c10826_g1_i1	AT3G46730	NB-ARC domain-containing disease resistance protein; FUNCTIONS IN: ATP binding; INVOLVED IN: defense response, apoptosis; LOCATED IN: endomembrane system; CONTAINS InterPro DOMAIN/s: NB-ARC (InterPro:IPR002182), Disease resistance protein (InterPro:IPR000767); BEST Arabidopsis thaliana protein match is: NB-ARC domain-containing disease resistance protein (TAIR:AT3G46530.1); Has 14658 Blast hits t…	83.18	107	2e-46	180	nuclear	N/A	-2.52948	0.890266	No	N/A	0.0627501	1	No	N/A
c10828_g1_i1	AT5G16570	Encodes a cytosolic glutamine synthetase, the enzyme has high affinity with substrate ammonium	85.09	114	3e-56	213	nuclear	N/A	N/A	N/A	N/A	N/A	N/A	N/A	N/A	N/A
c10830_g1_i1	N/A	N/A	N/A	N/A	N/A	N/A	nuclear	N/A	-1.05053	1	No	N/A	0.124577	1	No	N/A
c10832_g1_i1	N/A	N/A	N/A	N/A	N/A	N/A	nuclear	N/A	2.523	1	No	N/A	N/A	N/A	N/A	N/A
c10832_g2_i1	N/A	N/A	N/A	N/A	N/A	N/A	nuclear	N/A	1.13644	1	No	N/A	N/A	N/A	N/A	N/A
c10833_g1_i1	AT5G48580	immunophilin (FKBP15-2)	49.62	133	9e-30	126	nuclear	N/A	1.47554	1	No	N/A	0.819632	1	No	N/A
c10837_g1_i1	N/A	N/A	N/A	N/A	N/A	N/A	nuclear	N/A	N/A	N/A	N/A	N/A	N/A	N/A	N/A	N/A
c10841_g1_i1	N/A	N/A	N/A	N/A	N/A	N/A	nuclear	N/A	-0.186785	1	No	N/A	-0.713114	1	No	N/A
c10844_g1_i1	N/A	N/A	N/A	N/A	N/A	N/A	nuclear	N/A	N/A	N/A	N/A	N/A	N/A	N/A	N/A	N/A
c10849_g1_i1	N/A	N/A	N/A	N/A	N/A	N/A	nuclear	N/A	0.730556	1	No	N/A	-2.56391	1	No	N/A
c10852_g1_i1	AT3G50360	centrin2 (CEN2); FUNCTIONS IN: calcium ion binding; INVOLVED IN: biological_process unknown; LOCATED IN: plasma membrane; EXPRESSED IN: 24 plant structures; EXPRESSED DURING: 15 growth stages; CONTAINS InterPro DOMAIN/s: EF-Hand 1, calcium-binding site (InterPro:IPR018247), EF-HAND 2 (InterPro:IPR018249), EF-hand-like domain (InterPro:IPR011992), Calcium-binding EF-hand (InterPro:IPR002048), EF-h…	47.97	148	3e-35	144	nuclear	N/A	N/A	N/A	N/A	N/A	N/A	N/A	N/A	N/A
c10855_g1_i1	CCT4 At3g18190 MRC8	T-complex protein 1 subunit delta (TCP-1-delta) (CCT-delta) (Chaperonin CCT4)	N/A	N/A	N/A	N/A	nuclear	N/A	0.711722	1	No	N/A	N/A	N/A	N/A	N/A
c10858_g1_i1	N/A	N/A	N/A	N/A	N/A	N/A	nuclear	N/A	N/A	N/A	N/A	N/A	N/A	N/A	N/A	N/A
c1086_g1_i1	N/A	N/A	N/A	N/A	N/A	N/A	nuclear	N/A	-0.599151	1	No	N/A	0.109528	1	No	N/A
c10868_g1_i1	N/A	N/A	N/A	N/A	N/A	N/A	nuclear	N/A	0.738528	1	No	N/A	0.119228	1	No	N/A
c10872_g1_i1	N/A	N/A	N/A	N/A	N/A	N/A	nuclear	N/A	-2.86269	1	No	N/A	N/A	N/A	N/A	N/A
c10875_g1_i1	AT5G41030	TCP family transcription factor ; CONTAINS InterPro DOMAIN/s: Transcription factor, TCP (InterPro:IPR005333), Transcription factor TCP subgroup (InterPro:IPR017887); BEST Arabidopsis thaliana protein match is: TEOSINTE BRANCHED 1, cycloidea, PCF (TCP)-domain family protein 20 (TAIR:AT3G27010.1); Has 1807 Blast hits to 1807 proteins in 277 species: Archae - 0; Bacteria - 0; Metazoa - 736; Fungi - …	76.15	130	5e-50	192	nuclear	N/A	0.0383438	1	No	N/A	-0.622725	1	No	N/A
c10880_g1_i1	AT5G55090	member of MEKK subfamily	75	88	2e-32	134	nuclear	N/A	-0.457327	1	No	N/A	0.420772	1	No	N/A
c10882_g1_i1	SUMO3 SUM3 At5g55170 MCO15.12	Small ubiquitin-related modifier 3 (AtSUMO3)	N/A	N/A	N/A	N/A	nuclear	N/A	-1.9438	1	No	N/A	0.153302	1	No	N/A
c10882_g2_i1	AT5G55170	Encodes a small ubiquitin-like modifier (SUMO) polypeptide that becomes covalently attached to various intracellular protein targets, much like ubiquitination, leading to post-translational modification of those targets.	75.38	65	2e-23	103	nuclear	N/A	1.73152	0.973226	No	N/A	0.505913	1	No	N/A
c10889_g1_i1	N/A	N/A	N/A	N/A	N/A	N/A	nuclear	N/A	3.95388	0.732783	No	N/A	N/A	N/A	N/A	N/A
c1089_g1_i1	At1g18010 T10F20.2	UNC93-like protein 2	N/A	N/A	N/A	N/A	nuclear	N/A	-0.0432259	1	No	N/A	0.747631	1	No	N/A
c10893_g1_i1	AT2G44350	encodes a mitochrondrion targeted citrate synthase, the first enzyme of the tricarboxylic acid cycle, catalyzing the condensation of acetyl-CoA and oxaloacetate, finally yielding citrate and CoA.	66.67	84	5e-29	122	nuclear	N/A	3.44121	0.468222	No	N/A	1.51989	1	No	N/A
c10895_g1_i1	N/A	N/A	N/A	N/A	N/A	N/A	nuclear	N/A	-1.3171	1	No	N/A	-0.280383	1	No	N/A
c10898_g1_i1	N/A	N/A	N/A	N/A	N/A	N/A	nuclear	N/A	-0.155038	1	No	N/A	-0.582861	1	No	-1
c1090_g1_i1	N/A	N/A	N/A	N/A	N/A	N/A	nuclear	N/A	2.15746	0.767868	No	N/A	0.398767	1	No	N/A
c10900_g1_i1	N/A	N/A	N/A	N/A	N/A	N/A	nuclear	N/A	0.821776	1	No	N/A	0.1245	1	No	N/A
c10902_g1_i1	AT1G49870	unknown protein; EXPRESSED IN: 10 plant structures; EXPRESSED DURING: F mature embryo stage, petal differentiation and expansion stage, E expanded cotyledon stage, D bilateral stage; Has 30201 Blast hits to 17322 proteins in 780 species: Archae - 12; Bacteria - 1396; Metazoa - 17338; Fungi - 3422; Plants - 5037; Viruses - 0; Other Eukaryotes - 2996 (source: NCBI BLink).	75.49	102	3e-35	143	nuclear	N/A	-0.219146	1	No	N/A	0.628872	1	No	N/A
c10903_g1_i1	N/A	N/A	N/A	N/A	N/A	N/A	nuclear	N/A	-1.05197	1	No	N/A	-0.835124	1	No	N/A
c10903_g2_i1	N/A	N/A	N/A	N/A	N/A	N/A	nuclear	N/A	-1.16188	1	No	N/A	-2.58713	1	No	N/A
c10904_g1_i1	N/A	N/A	N/A	N/A	N/A	N/A	nuclear	N/A	-0.390184	1	No	N/A	-0.249068	1	No	N/A
c10907_g1_i1	AT3G02850	Encodes SKOR, a member of Shaker family potassium ion (K+) channel. This family includes five groups based on phylogenetic analysis (FEBS Letters (2007) 581: 2357): I (inward rectifying channel): AKT1 (AT2G26650), AKT5 (AT4G32500) and SPIK (also known as AKT6, AT2G25600); II (inward rectifying channel): KAT1 (AT5G46240) and KAT2 (AT4G18290); III (weakly inward rectifying channel): AKT2 (AT4G22200…	87.93	58	3e-22	100	nuclear	N/A	0.0676787	1	No	N/A	0.153504	1	No	N/A
c10908_g1_i1	AT1G14400	ubiquitin carrier protein	76.74	86	6e-36	145	nuclear	N/A	0.488266	1	No	N/A	2.66238	1	No	N/A
c10908_g2_i1	AT2G02760	ubiquitin conjugating enzyme UBC2. Homolog of the yeast RAD6 gene.	77.27	66	4e-28	119	nuclear	N/A	N/A	N/A	N/A	N/A	N/A	N/A	N/A	N/A
c10909_g1_i1	N/A	N/A	N/A	N/A	N/A	N/A	nuclear	N/A	-2.11785	0.899181	No	N/A	-0.224256	1	No	N/A
c1091_g1_i1	AT1G47820	unknown protein; BEST Arabidopsis thaliana protein match is: unknown protein (TAIR:AT1G47813.1); Has 29 Blast hits to 29 proteins in 9 species: Archae - 0; Bacteria - 0; Metazoa - 0; Fungi - 0; Plants - 29; Viruses - 0; Other Eukaryotes - 0 (source: NCBI BLink).	82.86	70	1e-27	118	nuclear	N/A	-0.454253	1	No	-1	-0.531393	1	No	-1
c1091_g2_i1	N/A	N/A	N/A	N/A	N/A	N/A	nuclear	N/A	-0.306113	1	No	N/A	-0.362308	1	No	N/A
c10911_g1_i1	AT5G36880	Encodes a plastidic acetyl-coA synthetase. This enzyme plays a role in converting acetate to acetyl-coA in the plastids. It does not appear to be a major contributor to fatty acid biosynthesis based on mutant phenotypes. The enzyme seems to act as a monomer and may play an important role in preventing the toxic accumulation of fermentation products including acetaldehyde, acetate, and ethanol. It…	56.63	83	1e-25	111	nuclear	N/A	2.31393	0.998365	No	N/A	-3.09364	1	No	N/A
c10913_g1_i1	N/A	N/A	N/A	N/A	N/A	N/A	nuclear	N/A	0.0531632	1	No	N/A	N/A	N/A	N/A	N/A
c10914_g1_i1	N/A	N/A	N/A	N/A	N/A	N/A	nuclear	N/A	0.308477	1	No	N/A	4.26689	1	No	N/A
c10919_g1_i1	N/A	N/A	N/A	N/A	N/A	N/A	nuclear	N/A	1.77273	1	No	N/A	N/A	N/A	N/A	N/A
c1092_g1_i1	N/A	N/A	N/A	N/A	N/A	N/A	nuclear	N/A	0.424264	1	No	N/A	0.362673	1	No	N/A
c10920_g1_i1	N/A	N/A	N/A	N/A	N/A	N/A	nuclear	N/A	N/A	N/A	N/A	N/A	N/A	N/A	N/A	N/A
c10920_g2_i1	N/A	N/A	N/A	N/A	N/A	N/A	nuclear	N/A	2.87758	1	No	N/A	3.49841	1	No	N/A
c10921_g1_i1	N/A	N/A	N/A	N/A	N/A	N/A	nuclear	N/A	-1.01223	1	No	N/A	-0.704642	1	No	N/A
c10922_g1_i1	N/A	N/A	N/A	N/A	N/A	N/A	nuclear	N/A	1.14881	1	No	N/A	N/A	N/A	N/A	N/A
c10925_g1_i1	AT1G74030	Encodes the plastid-localized phosphoenolpyruvate enolase. Mutant plants have abnormal trichomes.	70.89	79	7e-29	122	nuclear	N/A	N/A	N/A	N/A	N/A	N/A	N/A	N/A	N/A
c10925_g2_i1	AT1G74030	Encodes the plastid-localized phosphoenolpyruvate enolase. Mutant plants have abnormal trichomes.	88.46	78	1e-35	144	nuclear	N/A	N/A	N/A	N/A	N/A	N/A	N/A	N/A	N/A
c10927_g1_i1	0	Probable cytochrome c biosynthesis protein	N/A	N/A	N/A	N/A	mitochondria366924	97.17	0.841979	1	No	N/A	2.86043	1	No	N/A
c1093_g1_i1	AT5G58520	Protein kinase superfamily protein; FUNCTIONS IN: protein serine/threonine/tyrosine kinase activity, kinase activity; INVOLVED IN: protein amino acid phosphorylation; LOCATED IN: cellular_component unknown; EXPRESSED IN: 14 plant structures; EXPRESSED DURING: 6 growth stages; CONTAINS InterPro DOMAIN/s: Protein kinase, catalytic domain (InterPro:IPR000719), Serine-threonine/tyrosine-protein kinas…	92.63	95	1e-48	189	nuclear	N/A	-0.751645	1	No	N/A	-0.673916	1	No	-1
c1093_g1_i2	AT5G58520	Protein kinase superfamily protein; FUNCTIONS IN: protein serine/threonine/tyrosine kinase activity, kinase activity; INVOLVED IN: protein amino acid phosphorylation; LOCATED IN: cellular_component unknown; EXPRESSED IN: 14 plant structures; EXPRESSED DURING: 6 growth stages; CONTAINS InterPro DOMAIN/s: Protein kinase, catalytic domain (InterPro:IPR000719), Serine-threonine/tyrosine-protein kinas…	89.16	443	0	811	nuclear	N/A	-0.123343	1	No	-1	0.0395157	1	No	-1
c10931_g1_i1	N/A	N/A	N/A	N/A	N/A	N/A	nuclear	N/A	N/A	N/A	N/A	N/A	N/A	N/A	N/A	N/A
c10937_g1_i1	AT3G28510	P-loop containing nucleoside triphosphate hydrolases superfamily protein; FUNCTIONS IN: nucleoside-triphosphatase activity, ATPase activity, nucleotide binding, ATP binding; EXPRESSED IN: 7 plant structures; EXPRESSED DURING: LP.06 six leaves visible, LP.04 four leaves visible, 4 anthesis, 4 leaf senescence stage; CONTAINS InterPro DOMAIN/s: ATPase, AAA-type, core (InterPro:IPR003959), ATPase, AA…	86.71	173	2e-79	292	nuclear	N/A	0.674753	0.883475	No	-1	0.105029	1	No	-1
c10937_g2_i1	N/A	N/A	N/A	N/A	N/A	N/A	nuclear	N/A	0.301034	1	No	-1	0.211069	1	No	-1
c10938_g1_i1	AT4G02110	transcription coactivators; FUNCTIONS IN: transcription coactivator activity; INVOLVED IN: biological_process unknown; LOCATED IN: intracellular; CONTAINS InterPro DOMAIN/s: BRCT (InterPro:IPR001357); BEST Arabidopsis thaliana protein match is: zinc finger (C3HC4-type RING finger) family protein / BRCT domain-containing protein (TAIR:AT1G67180.1); Has 6090 Blast hits to 4661 proteins in 497 speci…	67.12	146	1e-45	178	nuclear	N/A	-0.715559	1	No	N/A	-0.827238	1	No	N/A
c10938_g2_i1	AT4G02110	transcription coactivators; FUNCTIONS IN: transcription coactivator activity; INVOLVED IN: biological_process unknown; LOCATED IN: intracellular; CONTAINS InterPro DOMAIN/s: BRCT (InterPro:IPR001357); BEST Arabidopsis thaliana protein match is: zinc finger (C3HC4-type RING finger) family protein / BRCT domain-containing protein (TAIR:AT1G67180.1); Has 6090 Blast hits to 4661 proteins in 497 speci…	72.94	85	2e-27	117	nuclear	N/A	-0.198191	1	No	N/A	0.0526243	1	No	N/A
c10946_g1_i1	AT1G08830	Encodes a cytosolic copper/zinc superoxide dismutase CSD1 that can detoxify superoxide radicals. Its expression is affected by miR398-directed mRNA cleavage. Regulated by biotic and abiotic stress. Activation of CSD1 in the cytoplasm involves both a CCS-dependent and -independent pathway.	60.4	149	6e-48	187	nuclear	N/A	2.94238	1	No	N/A	4.95202	1	No	N/A
c10947_g1_i1	N/A	N/A	N/A	N/A	N/A	N/A	nuclear	N/A	N/A	N/A	N/A	N/A	N/A	N/A	N/A	N/A
c10948_g1_i1	N/A	N/A	N/A	N/A	N/A	N/A	nuclear	N/A	0.380618	1	No	N/A	0.0975539	1	No	N/A
c10949_g1_i1	N/A	N/A	N/A	N/A	N/A	N/A	nuclear	N/A	0.0408529	1	No	N/A	N/A	N/A	N/A	N/A
c1095_g1_i1	AT3G07530	CONTAINS InterPro DOMAIN/s: Beta-Casp domain (InterPro:IPR022712); BEST Arabidopsis thaliana protein match is: cleavage and polyadenylation specificity factor 73 kDa subunit-II (TAIR:AT2G01730.1); Has 624 Blast hits to 615 proteins in 160 species: Archae - 54; Bacteria - 6; Metazoa - 333; Fungi - 44; Plants - 93; Viruses - 0; Other Eukaryotes - 94 (source: NCBI BLink).	82.48	274	6e-125	443	nuclear	N/A	-0.607182	1	No	-1	-0.612487	1	No	-1
c1095_g2_i1	N/A	N/A	N/A	N/A	N/A	N/A	nuclear	N/A	-0.771875	1	No	N/A	-0.65359	1	No	N/A
c10954_g1_i1	ERF039 At4g16750 dl4400c FCAALL.19	Ethylene-responsive transcription factor ERF039	N/A	N/A	N/A	N/A	nuclear	N/A	-0.423681	1	No	0.25	-1.5865	1	No	-0.5
c10955_g1_i1	AT5G20010	A member of RAN GTPase gene family. Encodes a small soluble GTP-binding protein. Likely to be involved in nuclear translocation of proteins. May also be involved in cell cycle progression.	81.25	128	1e-60	228	nuclear	N/A	4.77126	0.68905	No	N/A	5.33047	1	No	N/A
c10956_g1_i1	AT3G60970	member of MRP subfamily	90.41	146	8e-69	256	nuclear	N/A	0.426858	1	No	-1	N/A	N/A	N/A	-1
c10956_g1_i2	AT3G60160	member of MRP subfamily	92.31	221	5e-113	404	nuclear	N/A	-0.153052	1	No	-1	-0.0065861	1	No	-1
c10957_g1_i1	RMA3 At4g27470 F27G19.70	E3 ubiquitin-protein ligase RMA3 (EC 6.3.2.-) (Protein RING membrane-anchor 3)	N/A	N/A	N/A	N/A	nuclear	N/A	2.47284	1	No	N/A	N/A	N/A	N/A	N/A
c10959_g1_i1	N/A	N/A	N/A	N/A	N/A	N/A	nuclear	N/A	N/A	N/A	N/A	N/A	N/A	N/A	N/A	N/A
c1096_g1_i1	ATCG01050	Represents a plastid-encoded subunit of a NAD(P)H dehydrogenase complex. Its mRNA is edited at four positions. Translation data is not available for this gene.	96.94	98	3e-48	186	chloroplast	96.27	0.16396	1	No	N/A	1.54467	1	No	N/A
c1096_g2_i1	ATCG01050	Represents a plastid-encoded subunit of a NAD(P)H dehydrogenase complex. Its mRNA is edited at four positions. Translation data is not available for this gene.	97.32	112	4e-57	216	chloroplast	97.93	0.959892	1	No	N/A	0.888909	1	No	N/A
c10961_g1_i1	AT4G18490	unknown protein; FUNCTIONS IN: molecular_function unknown; INVOLVED IN: biological_process unknown; LOCATED IN: cellular_component unknown; EXPRESSED IN: shoot, shoot apex, embryo, flower, seed; EXPRESSED DURING: petal differentiation and expansion stage, E expanded cotyledon stage; Has 30201 Blast hits to 17322 proteins in 780 species: Archae - 12; Bacteria - 1396; Metazoa - 17338; Fungi - 3422;…	74.73	91	6e-33	135	nuclear	N/A	0.888932	1	No	N/A	2.02309	1	No	N/A
c10963_g1_i1	N/A	N/A	N/A	N/A	N/A	N/A	nuclear	N/A	-0.65641	1	No	N/A	-0.668484	1	No	N/A
c10964_g1_i1	N/A	N/A	N/A	N/A	N/A	N/A	nuclear	N/A	2.54385	1	No	N/A	-2.56402	1	No	N/A
c10966_g1_i1	N/A	N/A	N/A	N/A	N/A	N/A	nuclear	N/A	0.316997	1	No	N/A	0.110404	1	No	N/A
c10969_g1_i1	N/A	N/A	N/A	N/A	N/A	N/A	nuclear	N/A	0.207989	1	No	N/A	0.874112	1	No	N/A
c10970_g1_i1	N/A	N/A	N/A	N/A	N/A	N/A	nuclear	N/A	0.95983	1	No	N/A	-0.0869676	1	No	N/A
c10970_g2_i1	N/A	N/A	N/A	N/A	N/A	N/A	nuclear	N/A	-0.0225726	1	No	-1	-0.846609	1	No	-1
c10974_g1_i1	N/A	N/A	N/A	N/A	N/A	N/A	nuclear	N/A	N/A	N/A	N/A	N/A	N/A	N/A	N/A	N/A
c10977_g1_i1	AT1G27960	encodes a protein whose C-terminal region is similar to ECT1 and ECT2, which bind to CIPK1.	83.58	67	8e-27	115	nuclear	N/A	0.0575318	1	No	N/A	-2.5538	1	No	N/A
c10981_g1_i1	N/A	N/A	N/A	N/A	N/A	N/A	nuclear	N/A	0.372526	1	No	N/A	-0.682003	1	No	N/A
c10981_g2_i1	N/A	N/A	N/A	N/A	N/A	N/A	nuclear	N/A	-1.12856	1	No	N/A	N/A	N/A	N/A	N/A
c10984_g1_i1	N/A	N/A	N/A	N/A	N/A	N/A	nuclear	N/A	-1.45804	1	No	N/A	N/A	N/A	N/A	N/A
c10985_g1_i1	AT1G52343	unknown protein; BEST Arabidopsis thaliana protein match is: unknown protein (TAIR:AT4G32680.1); Has 30201 Blast hits to 17322 proteins in 780 species: Archae - 12; Bacteria - 1396; Metazoa - 17338; Fungi - 3422; Plants - 5037; Viruses - 0; Other Eukaryotes - 2996 (source: NCBI BLink).	83.76	117	1e-47	184	nuclear	N/A	-0.584814	1	No	N/A	-0.7635	1	No	-1
c10986_g1_i1	AT5G52630	Encodes a member of the DYW subfamily of pentatricopeptide repeat (PPR) proteins. Loss of MEF1 function affects RNA editing at specific sites in the mitochondrial genome but do not exhibit obvious phenotypes.	86.8	197	2e-97	351	nuclear	N/A	-0.173835	1	No	-1	0.4047	1	No	-1
c10987_g1_i1	N/A	N/A	N/A	N/A	N/A	N/A	nuclear	N/A	2.69764	0.798269	No	N/A	0.0101965	1	No	N/A
c10989_g1_i1	AT5G38860	BES1-interacting Myc-like protein 3 (BIM3); FUNCTIONS IN: DNA binding, sequence-specific DNA binding transcription factor activity; INVOLVED IN: regulation of transcription; LOCATED IN: nucleus; CONTAINS InterPro DOMAIN/s: Helix-loop-helix DNA-binding domain (InterPro:IPR001092), Helix-loop-helix DNA-binding (InterPro:IPR011598); BEST Arabidopsis thaliana protein match is: BES1-interacting Myc-li…	88.46	52	2e-21	97.4	nuclear	N/A	-0.107329	1	No	N/A	-0.31792	1	No	N/A
c10995_g1_i1	N/A	N/A	N/A	N/A	N/A	N/A	nuclear	N/A	1.19354	1	No	N/A	3.14348	1	No	N/A
c10999_g1_i1	AT5G41990	Encodes a member of the WNK family (9 members in all) of protein kinases, the structural design of which is clearly distinct from those of other known protein kinases, such as receptor-like kinases and mitogen-activated protein kinases. Interacts specifically with and phosphorylates AtVHA-C, subunit C of the vacuolar H+-ATPase.	73.61	72	7e-27	115	nuclear	N/A	N/A	N/A	N/A	N/A	N/A	N/A	N/A	N/A
c11_g1_i1	AT1G04980	Encodes a protein disulfide isomerase-like (PDIL) protein, a member of a multigene family within the thioredoxin (TRX) superfamily. Transcript levels for this gene are up-regulated in response to three different chemical inducers of ER stress (dithiothreitol, beta-mercaptoethanol, and tunicamycin). AtIRE1-2 does not appear to be required for this response, but the atbzip60 mutant has a diminished…	52.5	80	1e-22	101	nuclear	N/A	N/A	N/A	N/A	N/A	N/A	N/A	N/A	N/A
c11002_g1_i1	N/A	N/A	N/A	N/A	N/A	N/A	nuclear	N/A	-0.878272	1	No	N/A	-0.240371	1	No	N/A
c11005_g1_i1	N/A	N/A	N/A	N/A	N/A	N/A	nuclear	N/A	-0.898611	1	No	N/A	-0.33843	1	No	N/A
c11006_g1_i1	AT5G03940	mutant has Yellow first leaves; Chloroplast Signal Recognition Particle Subunit	59.22	103	8e-30	125	nuclear	N/A	1.9952	1	No	N/A	N/A	N/A	N/A	N/A
c1101_g1_i1	N/A	N/A	N/A	N/A	N/A	N/A	nuclear	N/A	N/A	N/A	N/A	N/A	N/A	N/A	N/A	N/A
c11015_g1_i1	N/A	N/A	N/A	N/A	N/A	N/A	nuclear	N/A	N/A	N/A	N/A	N/A	N/A	N/A	N/A	N/A
c11018_g1_i1	N/A	N/A	N/A	N/A	N/A	N/A	nuclear	N/A	2.08592	1	No	N/A	-2.56405	1	No	N/A
c1102_g1_i1	AT3G50460	Homolog of RPW8	63.3	109	2e-33	138	nuclear	N/A	0.0116766	1	No	N/A	1.254	1	No	N/A
c1102_g2_i1	AT3G50460	Homolog of RPW8	75.76	99	7e-37	148	nuclear	N/A	0.436101	1	No	N/A	-0.00327408	1	No	N/A
c11022_g1_i1	AT5G05170	Encodes a cellulose synthase isomer. CESA3 mutants have cellulose defect in the primary cell wall. Multiple lines of evidence suggest that CESA3, along with CESA1 and CESA6 are present in the same plasma membrane complex for cellulose biosynthesis. As inferred from the null role of secondary wall-type CesAs, included in a set of five primary wall-type CesAs that may support trichome cell wall thi…	94.79	96	2e-48	187	nuclear	N/A	0.434919	1	No	N/A	-0.83379	1	No	N/A
c11022_g2_i1	AT5G05170	Encodes a cellulose synthase isomer. CESA3 mutants have cellulose defect in the primary cell wall. Multiple lines of evidence suggest that CESA3, along with CESA1 and CESA6 are present in the same plasma membrane complex for cellulose biosynthesis. As inferred from the null role of secondary wall-type CesAs, included in a set of five primary wall-type CesAs that may support trichome cell wall thi…	95.29	85	5e-44	172	nuclear	N/A	-0.412744	1	No	N/A	-0.251858	1	No	N/A
c11025_g1_i1	N/A	N/A	N/A	N/A	N/A	N/A	nuclear	N/A	2.55302	1	No	N/A	0.877071	1	No	N/A
c11026_g1_i1	N/A	N/A	N/A	N/A	N/A	N/A	nuclear	N/A	N/A	N/A	N/A	N/A	N/A	N/A	N/A	N/A
c11031_g1_i1	XBAT35 At3g23280 K14B15.19	Putative E3 ubiquitin-protein ligase XBAT35 (EC 6.3.2.-) (Ankyrin repeat domain and RING finger-containing protein XBAT35) (Protein XB3 homolog 5)	N/A	N/A	N/A	N/A	nuclear	N/A	-0.672874	1	No	N/A	-3.50132	1	No	N/A
c11031_g1_i2	XBAT35 At3g23280 K14B15.19	Putative E3 ubiquitin-protein ligase XBAT35 (EC 6.3.2.-) (Ankyrin repeat domain and RING finger-containing protein XBAT35) (Protein XB3 homolog 5)	N/A	N/A	N/A	N/A	nuclear	N/A	-1.28899	1	No	N/A	-3.00774	1	No	N/A
c11035_g1_i1	N/A	N/A	N/A	N/A	N/A	N/A	nuclear	N/A	N/A	N/A	N/A	N/A	N/A	N/A	N/A	N/A
c11037_g1_i1	N/A	N/A	N/A	N/A	N/A	N/A	nuclear	N/A	0.184041	1	No	N/A	-0.15893	1	No	N/A
c11040_g1_i1	N/A	N/A	N/A	N/A	N/A	N/A	nuclear	N/A	3.15268	1	No	N/A	5.25344	1	No	N/A
c11044_g1_i1	N/A	N/A	N/A	N/A	N/A	N/A	nuclear	N/A	-0.851245	1	No	N/A	0.0442926	1	No	N/A
c11052_g1_i1	N/A	N/A	N/A	N/A	N/A	N/A	nuclear	N/A	-0.784995	1	No	N/A	-4.03537	1	No	N/A
c11052_g2_i1	N/A	N/A	N/A	N/A	N/A	N/A	nuclear	N/A	-0.461167	1	No	N/A	-1.73124	1	No	N/A
c11053_g1_i1	AT5G24410	6-phosphogluconolactonase 4 (PGL4); FUNCTIONS IN: 6-phosphogluconolactonase activity; INVOLVED IN: pentose-phosphate shunt, pentose-phosphate shunt, oxidative branch, carbohydrate metabolic process; LOCATED IN: cellular_component unknown; EXPRESSED IN: root; CONTAINS InterPro DOMAIN/s: 6-phosphogluconolactonase, DevB-type (InterPro:IPR005900); BEST Arabidopsis thaliana protein match is: 6-phospho…	89.19	259	1e-132	469	nuclear	N/A	0.429694	1	No	0.25	1.09604	1	No	-0.5
c11053_g1_i2	AT5G24410	6-phosphogluconolactonase 4 (PGL4); FUNCTIONS IN: 6-phosphogluconolactonase activity; INVOLVED IN: pentose-phosphate shunt, pentose-phosphate shunt, oxidative branch, carbohydrate metabolic process; LOCATED IN: cellular_component unknown; EXPRESSED IN: root; CONTAINS InterPro DOMAIN/s: 6-phosphogluconolactonase, DevB-type (InterPro:IPR005900); BEST Arabidopsis thaliana protein match is: 6-phospho…	89.17	157	2e-76	282	nuclear	N/A	0.66499	1	No	0.25	1.46884	1	No	-0.5
c11057_g1_i1	AT3G26540	Tetratricopeptide repeat (TPR)-like superfamily protein; CONTAINS InterPro DOMAIN/s: Pentatricopeptide repeat (InterPro:IPR002885); BEST Arabidopsis thaliana protein match is: Tetratricopeptide repeat (TPR)-like superfamily protein (TAIR:AT4G21300.1); Has 45842 Blast hits to 12891 proteins in 208 species: Archae - 0; Bacteria - 0; Metazoa - 81; Fungi - 71; Plants - 45205; Viruses - 0; Other Eukar…	97.33	75	4e-37	149	nuclear	N/A	-0.592899	1	No	N/A	1.71489	1	No	N/A
c11057_g2_i1	AT3G26540	Tetratricopeptide repeat (TPR)-like superfamily protein; CONTAINS InterPro DOMAIN/s: Pentatricopeptide repeat (InterPro:IPR002885); BEST Arabidopsis thaliana protein match is: Tetratricopeptide repeat (TPR)-like superfamily protein (TAIR:AT4G21300.1); Has 45842 Blast hits to 12891 proteins in 208 species: Archae - 0; Bacteria - 0; Metazoa - 81; Fungi - 71; Plants - 45205; Viruses - 0; Other Eukar…	92.08	101	2e-51	197	nuclear	N/A	-0.673574	1	No	N/A	-1.38053	1	No	N/A
c11058_g1_i1	N/A	N/A	N/A	N/A	N/A	N/A	nuclear	N/A	-0.0530779	1	No	N/A	-0.679819	1	No	N/A
c11058_g2_i1	N/A	N/A	N/A	N/A	N/A	N/A	nuclear	N/A	0.923115	1	No	N/A	0.290327	1	No	N/A
c11060_g1_i1	N/A	N/A	N/A	N/A	N/A	N/A	nuclear	N/A	0.0300695	1	No	N/A	N/A	N/A	N/A	N/A
c11060_g2_i1	N/A	N/A	N/A	N/A	N/A	N/A	nuclear	N/A	-0.153598	1	No	N/A	-3.37006	1	No	N/A
c11062_g1_i1	AT1G78910	Pseudouridine synthase family protein; FUNCTIONS IN: pseudouridine synthase activity; INVOLVED IN: pseudouridine synthesis, RNA modification; CONTAINS InterPro DOMAIN/s: Pseudouridine synthase, catalytic domain (InterPro:IPR020103), Pseudouridine synthase, RsuA and RluB/C/D/E/F (InterPro:IPR006145), Pseudouridine synthase, RluC/RluD, conserved site (InterPro:IPR006224); BEST Arabidopsis thaliana …	84	25	6e-54	46.6	nuclear	N/A	0.212746	1	No	N/A	-0.570852	1	No	N/A
c11068_g1_i1	N/A	N/A	N/A	N/A	N/A	N/A	nuclear	N/A	-0.219792	1	No	-1	-0.764098	1	No	-1
c11068_g2_i1	N/A	N/A	N/A	N/A	N/A	N/A	nuclear	N/A	-0.682056	1	No	N/A	-1.29386	1	No	N/A
c1107_g1_i1	N/A	N/A	N/A	N/A	N/A	N/A	nuclear	N/A	-0.7336	1	No	N/A	-2.09061	1	No	N/A
c11070_g1_i1	AT1G54215	proline-rich family protein; FUNCTIONS IN: molecular_function unknown; INVOLVED IN: biological_process unknown; LOCATED IN: endomembrane system; Has 103183 Blast hits to 42587 proteins in 2006 species: Archae - 171; Bacteria - 19191; Metazoa - 36983; Fungi - 10058; Plants - 17697; Viruses - 3627; Other Eukaryotes - 15456 (source: NCBI BLink).	44.85	165	1e-27	121	nuclear	N/A	-0.0532861	1	No	0.25	0.252773	1	No	-0.5
c11071_g1_i1	N/A	N/A	N/A	N/A	N/A	N/A	nuclear	N/A	-0.652544	1	No	N/A	N/A	N/A	N/A	N/A
c11072_g1_i1	AT2G02980	Encodes a chloroplast RNA editing factor.	91.24	137	1e-70	261	nuclear	N/A	-0.0295669	1	No	N/A	0.372883	1	No	-1
c11079_g1_i1	N/A	N/A	N/A	N/A	N/A	N/A	nuclear	N/A	N/A	N/A	N/A	N/A	N/A	N/A	N/A	N/A
c1108_g1_i1	N/A	N/A	N/A	N/A	N/A	N/A	nuclear	N/A	N/A	N/A	N/A	N/A	N/A	N/A	N/A	N/A
c11084_g1_i1	N/A	N/A	N/A	N/A	N/A	N/A	nuclear	N/A	-1.13386	1	No	N/A	-0.281659	1	No	N/A
c11085_g1_i1	N/A	N/A	N/A	N/A	N/A	N/A	nuclear	N/A	N/A	N/A	N/A	N/A	N/A	N/A	N/A	N/A
c11089_g1_i1	N/A	N/A	N/A	N/A	N/A	N/A	nuclear	N/A	-1.16592	1	No	N/A	-2.65175	1	No	N/A
c11095_g1_i1	N/A	N/A	N/A	N/A	N/A	N/A	nuclear	N/A	N/A	N/A	N/A	N/A	N/A	N/A	N/A	N/A
c11098_g1_i1	N/A	N/A	N/A	N/A	N/A	N/A	nuclear	N/A	N/A	N/A	N/A	N/A	N/A	N/A	N/A	N/A
c11098_g2_i1	CP12-3 At1g76560 F14G6.16	Calvin cycle protein CP12-3, chloroplastic (CP12 domain-containing protein 3) (Chloroplast protein 12-3)	N/A	N/A	N/A	N/A	nuclear	N/A	N/A	N/A	N/A	N/A	N/A	N/A	N/A	N/A
c111_g1_i1	N/A	N/A	N/A	N/A	N/A	N/A	nuclear	N/A	2.08598	1	No	N/A	-2.56394	1	No	N/A
c11104_g1_i1	N/A	N/A	N/A	N/A	N/A	N/A	nuclear	N/A	-1.29542	1	No	N/A	2.23513	1	No	N/A
c11104_g2_i1	N/A	N/A	N/A	N/A	N/A	N/A	nuclear	N/A	-2.52204	0.878069	No	N/A	1.32006	1	No	N/A
c11109_g1_i1	N/A	N/A	N/A	N/A	N/A	N/A	nuclear	N/A	N/A	N/A	N/A	N/A	N/A	N/A	N/A	N/A
c1111_g1_i1	AT1G61590	Protein kinase superfamily protein; FUNCTIONS IN: protein serine/threonine kinase activity, protein kinase activity, kinase activity, ATP binding; INVOLVED IN: protein amino acid phosphorylation; LOCATED IN: chloroplast; EXPRESSED IN: 6 plant structures; EXPRESSED DURING: 4 anthesis, petal differentiation and expansion stage; CONTAINS InterPro DOMAIN/s: Protein kinase, ATP binding site (InterPro:…	97.09	103	3e-54	206	nuclear	N/A	1.09685	1	No	N/A	-0.306063	1	No	N/A
c1111_g2_i1	AT1G61590	Protein kinase superfamily protein; FUNCTIONS IN: protein serine/threonine kinase activity, protein kinase activity, kinase activity, ATP binding; INVOLVED IN: protein amino acid phosphorylation; LOCATED IN: chloroplast; EXPRESSED IN: 6 plant structures; EXPRESSED DURING: 4 anthesis, petal differentiation and expansion stage; CONTAINS InterPro DOMAIN/s: Protein kinase, ATP binding site (InterPro:…	97.27	110	1e-58	220	nuclear	N/A	0.9167	1	No	N/A	0.505915	1	No	N/A
c11111_g1_i1	N/A	N/A	N/A	N/A	N/A	N/A	nuclear	N/A	0.313523	1	No	N/A	-3.72524	1	No	N/A
c11111_g1_i2	N/A	N/A	N/A	N/A	N/A	N/A	nuclear	N/A	3.40431	1	No	N/A	0.933365	1	No	N/A
c11113_g1_i1	N/A	N/A	N/A	N/A	N/A	N/A	nuclear	N/A	-0.572747	1	No	N/A	-0.432912	1	No	N/A
c11115_g1_i1	N/A	N/A	N/A	N/A	N/A	N/A	nuclear	N/A	0.321931	1	No	N/A	-0.694156	1	No	N/A
c11119_g1_i1	N/A	N/A	N/A	N/A	N/A	N/A	nuclear	N/A	N/A	N/A	N/A	N/A	N/A	N/A	N/A	N/A
c1112_g1_i1	N/A	N/A	N/A	N/A	N/A	N/A	nuclear	N/A	0.0021887	1	No	N/A	N/A	N/A	N/A	N/A
c11122_g1_i1	N/A	N/A	N/A	N/A	N/A	N/A	nuclear	N/A	-0.65254	1	No	N/A	N/A	N/A	N/A	N/A
c11126_g1_i1	AT2G42790	Encodes a peroxisomal citrate synthase that is expressed throughout seedling and shoot development.	81.08	111	2e-45	177	nuclear	N/A	1.18092	1	No	N/A	1.04606	1	No	N/A
c11127_g1_i1	AT3G06868	unknown protein; FUNCTIONS IN: molecular_function unknown; INVOLVED IN: biological_process unknown; LOCATED IN: cellular_component unknown; BEST Arabidopsis thaliana protein match is: unknown protein (TAIR:AT5G49100.1); Has 30201 Blast hits to 17322 proteins in 780 species: Archae - 12; Bacteria - 1396; Metazoa - 17338; Fungi - 3422; Plants - 5037; Viruses - 0; Other Eukaryotes - 2996 (source: NC…	87.2	164	2e-71	264	nuclear	N/A	-0.583344	1	No	N/A	0.342721	1	No	N/A
c11128_g1_i1	AT4G37300	maternal effect embryo arrest 59 (MEE59); Has 70 Blast hits to 70 proteins in 15 species: Archae - 0; Bacteria - 0; Metazoa - 0; Fungi - 0; Plants - 70; Viruses - 0; Other Eukaryotes - 0 (source: NCBI BLink).	87.84	74	1e-69	134	nuclear	N/A	-0.51264	1	No	0.16667	-0.354827	1	No	-0.5
c11133_g1_i1	AT5G46960	Plant invertase/pectin methylesterase inhibitor superfamily protein; FUNCTIONS IN: enzyme inhibitor activity, pectinesterase inhibitor activity, pectinesterase activity; INVOLVED IN: biological_process unknown; LOCATED IN: endomembrane system; EXPRESSED IN: cultured cell; CONTAINS InterPro DOMAIN/s: Pectinesterase inhibitor (InterPro:IPR006501); BEST Arabidopsis thaliana protein match is: Plant i…	47.7	174	1e-42	169	nuclear	N/A	-0.972654	1	No	N/A	3.19004	1	No	N/A
c11139_g1_i1	N/A	N/A	N/A	N/A	N/A	N/A	nuclear	N/A	-2.84442	1	No	N/A	0.146285	1	No	N/A
c11141_g1_i1	AT1G70500	Pectin lyase-like superfamily protein; FUNCTIONS IN: polygalacturonase activity; INVOLVED IN: carbohydrate metabolic process; LOCATED IN: endomembrane system; EXPRESSED IN: 6 plant structures; EXPRESSED DURING: 4 anthesis, C globular stage, petal differentiation and expansion stage; CONTAINS InterPro DOMAIN/s: Pectin lyase fold/virulence factor (InterPro:IPR011050), Pectin lyase fold (InterPro:IP…	92.13	178	7e-96	346	nuclear	N/A	-0.343829	1	No	N/A	0.584918	1	No	N/A
c11142_g1_i1	AT3G26760	NAD(P)-binding Rossmann-fold superfamily protein; FUNCTIONS IN: oxidoreductase activity, zinc ion binding; INVOLVED IN: oxidation reduction, metabolic process; EXPRESSED IN: 21 plant structures; EXPRESSED DURING: 13 growth stages; CONTAINS InterPro DOMAIN/s: NAD(P)-binding domain (InterPro:IPR016040), Glucose/ribitol dehydrogenase (InterPro:IPR002347), Short-chain dehydrogenase/reductase SDR (Int…	90	120	3e-58	219	nuclear	N/A	-0.766916	1	No	N/A	2.39699	1	No	N/A
c11145_g1_i1	N/A	N/A	N/A	N/A	N/A	N/A	nuclear	N/A	N/A	N/A	N/A	N/A	N/A	N/A	N/A	N/A
c11145_g2_i1	N/A	N/A	N/A	N/A	N/A	N/A	nuclear	N/A	N/A	N/A	N/A	N/A	N/A	N/A	N/A	N/A
c11149_g1_i1	N/A	N/A	N/A	N/A	N/A	N/A	nuclear	N/A	-1.47375	1	No	N/A	N/A	N/A	N/A	N/A
c11150_g1_i1	AT4G21050	Dof-type zinc finger domain-containing protein; CONTAINS InterPro DOMAIN/s: Zinc finger, Dof-type (InterPro:IPR003851); BEST Arabidopsis thaliana protein match is: Dof-type zinc finger domain-containing protein (TAIR:AT4G21040.1); Has 1074 Blast hits to 1069 proteins in 56 species: Archae - 0; Bacteria - 0; Metazoa - 0; Fungi - 0; Plants - 1069; Viruses - 0; Other Eukaryotes - 5 (source: NCBI BLi…	75	28	1e-28	54.3	nuclear	N/A	-0.805741	1	No	N/A	-0.262026	1	No	N/A
c11152_g1_i1	N/A	N/A	N/A	N/A	N/A	N/A	nuclear	N/A	N/A	N/A	N/A	N/A	N/A	N/A	N/A	N/A
c11155_g1_i1	N/A	N/A	N/A	N/A	N/A	N/A	nuclear	N/A	2.53435	1	No	N/A	3.14306	1	No	N/A
c1116_g1_i1	N/A	N/A	N/A	N/A	N/A	N/A	nuclear	N/A	2.06921	1	No	N/A	N/A	N/A	N/A	N/A
c11160_g1_i1	AT1G09890	Rhamnogalacturonate lyase family protein; CONTAINS InterPro DOMAIN/s: Rhamnogalacturonate lyase (InterPro:IPR010325), Carbohydrate-binding-like fold (InterPro:IPR013784), Galactose-binding domain-like (InterPro:IPR008979); BEST Arabidopsis thaliana protein match is: Rhamnogalacturonate lyase family protein (TAIR:AT1G09910.1); Has 301 Blast hits to 285 proteins in 64 species: Archae - 0; Bacteria …	95.62	137	7e-78	285	nuclear	N/A	-0.039304	1	No	N/A	0.239849	1	No	N/A
c11161_g1_i1	N/A	N/A	N/A	N/A	N/A	N/A	nuclear	N/A	0.414775	1	No	N/A	0.223119	1	No	-1
c11162_g1_i1	ATMG01360	cytochrome c oxidase subunit 1	100	127	1e-74	274	mitochondria366924	100	1.18379	1	No	N/A	1.2296	1	No	N/A
c11164_g1_i1	N/A	N/A	N/A	N/A	N/A	N/A	nuclear	N/A	0.0204538	1	No	N/A	N/A	N/A	N/A	N/A
c11166_g1_i1	AT5G13450	delta subunit of Mt ATP synthase (ATP5); FUNCTIONS IN: hydrogen ion transporting ATP synthase activity, rotational mechanism, cobalt ion binding, zinc ion binding; INVOLVED IN: ATP synthesis coupled proton transport; LOCATED IN: mitochondrion, chloroplast, plasma membrane, membrane, mitochondrial proton-transporting ATP synthase complex, catalytic core F(1); EXPRESSED IN: 27 plant structures; EXP…	35.48	186	2e-26	115	nuclear	N/A	3.91236	1	No	N/A	4.5494	1	No	N/A
c11170_g1_i1	N/A	N/A	N/A	N/A	N/A	N/A	nuclear	N/A	-2.04621	1	No	N/A	N/A	N/A	N/A	N/A
c11174_g1_i1	N/A	N/A	N/A	N/A	N/A	N/A	nuclear	N/A	N/A	N/A	N/A	N/A	N/A	N/A	N/A	N/A
c11176_g1_i1	N/A	N/A	N/A	N/A	N/A	N/A	nuclear	N/A	N/A	N/A	N/A	N/A	N/A	N/A	N/A	N/A
c11178_g1_i1	AT5G35160	Endomembrane protein 70 protein family; CONTAINS InterPro DOMAIN/s: Nonaspanin (TM9SF) (InterPro:IPR004240); BEST Arabidopsis thaliana protein match is: Endomembrane protein 70 protein family (TAIR:AT4G12650.1).	39.86	143	7e-25	110	nuclear	N/A	2.15486	0.591502	No	N/A	0.0866498	1	No	N/A
c1118_g1_i1	N/A	N/A	N/A	N/A	N/A	N/A	nuclear	N/A	0.726634	1	No	N/A	0.124442	1	No	N/A
c11180_g1_i1	N/A	N/A	N/A	N/A	N/A	N/A	nuclear	N/A	N/A	N/A	N/A	N/A	N/A	N/A	N/A	N/A
c11184_g1_i1	N/A	N/A	N/A	N/A	N/A	N/A	nuclear	N/A	-0.895854	1	No	N/A	0.378774	1	No	N/A
c11186_g1_i1	AT3G12860	NOP56-like pre RNA processing ribonucleoprotein; CONTAINS InterPro DOMAIN/s: Pre-mRNA processing ribonucleoprotein, snoRNA-binding domain (InterPro:IPR002687), NOP5, N-terminal (InterPro:IPR012974), NOSIC (InterPro:IPR012976); BEST Arabidopsis thaliana protein match is: homolog of nucleolar protein NOP56 (TAIR:AT1G56110.1); Has 9295 Blast hits to 5418 proteins in 524 species: Archae - 248; Bacter…	98.88	89	9e-45	174	nuclear	N/A	-0.372237	1	No	N/A	-0.586993	1	No	-1
c11186_g2_i1	AT3G12860	NOP56-like pre RNA processing ribonucleoprotein; CONTAINS InterPro DOMAIN/s: Pre-mRNA processing ribonucleoprotein, snoRNA-binding domain (InterPro:IPR002687), NOP5, N-terminal (InterPro:IPR012974), NOSIC (InterPro:IPR012976); BEST Arabidopsis thaliana protein match is: homolog of nucleolar protein NOP56 (TAIR:AT1G56110.1); Has 9295 Blast hits to 5418 proteins in 524 species: Archae - 248; Bacter…	87.31	134	1e-57	219	nuclear	N/A	-1.00713	0.772324	No	-1	-0.153818	1	No	-1
c11187_g1_i1	N/A	N/A	N/A	N/A	N/A	N/A	nuclear	N/A	2.07938	1	No	N/A	2.66276	1	No	N/A
c11190_g1_i1	rpoC2	DNA-directed RNA polymerase subunit beta'' (EC 2.7.7.6) (PEP) (Plastid-encoded RNA polymerase subunit beta'') (RNA polymerase subunit beta'')	N/A	N/A	N/A	N/A	nuclear	N/A	0.383731	1	No	N/A	0.139011	1	No	N/A
c11190_g1_i2	rpoC2	DNA-directed RNA polymerase subunit beta'' (EC 2.7.7.6) (PEP) (Plastid-encoded RNA polymerase subunit beta'') (RNA polymerase subunit beta'')	N/A	N/A	N/A	N/A	nuclear	N/A	-0.840325	1	No	N/A	-1.56946	1	No	N/A
c11194_g1_i1	AT5G21150	AGO9-dependent sRNA silencing is crucial to specify cell fate in the Arabidopsis ovule. AGO9 is expressed in reproductive companion cells but not in the associated male or female gametes or their precursors. Therefore, AGO9 acts non-cell autonomously to silencing the activity of TEs activity in the female gametophyte.	94.2	69	3e-33	136	nuclear	N/A	N/A	N/A	N/A	N/A	N/A	N/A	N/A	N/A
c11198_g1_i1	N/A	N/A	N/A	N/A	N/A	N/A	nuclear	N/A	N/A	N/A	N/A	N/A	N/A	N/A	N/A	N/A
c11199_g1_i1	N/A	N/A	N/A	N/A	N/A	N/A	nuclear	N/A	-1.80915	1	No	N/A	-3.00773	1	No	N/A
c112_g1_i1	N/A	N/A	N/A	N/A	N/A	N/A	nuclear	N/A	N/A	N/A	N/A	N/A	N/A	N/A	N/A	N/A
c11200_g1_i1	AT3G23370	RNA-binding (RRM/RBD/RNP motifs) family protein; FUNCTIONS IN: nucleic acid binding; INVOLVED IN: biological_process unknown; LOCATED IN: cellular_component unknown; CONTAINS InterPro DOMAIN/s: RNA recognition motif, RNP-1 (InterPro:IPR000504); Has 30201 Blast hits to 17322 proteins in 780 species: Archae - 12; Bacteria - 1396; Metazoa - 17338; Fungi - 3422; Plants - 5037; Viruses - 0; Other Euka…	79.27	82	3e-32	133	nuclear	N/A	0.618507	1	No	N/A	0.30246	1	No	N/A
c11200_g2_i1	AT3G23370	RNA-binding (RRM/RBD/RNP motifs) family protein; FUNCTIONS IN: nucleic acid binding; INVOLVED IN: biological_process unknown; LOCATED IN: cellular_component unknown; CONTAINS InterPro DOMAIN/s: RNA recognition motif, RNP-1 (InterPro:IPR000504); Has 30201 Blast hits to 17322 proteins in 780 species: Archae - 12; Bacteria - 1396; Metazoa - 17338; Fungi - 3422; Plants - 5037; Viruses - 0; Other Euka…	65.85	123	2e-40	161	nuclear	N/A	-0.611238	1	No	N/A	-0.766681	1	No	N/A
c11201_g1_i1	N/A	N/A	N/A	N/A	N/A	N/A	nuclear	N/A	-0.428907	1	No	N/A	2.70278	1	No	N/A
c11204_g1_i1	N/A	N/A	N/A	N/A	N/A	N/A	nuclear	N/A	N/A	N/A	N/A	N/A	N/A	N/A	N/A	N/A
c11207_g1_i1	N/A	N/A	N/A	N/A	N/A	N/A	nuclear	N/A	-1.80357	0.781823	No	N/A	-0.221987	1	No	N/A
c11210_g1_i1	N/A	N/A	N/A	N/A	N/A	N/A	nuclear	N/A	N/A	N/A	N/A	N/A	N/A	N/A	N/A	N/A
c11211_g1_i1	N/A	N/A	N/A	N/A	N/A	N/A	nuclear	N/A	N/A	N/A	N/A	N/A	N/A	N/A	N/A	N/A
c11213_g1_i1	N/A	N/A	N/A	N/A	N/A	N/A	nuclear	N/A	-1.46226	1	No	N/A	0.561914	1	No	N/A
c11217_g1_i1	N/A	N/A	N/A	N/A	N/A	N/A	nuclear	N/A	2.99272	1	No	N/A	3.01887	1	No	N/A
c11218_g1_i1	N/A	N/A	N/A	N/A	N/A	N/A	nuclear	N/A	-2.1345	1	No	N/A	-2.05685	1	No	N/A
c11219_g1_i1	N/A	N/A	N/A	N/A	N/A	N/A	nuclear	N/A	N/A	N/A	N/A	N/A	N/A	N/A	N/A	N/A
c11222_g1_i1	N/A	N/A	N/A	N/A	N/A	N/A	nuclear	N/A	-0.245754	1	No	N/A	0.128687	1	No	N/A
c11224_g1_i1	N/A	N/A	N/A	N/A	N/A	N/A	nuclear	N/A	N/A	N/A	N/A	N/A	N/A	N/A	N/A	N/A
c11228_g1_i1	N/A	N/A	N/A	N/A	N/A	N/A	nuclear	N/A	0.32116	1	No	N/A	-3.12224	1	No	N/A
c11229_g1_i1	N/A	N/A	N/A	N/A	N/A	N/A	nuclear	N/A	N/A	N/A	N/A	N/A	N/A	N/A	N/A	N/A
c11229_g2_i1	N/A	N/A	N/A	N/A	N/A	N/A	nuclear	N/A	N/A	N/A	N/A	N/A	N/A	N/A	N/A	N/A
c11230_g1_i1	AT2G02560	Arabidopsis thaliana homolog of human CAND1 (cullin-associated and neddylation-dissociated). Putative similarity to TBP-interacting protein TIP120. Ubiquitously expressed in plant tissues throughout development. T-DNA insertion mutant plants were completely sterile and resistant to sirtinol and auxin, but not to gibberellins or brassinolide. Displayed developmental phenotypes similar to those of …	58.51	94	1e-23	104	nuclear	N/A	N/A	N/A	N/A	N/A	N/A	N/A	N/A	N/A
c11232_g1_i1	N/A	N/A	N/A	N/A	N/A	N/A	nuclear	N/A	N/A	N/A	N/A	N/A	N/A	N/A	N/A	N/A
c11233_g1_i1	AT5G16070	TCP-1/cpn60 chaperonin family protein; FUNCTIONS IN: unfolded protein binding, ATP binding; INVOLVED IN: protein folding, cellular protein metabolic process; LOCATED IN: cellular_component unknown; EXPRESSED IN: 23 plant structures; EXPRESSED DURING: 13 growth stages; CONTAINS InterPro DOMAIN/s: Chaperonin Cpn60/TCP-1 (InterPro:IPR002423), Chaperone, tailless complex polypeptide 1 (InterPro:IPR01…	70.45	88	2e-31	130	nuclear	N/A	2.59543	0.569461	No	N/A	0.0657392	1	No	N/A
c11237_g1_i1	N/A	N/A	N/A	N/A	N/A	N/A	nuclear	N/A	N/A	N/A	N/A	N/A	N/A	N/A	N/A	N/A
c11238_g1_i1	N/A	N/A	N/A	N/A	N/A	N/A	nuclear	N/A	2.48734	1	No	N/A	N/A	N/A	N/A	N/A
c11241_g1_i1	AT1G16330	core cell cycle genes	94.29	70	1e-32	134	nuclear	N/A	0.298499	1	No	N/A	-3.09364	1	No	N/A
c11245_g1_i1	AT1G49130	B-box type zinc finger protein with CCT domain; FUNCTIONS IN: sequence-specific DNA binding transcription factor activity, zinc ion binding; INVOLVED IN: regulation of transcription; LOCATED IN: intracellular; CONTAINS InterPro DOMAIN/s: CCT domain (InterPro:IPR010402), Zinc finger, B-box (InterPro:IPR000315); BEST Arabidopsis thaliana protein match is: B-box type zinc finger protein with CCT dom…	74.32	331	2e-133	472	nuclear	N/A	-0.469076	1	No	N/A	0.340604	1	No	-1
c11246_g1_i1	CLE45 At1g69588 F24J1	CLAVATA3/ESR (CLE)-related protein 45 [Cleaved into: CLE45p]	N/A	N/A	N/A	N/A	nuclear	N/A	-0.415043	1	No	N/A	-1.22038	1	No	N/A
c11250_g1_i1	AT5G07110	Encodes PRA1.B6, an isoform of the PRA1 (Prenylated Rab acceptors) family. PRAs bind to prenylated Rab proteins and possibly aids in targeting Rabs to their respective compartments. PRA1.B6 localizes to the Golgi apparatus and its ER-to-Golgi trafficking and localization to the Golgi apparatus are regulated by multiple sequence motifs in both the C- and N-terminal cytoplasmic domains.	86.11	108	1e-46	181	nuclear	N/A	-0.23341	1	No	N/A	2.03942	1	No	N/A
c11252_g1_i1	N/A	N/A	N/A	N/A	N/A	N/A	nuclear	N/A	N/A	N/A	N/A	N/A	N/A	N/A	N/A	N/A
c11258_g1_i1	N/A	N/A	N/A	N/A	N/A	N/A	nuclear	N/A	1.07505	1	No	N/A	N/A	N/A	N/A	N/A
c11259_g1_i1	N/A	N/A	N/A	N/A	N/A	N/A	nuclear	N/A	2.48218	1	No	N/A	0.0761775	1	No	N/A
c1126_g1_i1	N/A	N/A	N/A	N/A	N/A	N/A	nuclear	N/A	N/A	N/A	N/A	N/A	N/A	N/A	N/A	N/A
c11261_g1_i1	N/A	N/A	N/A	N/A	N/A	N/A	nuclear	N/A	-0.908979	1	No	N/A	-0.671929	1	No	N/A
c11262_g1_i1	AT5G55830	Concanavalin A-like lectin protein kinase family protein; FUNCTIONS IN: kinase activity; INVOLVED IN: protein amino acid phosphorylation; LOCATED IN: endomembrane system; EXPRESSED IN: 15 plant structures; EXPRESSED DURING: 6 growth stages; CONTAINS InterPro DOMAIN/s: Legume lectin, beta chain (InterPro:IPR001220), Protein kinase, ATP binding site (InterPro:IPR017441), Serine/threonine-protein ki…	88.06	67	5e-30	125	nuclear	N/A	N/A	N/A	N/A	N/A	N/A	N/A	N/A	N/A
c11266_g1_i1	N/A	N/A	N/A	N/A	N/A	N/A	nuclear	N/A	2.07957	1	No	N/A	2.66256	1	No	N/A
c11266_g2_i1	N/A	N/A	N/A	N/A	N/A	N/A	nuclear	N/A	N/A	N/A	N/A	N/A	N/A	N/A	N/A	N/A
c11267_g1_i1	N/A	N/A	N/A	N/A	N/A	N/A	nuclear	N/A	N/A	N/A	N/A	N/A	N/A	N/A	N/A	N/A
c11268_g1_i1	N/A	N/A	N/A	N/A	N/A	N/A	nuclear	N/A	N/A	N/A	N/A	N/A	N/A	N/A	N/A	N/A
c11274_g1_i1	N/A	N/A	N/A	N/A	N/A	N/A	nuclear	N/A	0.130839	1	No	N/A	0.38302	1	No	N/A
c11276_g1_i1	N/A	N/A	N/A	N/A	N/A	N/A	nuclear	N/A	-1.301	1	No	N/A	0.1191	1	No	N/A
c11277_g1_i1	N/A	N/A	N/A	N/A	N/A	N/A	nuclear	N/A	0.845731	1	No	N/A	1.35745	1	No	N/A
c1128_g1_i1	N/A	N/A	N/A	N/A	N/A	N/A	nuclear	N/A	-2.02585	1	No	N/A	0.146163	1	No	N/A
c11283_g1_i1	N/A	N/A	N/A	N/A	N/A	N/A	nuclear	N/A	3.11953	1	No	N/A	N/A	N/A	N/A	N/A
c11284_g1_i1	N/A	N/A	N/A	N/A	N/A	N/A	nuclear	N/A	3.14965	1	No	N/A	N/A	N/A	N/A	N/A
c11285_g1_i1	N/A	N/A	N/A	N/A	N/A	N/A	nuclear	N/A	-0.482361	1	No	N/A	1.35607	1	No	N/A
c11286_g1_i1	AT1G09190	Tetratricopeptide repeat (TPR)-like superfamily protein; FUNCTIONS IN: molecular_function unknown; INVOLVED IN: biological_process unknown; LOCATED IN: mitochondrion; EXPRESSED IN: shoot apex, embryo, sperm cell, flower, seed; EXPRESSED DURING: petal differentiation and expansion stage, E expanded cotyledon stage, D bilateral stage; CONTAINS InterPro DOMAIN/s: Pentatricopeptide repeat (InterPro:I…	86.42	81	2e-36	147	nuclear	N/A	-0.839906	1	No	N/A	-0.809972	1	No	N/A
c11286_g2_i1	AT1G09190	Tetratricopeptide repeat (TPR)-like superfamily protein; FUNCTIONS IN: molecular_function unknown; INVOLVED IN: biological_process unknown; LOCATED IN: mitochondrion; EXPRESSED IN: shoot apex, embryo, sperm cell, flower, seed; EXPRESSED DURING: petal differentiation and expansion stage, E expanded cotyledon stage, D bilateral stage; CONTAINS InterPro DOMAIN/s: Pentatricopeptide repeat (InterPro:I…	85.59	118	1e-55	212	nuclear	N/A	-0.00538615	1	No	N/A	-0.38987	1	No	N/A
c11287_g1_i1	N/A	N/A	N/A	N/A	N/A	N/A	nuclear	N/A	0.900106	1	No	N/A	-2.91022	1	No	N/A
c11287_g1_i2	N/A	N/A	N/A	N/A	N/A	N/A	nuclear	N/A	0.916428	1	No	N/A	0.473049	1	No	N/A
c11289_g1_i1	N/A	N/A	N/A	N/A	N/A	N/A	nuclear	N/A	0.0174256	1	No	N/A	0.165653	1	No	N/A
c11299_g1_i1	N/A	N/A	N/A	N/A	N/A	N/A	nuclear	N/A	-0.374427	1	No	N/A	-0.666847	1	No	N/A
c11299_g2_i1	N/A	N/A	N/A	N/A	N/A	N/A	nuclear	N/A	0.329457	1	No	N/A	-0.361141	1	No	N/A
c113_g1_i1	AT1G03010	Phototropic-responsive NPH3 family protein; FUNCTIONS IN: signal transducer activity; INVOLVED IN: response to light stimulus, pollen tube growth; EXPRESSED IN: leaf apex, inflorescence meristem, cauline leaf, root, flower; EXPRESSED DURING: M germinated pollen stage, petal differentiation and expansion stage; CONTAINS InterPro DOMAIN/s: NPH3 (InterPro:IPR004249), BTB/POZ fold (InterPro:IPR011333…	91.78	73	2e-33	137	nuclear	N/A	0.33313	1	No	N/A	1.87437	1	No	N/A
c1130_g1_i1	N/A	N/A	N/A	N/A	N/A	N/A	nuclear	N/A	N/A	N/A	N/A	N/A	N/A	N/A	N/A	N/A
c11301_g1_i1	AT1G50010	Encodes alpha-2,4 tubulin. TUA2 and TUA4 encode identical proteins.	94.06	101	1e-54	207	nuclear	N/A	N/A	N/A	N/A	N/A	N/A	N/A	N/A	N/A
c11301_g2_i1	AT5G19780	Encodes an isoform of alpha tubulin. Closely related to adjacent gene TUA3 suggesting recent duplication.	88.89	99	3e-48	186	nuclear	N/A	N/A	N/A	N/A	N/A	N/A	N/A	N/A	N/A
c11303_g1_i1	AT3G23330	Tetratricopeptide repeat (TPR)-like superfamily protein; CONTAINS InterPro DOMAIN/s: Pentatricopeptide repeat (InterPro:IPR002885); BEST Arabidopsis thaliana protein match is: mitochondrial editing factor 22 (TAIR:AT3G12770.1); Has 38045 Blast hits to 13879 proteins in 261 species: Archae - 0; Bacteria - 10; Metazoa - 50; Fungi - 109; Plants - 37267; Viruses - 0; Other Eukaryotes - 609 (source: N…	92.31	52	1e-24	108	nuclear	N/A	1.16997	1	No	N/A	3.17817	1	No	N/A
c11306_g1_i1	WRKY19 At4g12020 F16J13.90	Probable WRKY transcription factor 19 (WRKY DNA-binding protein 19)	N/A	N/A	N/A	N/A	nuclear	N/A	-3.14975	1	No	N/A	0.841053	1	No	N/A
c11307_g1_i1	AT5G51760	Encodes AHG1 (ABA-hypersensitive germination 1), a putative protein phosphatase 2C (PP2C). Expressed in seeds. AHG1 functions in seed development and germination.	80	65	5e-22	99.4	nuclear	N/A	-0.628433	1	No	N/A	0.139105	1	No	N/A
c1131_g1_i1	AT1G08070	Encodes a chloroplast RNA editing factor.	90.1	101	3e-49	189	nuclear	N/A	0.422667	1	No	N/A	1.13055	1	No	N/A
c1131_g2_i1	AT1G08070	Encodes a chloroplast RNA editing factor.	92.55	255	7e-140	493	nuclear	N/A	-0.75787	1	No	-1	-0.0930382	1	No	-1
c11311_g1_i1	N/A	N/A	N/A	N/A	N/A	N/A	nuclear	N/A	3.11381	1	No	N/A	N/A	N/A	N/A	N/A
c11313_g1_i1	N/A	N/A	N/A	N/A	N/A	N/A	nuclear	N/A	1.1631	1	No	N/A	N/A	N/A	N/A	N/A
c11314_g1_i1	AT1G73770	FUNCTIONS IN: molecular_function unknown; INVOLVED IN: biological_process unknown; LOCATED IN: mitochondrion; EXPRESSED IN: cultured cell; BEST Arabidopsis thaliana protein match is: Ribosomal protein S24/S35, mitochondrial (TAIR:AT3G18240.2); Has 35333 Blast hits to 34131 proteins in 2444 species: Archae - 798; Bacteria - 22429; Metazoa - 974; Fungi - 991; Plants - 531; Viruses - 0; Other Eukary…	61.17	206	6e-54	207	nuclear	N/A	-0.0316861	1	No	-1	-0.0247237	1	No	-0.5
c11314_g1_i2	AT1G73770	FUNCTIONS IN: molecular_function unknown; INVOLVED IN: biological_process unknown; LOCATED IN: mitochondrion; EXPRESSED IN: cultured cell; BEST Arabidopsis thaliana protein match is: Ribosomal protein S24/S35, mitochondrial (TAIR:AT3G18240.2); Has 35333 Blast hits to 34131 proteins in 2444 species: Archae - 798; Bacteria - 22429; Metazoa - 974; Fungi - 991; Plants - 531; Viruses - 0; Other Eukary…	61.17	206	7e-54	207	nuclear	N/A	0.180829	1	No	-1	-0.190729	1	No	-0.5
c11317_g1_i1	AT1G68780	RNI-like superfamily protein; INVOLVED IN: signal transduction; LOCATED IN: endomembrane system; EXPRESSED IN: 18 plant structures; EXPRESSED DURING: 12 growth stages; CONTAINS InterPro DOMAIN/s: Leucine-rich repeat (InterPro:IPR001611); BEST Arabidopsis thaliana protein match is: Leucine-rich repeat (LRR) family protein (TAIR:AT3G25670.1); Has 76880 Blast hits to 27020 proteins in 1013 species: …	73.53	68	8e-25	108	nuclear	N/A	0.311102	1	No	N/A	0.515551	1	No	N/A
c11317_g2_i1	AT1G68780	RNI-like superfamily protein; INVOLVED IN: signal transduction; LOCATED IN: endomembrane system; EXPRESSED IN: 18 plant structures; EXPRESSED DURING: 12 growth stages; CONTAINS InterPro DOMAIN/s: Leucine-rich repeat (InterPro:IPR001611); BEST Arabidopsis thaliana protein match is: Leucine-rich repeat (LRR) family protein (TAIR:AT3G25670.1); Has 76880 Blast hits to 27020 proteins in 1013 species: …	85.42	240	4e-114	407	nuclear	N/A	1.06586	1	No	N/A	0.570254	1	No	-0.2
c11321_g1_i1	AT1G16260	Wall-associated kinase family protein; FUNCTIONS IN: kinase activity; INVOLVED IN: protein amino acid phosphorylation; LOCATED IN: endomembrane system, integral to membrane; EXPRESSED IN: 19 plant structures; EXPRESSED DURING: 13 growth stages; CONTAINS InterPro DOMAIN/s: Wall-associated kinase (InterPro:IPR013695), EGF-like calcium-binding, conserved site (InterPro:IPR018097), Protein kinase, ca…	73.12	93	4e-34	139	nuclear	N/A	0.886194	1	No	N/A	-1.25635	1	No	N/A
c11323_g1_i1	N/A	N/A	N/A	N/A	N/A	N/A	nuclear	N/A	-1.24527	1	No	N/A	-3.10851	1	No	N/A
c11324_g1_i1	N/A	N/A	N/A	N/A	N/A	N/A	nuclear	N/A	-3.55582	0.710208	No	N/A	0.151166	1	No	N/A
c11326_g1_i1	N/A	N/A	N/A	N/A	N/A	N/A	nuclear	N/A	N/A	N/A	N/A	N/A	N/A	N/A	N/A	N/A
c11327_g1_i1	AT1G76490	Encodes a 3-hydroxy-3-methylglutaryl coenzyme A reductase, which is involved in melavonate biosynthesis and performs the first committed step in isoprenoid biosynthesis. Expression is activated in dark in leaf tissue but not controlled by light in the root (confine	50	100	8e-22	98.6	nuclear	N/A	1.55037	1	No	N/A	1.3576	1	No	N/A
c11328_g1_i1	AT5G23860	beta-tubulin, preferentially expressed in endodermal and phloem cells of primary roots and in the vascular tissues of leaves, stems, and flowers.	91.18	68	4e-31	129	nuclear	N/A	N/A	N/A	N/A	N/A	N/A	N/A	N/A	N/A
c11329_g1_i1	N/A	N/A	N/A	N/A	N/A	N/A	nuclear	N/A	3.66556	0.517997	No	N/A	0.118202	1	No	N/A
c11331_g1_i1	AT5G03110	FUNCTIONS IN: molecular_function unknown; INVOLVED IN: biological_process unknown; LOCATED IN: plasma membrane; BEST Arabidopsis thaliana protein match is: protamine P1 family protein (TAIR:AT2G37100.1); Has 81 Blast hits to 73 proteins in 9 species: Archae - 0; Bacteria - 0; Metazoa - 0; Fungi - 0; Plants - 81; Viruses - 0; Other Eukaryotes - 0 (source: NCBI BLink).	70	100	2e-33	137	nuclear	N/A	0.642271	1	No	N/A	-1.00932	1	No	N/A
c11333_g1_i1	N/A	N/A	N/A	N/A	N/A	N/A	nuclear	N/A	-0.791663	1	No	N/A	2.66293	1	No	N/A
c11334_g1_i1	AT2G18100	Protein of unknown function (DUF726); CONTAINS InterPro DOMAIN/s: Protein of unknown function DUF726 (InterPro:IPR007941); BEST Arabidopsis thaliana protein match is: Protein of unknown function (DUF726) (TAIR:AT4G36210.3); Has 35333 Blast hits to 34131 proteins in 2444 species: Archae - 798; Bacteria - 22429; Metazoa - 974; Fungi - 991; Plants - 531; Viruses - 0; Other Eukaryotes - 9610 (source:…	100	87	6e-46	178	nuclear	N/A	0.269533	1	No	N/A	0.65441	1	No	N/A
c11334_g2_i1	N/A	N/A	N/A	N/A	N/A	N/A	nuclear	N/A	0.226862	1	No	N/A	0.647895	1	No	N/A
c11336_g1_i1	N/A	N/A	N/A	N/A	N/A	N/A	nuclear	N/A	N/A	N/A	N/A	N/A	N/A	N/A	N/A	N/A
c11341_g1_i1	AT1G76190	SAUR-like auxin-responsive protein family ; CONTAINS InterPro DOMAIN/s: Auxin responsive SAUR protein (InterPro:IPR003676); BEST Arabidopsis thaliana protein match is: SAUR-like auxin-responsive protein family (TAIR:AT1G20470.1); Has 1296 Blast hits to 1280 proteins in 26 species: Archae - 0; Bacteria - 0; Metazoa - 0; Fungi - 0; Plants - 1295; Viruses - 0; Other Eukaryotes - 1 (source: NCBI BLin…	83.21	131	1e-52	202	nuclear	N/A	0.0688503	1	No	-1	-0.634139	1	No	-1
c11342_g1_i1	N/A	N/A	N/A	N/A	N/A	N/A	nuclear	N/A	2.08218	1	No	N/A	N/A	N/A	N/A	N/A
c11351_g1_i1	N/A	N/A	N/A	N/A	N/A	N/A	nuclear	N/A	-0.329623	1	No	N/A	0.0832209	1	No	N/A
c11358_g1_i1	N/A	N/A	N/A	N/A	N/A	N/A	nuclear	N/A	0.0255014	1	No	N/A	N/A	N/A	N/A	N/A
c11360_g1_i1	AT1G02290	unknown protein; BEST Arabidopsis thaliana protein match is: unknown protein (TAIR:AT3G45830.1); Has 134 Blast hits to 134 proteins in 37 species: Archae - 0; Bacteria - 0; Metazoa - 54; Fungi - 0; Plants - 78; Viruses - 0; Other Eukaryotes - 2 (source: NCBI BLink).	70.27	74	5e-22	99.4	nuclear	N/A	0.575445	1	No	-1	0.570974	1	No	-1
c11360_g2_i1	AT1G02290	unknown protein; BEST Arabidopsis thaliana protein match is: unknown protein (TAIR:AT3G45830.1); Has 134 Blast hits to 134 proteins in 37 species: Archae - 0; Bacteria - 0; Metazoa - 54; Fungi - 0; Plants - 78; Viruses - 0; Other Eukaryotes - 2 (source: NCBI BLink).	57.6	375	1e-101	366	nuclear	N/A	-0.0579726	1	No	-1	0.151914	1	No	-1
c11363_g1_i1	NEK2 At3g04810 T9J14.24	Serine/threonine-protein kinase Nek2 (EC 2.7.11.1) (NimA-related protein kinase 2) (AtNek2)	N/A	N/A	N/A	N/A	nuclear	N/A	-0.724297	1	No	N/A	0.0377549	1	No	N/A
c11365_g1_i1	N/A	N/A	N/A	N/A	N/A	N/A	nuclear	N/A	N/A	N/A	N/A	N/A	N/A	N/A	N/A	N/A
c11366_g1_i1	N/A	N/A	N/A	N/A	N/A	N/A	nuclear	N/A	N/A	N/A	N/A	N/A	N/A	N/A	N/A	N/A
c11367_g1_i1	N/A	N/A	N/A	N/A	N/A	N/A	nuclear	N/A	-0.601002	1	No	N/A	1.11239	1	No	N/A
c1137_g1_i1	N/A	N/A	N/A	N/A	N/A	N/A	nuclear	N/A	2.55508	1	No	N/A	0.118262	1	No	N/A
c11370_g1_i1	N/A	N/A	N/A	N/A	N/A	N/A	nuclear	N/A	N/A	N/A	N/A	N/A	N/A	N/A	N/A	N/A
c11376_g1_i1	N/A	N/A	N/A	N/A	N/A	N/A	nuclear	N/A	-0.864203	1	No	N/A	-1.58154	1	No	N/A
c11379_g1_i1	AT2G27600	Encodes a SKD1 (Suppressor of K+ Transport Growth Defect1) homolog. Localized to the cytoplasm and to multivesicular endosomes. Involved in multivesicular endosome function.	75	84	8e-31	128	nuclear	N/A	N/A	N/A	N/A	N/A	N/A	N/A	N/A	N/A
c1138_g1_i1	N/A	N/A	N/A	N/A	N/A	N/A	nuclear	N/A	N/A	N/A	N/A	N/A	N/A	N/A	N/A	N/A
c11380_g1_i1	AT5G62300	Ribosomal protein S10p/S20e family protein; FUNCTIONS IN: structural constituent of ribosome, RNA binding; INVOLVED IN: translation; LOCATED IN: cytosolic small ribosomal subunit, small ribosomal subunit; EXPRESSED IN: leaf; CONTAINS InterPro DOMAIN/s: Ribosomal protein S10, conserved site (InterPro:IPR018268), Ribosomal protein S10, eukaryotic/archaeal (InterPro:IPR005729), Ribosomal protein S10…	77.78	72	1e-28	121	nuclear	N/A	N/A	N/A	N/A	N/A	N/A	N/A	N/A	N/A
c11383_g1_i1	N/A	N/A	N/A	N/A	N/A	N/A	nuclear	N/A	N/A	N/A	N/A	N/A	N/A	N/A	N/A	N/A
c11385_g1_i1	N/A	N/A	N/A	N/A	N/A	N/A	nuclear	N/A	2.76162	0.72799	No	N/A	-1.54582	1	No	N/A
c11385_g2_i1	N/A	N/A	N/A	N/A	N/A	N/A	nuclear	N/A	2.51917	1	No	N/A	N/A	N/A	N/A	N/A
c11391_g1_i1	AT3G47360	Encodes a putative hydroxysteroid dehydrogenase (HSD). Genes that encode HSD include: At5g50600 and At5g50700 (HSD1), At3g47350(HSD2), At3g47360(HSD3), At5g50590 and At5g50690(HSD4), At5g50770(HSD6) (Plant Cell Physiology 50:1463). Two copies of HSD1 and HSD4 exist due to a gene duplication event. In Plant Physiology 145:87, At5g50690 is HSD7, At4g10020 is HSD5.	90.43	115	1e-55	211	nuclear	N/A	-0.825982	1	No	N/A	-3.06712	1	No	N/A
c11394_g1_i1	AT2G47230	Member of the plant-specific DUF724 protein family. Arabidopsis has 10 DUF724 proteins.	73.39	124	1e-48	187	nuclear	N/A	-0.3097	1	No	N/A	-0.0184095	1	No	N/A
c11402_g1_i1	N/A	N/A	N/A	N/A	N/A	N/A	nuclear	N/A	2.36025	1	No	N/A	0.0763439	1	No	N/A
c11406_g1_i1	N/A	N/A	N/A	N/A	N/A	N/A	nuclear	N/A	-0.0298663	1	No	N/A	1.79532	1	No	N/A
c1141_g1_i1	N/A	N/A	N/A	N/A	N/A	N/A	nuclear	N/A	0.220536	1	No	N/A	-1.56513	1	No	N/A
c11411_g1_i1	N/A	N/A	N/A	N/A	N/A	N/A	nuclear	N/A	N/A	N/A	N/A	N/A	N/A	N/A	N/A	N/A
c11412_g1_i1	AT4G02580	NADH-ubiquinone oxidoreductase 24 kDa subunit, putative; FUNCTIONS IN: NADH dehydrogenase (ubiquinone) activity, zinc ion binding; INVOLVED IN: response to oxidative stress, mitochondrial electron transport, NADH to ubiquinone; LOCATED IN: mitochondrion, mitochondrial respiratory chain complex I, respiratory chain complex I; EXPRESSED IN: 24 plant structures; EXPRESSED DURING: 15 growth stages; C…	49.1	222	6e-58	220	nuclear	N/A	3.17237	0.442807	No	N/A	0.977866	1	No	N/A
c11415_g1_i1	AT5G42785	unknown protein; FUNCTIONS IN: molecular_function unknown; INVOLVED IN: biological_process unknown; LOCATED IN: endomembrane system; Has 30201 Blast hits to 17322 proteins in 780 species: Archae - 12; Bacteria - 1396; Metazoa - 17338; Fungi - 3422; Plants - 5037; Viruses - 0; Other Eukaryotes - 2996 (source: NCBI BLink).	83.48	115	2e-49	190	nuclear	N/A	1.04658	1	No	-1	0.913074	1	No	-1
c11417_g1_i1	AT5G07870	HXXXD-type acyl-transferase family protein; FUNCTIONS IN: transferase activity, transferring acyl groups other than amino-acyl groups, transferase activity; INVOLVED IN: biological_process unknown; LOCATED IN: cellular_component unknown; EXPRESSED IN: 20 plant structures; EXPRESSED DURING: 12 growth stages; CONTAINS InterPro DOMAIN/s: Transferase (InterPro:IPR003480); BEST Arabidopsis thaliana pr…	79.08	459	0	727	nuclear	N/A	-0.318213	1	No	-1	0.754757	1	No	0
c11419_g1_i1	N/A	N/A	N/A	N/A	N/A	N/A	nuclear	N/A	N/A	N/A	N/A	N/A	N/A	N/A	N/A	N/A
c11420_g1_i1	N/A	N/A	N/A	N/A	N/A	N/A	nuclear	N/A	0.743556	1	No	N/A	1.41261	1	No	N/A
c11421_g1_i1	N/A	N/A	N/A	N/A	N/A	N/A	nuclear	N/A	3.31931	0.515104	No	N/A	0.0974498	1	No	N/A
c11422_g1_i1	AT2G39410	alpha/beta-Hydrolases superfamily protein; BEST Arabidopsis thaliana protein match is: alpha/beta-Hydrolases superfamily protein (TAIR:AT2G39420.1); Has 4839 Blast hits to 4839 proteins in 1396 species: Archae - 34; Bacteria - 3478; Metazoa - 113; Fungi - 141; Plants - 568; Viruses - 41; Other Eukaryotes - 464 (source: NCBI BLink).	92.75	69	5e-35	142	nuclear	N/A	1.16355	1	No	N/A	-3.09368	1	No	N/A
c11422_g1_i2	AT2G39410	alpha/beta-Hydrolases superfamily protein; BEST Arabidopsis thaliana protein match is: alpha/beta-Hydrolases superfamily protein (TAIR:AT2G39420.1); Has 4839 Blast hits to 4839 proteins in 1396 species: Archae - 34; Bacteria - 3478; Metazoa - 113; Fungi - 141; Plants - 568; Viruses - 41; Other Eukaryotes - 464 (source: NCBI BLink).	91.49	47	5e-22	99.4	nuclear	N/A	-1.13122	1	No	N/A	-1.8891	1	No	N/A
c11426_g1_i1	N/A	N/A	N/A	N/A	N/A	N/A	nuclear	N/A	N/A	N/A	N/A	N/A	N/A	N/A	N/A	N/A
c11427_g1_i1	AT1G78815	LIGHT SENSITIVE HYPOCOTYLS 7 (LSH7); FUNCTIONS IN: molecular_function unknown; INVOLVED IN: biological_process unknown; LOCATED IN: chloroplast; EXPRESSED IN: inflorescence meristem, hypocotyl, root, flower; EXPRESSED DURING: petal differentiation and expansion stage; CONTAINS InterPro DOMAIN/s: Protein of unknown function DUF640 (InterPro:IPR006936); BEST Arabidopsis thaliana protein match is: P…	75.34	73	7e-24	105	nuclear	N/A	-0.465438	1	No	N/A	-0.243128	1	No	N/A
c1143_g1_i1	AT3G48540	Cytidine/deoxycytidylate deaminase family protein; FUNCTIONS IN: hydrolase activity, zinc ion binding, catalytic activity; INVOLVED IN: biological_process unknown; LOCATED IN: endomembrane system; CONTAINS InterPro DOMAIN/s: APOBEC/CMP deaminase, zinc-binding (InterPro:IPR016192), CMP/dCMP deaminase, zinc-binding (InterPro:IPR002125), Cytidine deaminase-like (InterPro:IPR016193), Cytidine deamina…	91.45	152	9e-78	285	nuclear	N/A	-0.449682	1	No	N/A	0.0784234	1	No	-1
c1143_g2_i1	AT3G48540	Cytidine/deoxycytidylate deaminase family protein; FUNCTIONS IN: hydrolase activity, zinc ion binding, catalytic activity; INVOLVED IN: biological_process unknown; LOCATED IN: endomembrane system; CONTAINS InterPro DOMAIN/s: APOBEC/CMP deaminase, zinc-binding (InterPro:IPR016192), CMP/dCMP deaminase, zinc-binding (InterPro:IPR002125), Cytidine deaminase-like (InterPro:IPR016193), Cytidine deamina…	92.41	79	6e-39	155	nuclear	N/A	0.0602445	1	No	N/A	-1.35921	1	No	N/A
c11430_g1_i1	N/A	N/A	N/A	N/A	N/A	N/A	nuclear	N/A	-0.222626	1	No	N/A	-0.211914	1	No	N/A
c11432_g1_i1	AT4G31490	Coatomer, beta subunit; FUNCTIONS IN: clathrin binding, structural molecule activity, binding; INVOLVED IN: intracellular protein transport, vesicle-mediated transport; LOCATED IN: membrane; EXPRESSED IN: guard cell, leaf; CONTAINS InterPro DOMAIN/s: Coatomer, beta subunit, C-terminal (InterPro:IPR011710), Armadillo-like helical (InterPro:IPR011989), Coatomer, beta subunit (InterPro:IPR016460), A…	64.1	117	3e-39	156	nuclear	N/A	0.380614	1	No	N/A	0.0974713	1	No	N/A
c11433_g1_i1	AT3G10440	Shugoshin C terminus; FUNCTIONS IN: molecular_function unknown; INVOLVED IN: meiotic chromosome segregation; LOCATED IN: chromosome, centromeric region, nucleus; CONTAINS InterPro DOMAIN/s: Shugoshin, C-terminal (InterPro:IPR011515); BEST Arabidopsis thaliana protein match is: Shugoshin C terminus (TAIR:AT5G04320.2); Has 30201 Blast hits to 17322 proteins in 780 species: Archae - 12; Bacteria - 1…	76	175	1e-66	249	nuclear	N/A	0.0705327	1	No	N/A	0.258258	1	No	N/A
c11433_g1_i2	N/A	N/A	N/A	N/A	N/A	N/A	nuclear	N/A	1.49389	1	No	N/A	0.8288	1	No	N/A
c11440_g1_i1	N/A	N/A	N/A	N/A	N/A	N/A	nuclear	N/A	N/A	N/A	N/A	N/A	N/A	N/A	N/A	N/A
c11443_g1_i1	N/A	N/A	N/A	N/A	N/A	N/A	nuclear	N/A	N/A	N/A	N/A	N/A	N/A	N/A	N/A	N/A
c11443_g2_i1	AT3G52590	Ubiquitin extension protein	96.83	126	7e-67	248	nuclear	N/A	N/A	N/A	N/A	N/A	N/A	N/A	N/A	N/A
c11457_g1_i1	N/A	N/A	N/A	N/A	N/A	N/A	nuclear	N/A	N/A	N/A	N/A	N/A	N/A	N/A	N/A	N/A
c11458_g1_i1	N/A	N/A	N/A	N/A	N/A	N/A	nuclear	N/A	N/A	N/A	N/A	N/A	N/A	N/A	N/A	N/A
c1146_g1_i1	AT4G16008	unknown protein; FUNCTIONS IN: molecular_function unknown; INVOLVED IN: biological_process unknown; LOCATED IN: cellular_component unknown; Has 30201 Blast hits to 17322 proteins in 780 species: Archae - 12; Bacteria - 1396; Metazoa - 17338; Fungi - 3422; Plants - 5037; Viruses - 0; Other Eukaryotes - 2996 (source: NCBI BLink).	75	76	8e-24	107	nuclear	N/A	1.47753	0.666232	No	N/A	1.1362	1	No	N/A
c11461_g1_i1	N/A	N/A	N/A	N/A	N/A	N/A	nuclear	N/A	0.916832	1	No	N/A	3.31464	1	No	N/A
c11462_g1_i1	N/A	N/A	N/A	N/A	N/A	N/A	nuclear	N/A	0.603984	1	No	N/A	-0.638397	1	No	N/A
c11462_g1_i2	N/A	N/A	N/A	N/A	N/A	N/A	nuclear	N/A	-1.82694	1	No	N/A	-1.0977	1	No	N/A
c11466_g1_i1	AT1G77670	Pyridoxal phosphate (PLP)-dependent transferases superfamily protein; FUNCTIONS IN: 1-aminocyclopropane-1-carboxylate synthase activity, transferase activity, transferring nitrogenous groups, pyridoxal phosphate binding, transaminase activity, catalytic activity; INVOLVED IN: asparagine catabolic process, biosynthetic process, glutamate catabolic process to oxaloacetate, aspartate transamidation;…	42.86	126	1e-22	102	nuclear	N/A	-1.83938	1	No	N/A	2.66253	1	No	N/A
c11467_g1_i1	N/A	N/A	N/A	N/A	N/A	N/A	nuclear	N/A	-0.380945	1	No	N/A	0.637664	1	No	N/A
c11467_g1_i2	N/A	N/A	N/A	N/A	N/A	N/A	nuclear	N/A	N/A	N/A	N/A	N/A	N/A	N/A	N/A	N/A
c1147_g1_i1	At1g65750 F1E22.12	Putative ribonuclease H protein At1g65750 (EC 3.1.26.4)	N/A	N/A	N/A	N/A	nuclear	N/A	-0.235313	1	No	N/A	-0.0603369	1	No	N/A
c1147_g2_i1	N/A	N/A	N/A	N/A	N/A	N/A	nuclear	N/A	-0.377976	1	No	-1	0.350628	1	No	-1
c11470_g1_i1	N/A	N/A	N/A	N/A	N/A	N/A	nuclear	N/A	N/A	N/A	N/A	N/A	N/A	N/A	N/A	N/A
c11472_g1_i1	N/A	N/A	N/A	N/A	N/A	N/A	nuclear	N/A	N/A	N/A	N/A	N/A	N/A	N/A	N/A	N/A
c11475_g1_i1	N/A	N/A	N/A	N/A	N/A	N/A	nuclear	N/A	0.535019	1	No	N/A	-0.782216	1	No	N/A
c11477_g1_i1	PRS1 At2g35390 T32F12.23	Ribose-phosphate pyrophosphokinase 1, chloroplastic (EC 2.7.6.1) (PRS I) (Phosphoribosyl pyrophosphate synthase 1)	N/A	N/A	N/A	N/A	nuclear	N/A	0.385443	1	No	-1	0.48532	1	No	-1
c11479_g1_i1	N/A	N/A	N/A	N/A	N/A	N/A	nuclear	N/A	-2.04619	1	No	N/A	N/A	N/A	N/A	N/A
c1148_g1_i1	AT4G21910	MATE efflux family protein; FUNCTIONS IN: antiporter activity, drug transmembrane transporter activity, transporter activity; INVOLVED IN: drug transmembrane transport, transmembrane transport; LOCATED IN: membrane; CONTAINS InterPro DOMAIN/s: Multi antimicrobial extrusion protein MatE (InterPro:IPR002528); BEST Arabidopsis thaliana protein match is: MATE efflux family protein (TAIR:AT4G21903.1);…	85.98	107	6e-51	195	nuclear	N/A	-1.10384	1	No	N/A	-0.338654	1	No	N/A
c11480_g1_i1	AT4G37930	Encodes a protein with mitochondrial serine hydroxymethyltransferase activity, which functions in the photorespiratory pathway, catalyzes the conversion of serine and tetrahydrofolate to glycine and 5,10-methylene tetrahydrofolate. Involved in controlling cell damage caused by abiotic stress, such as high light and salt and the hypersensitive defense response of plants.	90.28	72	1e-34	140	nuclear	N/A	N/A	N/A	N/A	N/A	N/A	N/A	N/A	N/A
c11484_g1_i1	AT5G41180	leucine-rich repeat transmembrane protein kinase family protein; FUNCTIONS IN: protein serine/threonine kinase activity, protein kinase activity, ATP binding; INVOLVED IN: transmembrane receptor protein tyrosine kinase signaling pathway, protein amino acid phosphorylation; LOCATED IN: endomembrane system; EXPRESSED IN: 22 plant structures; EXPRESSED DURING: 13 growth stages; CONTAINS InterPro DOM…	78.21	78	1e-30	128	nuclear	N/A	1.5117	1	No	N/A	0.124438	1	No	N/A
c11493_g1_i1	AT4G31730	Glutamine dumper1 is a putative transmembrane protein. It is involved in glutamine secretion	85.71	77	5e-32	132	nuclear	N/A	-0.607582	1	No	N/A	-0.269015	1	No	N/A
c11496_g1_i1	N/A	N/A	N/A	N/A	N/A	N/A	nuclear	N/A	1.6548	1	No	N/A	0.564792	1	No	N/A
c11497_g1_i1	AT5G66700	Encodes a homeodomain protein. Member of HD-ZIP 1 family, most closely related to HB5. AtHB53 is auxin-inducible and its induction is inhibited by cytokinin, especially in roots therefore may be involved in root development.	90.48	105	9e-48	185	nuclear	N/A	-0.36259	1	No	N/A	-0.310504	1	No	N/A
c1150_g1_i1	N/A	N/A	N/A	N/A	N/A	N/A	nuclear	N/A	-0.618542	1	No	N/A	3.51675	1	No	N/A
c11501_g1_i1	N/A	N/A	N/A	N/A	N/A	N/A	nuclear	N/A	-1.80568	1	No	N/A	-1.25491	1	No	N/A
c11503_g1_i1	N/A	N/A	N/A	N/A	N/A	N/A	nuclear	N/A	0.694456	1	No	N/A	N/A	N/A	N/A	N/A
c11503_g2_i1	N/A	N/A	N/A	N/A	N/A	N/A	nuclear	N/A	0.733579	1	No	N/A	N/A	N/A	N/A	N/A
c11504_g1_i1	N/A	N/A	N/A	N/A	N/A	N/A	nuclear	N/A	N/A	N/A	N/A	N/A	N/A	N/A	N/A	N/A
c11507_g1_i1	N/A	N/A	N/A	N/A	N/A	N/A	nuclear	N/A	3.32677	1	No	N/A	N/A	N/A	N/A	N/A
c11508_g1_i1	N/A	N/A	N/A	N/A	N/A	N/A	nuclear	N/A	N/A	N/A	N/A	N/A	N/A	N/A	N/A	N/A
c11509_g1_i1	AT1G04110	Initially identified as a mutation affecting stomatal development and distribution. Encodes a protein similar to serine proteases.	94.56	147	2e-79	291	nuclear	N/A	0.565014	1	No	N/A	-1.14974	1	No	-1
c1151_g1_i1	N/A	N/A	N/A	N/A	N/A	N/A	nuclear	N/A	0.897645	1	No	N/A	0.117123	1	No	N/A
c11511_g1_i1	N/A	N/A	N/A	N/A	N/A	N/A	nuclear	N/A	3.09412	1	No	N/A	N/A	N/A	N/A	N/A
c11511_g2_i1	N/A	N/A	N/A	N/A	N/A	N/A	nuclear	N/A	2.04442	1	No	N/A	N/A	N/A	N/A	N/A
c11512_g1_i1	AT5G16820	Encodes a putative transcription factor whose expression is not induced by heat but whose stable overexpression leads to expression of HSP. Required early in the stress response for transient expression of heat shock genes.	96.7	91	5e-43	169	nuclear	N/A	-0.159188	1	No	N/A	-0.474237	1	No	N/A
c11512_g2_i1	AT5G16820	Encodes a putative transcription factor whose expression is not induced by heat but whose stable overexpression leads to expression of HSP. Required early in the stress response for transient expression of heat shock genes.	85.83	127	1e-60	228	nuclear	N/A	1.00667	1	No	N/A	0.122482	1	No	N/A
c11532_g1_i1	ATJ10 C10 J10 At1g76700 F28O16.7	Chaperone protein dnaJ 10 (AtDjC10) (AtJ10)	N/A	N/A	N/A	N/A	nuclear	N/A	-0.374358	1	No	N/A	-0.231576	1	No	N/A
c11536_g1_i1	N/A	N/A	N/A	N/A	N/A	N/A	nuclear	N/A	-0.429985	1	No	N/A	-0.616997	1	No	N/A
c11536_g1_i2	N/A	N/A	N/A	N/A	N/A	N/A	nuclear	N/A	1.12879	1	No	N/A	3.49844	1	No	N/A
c11537_g1_i1	N/A	N/A	N/A	N/A	N/A	N/A	nuclear	N/A	2.01722	0.906525	No	N/A	-1.02254	1	No	N/A
c1154_g1_i1	AT2G37070	unknown protein; BEST Arabidopsis thaliana protein match is: unknown protein (TAIR:AT3G53320.1); Has 1323 Blast hits to 775 proteins in 176 species: Archae - 0; Bacteria - 113; Metazoa - 351; Fungi - 175; Plants - 115; Viruses - 13; Other Eukaryotes - 556 (source: NCBI BLink).	77.61	67	2e-24	107	nuclear	N/A	0.752511	1	No	N/A	2.3469	1	No	N/A
c11540_g1_i1	N/A	N/A	N/A	N/A	N/A	N/A	nuclear	N/A	N/A	N/A	N/A	N/A	N/A	N/A	N/A	N/A
c11545_g1_i1	N/A	N/A	N/A	N/A	N/A	N/A	nuclear	N/A	N/A	N/A	N/A	N/A	N/A	N/A	N/A	N/A
c11545_g2_i1	N/A	N/A	N/A	N/A	N/A	N/A	nuclear	N/A	N/A	N/A	N/A	N/A	N/A	N/A	N/A	N/A
c11548_g1_i1	N/A	N/A	N/A	N/A	N/A	N/A	nuclear	N/A	N/A	N/A	N/A	N/A	N/A	N/A	N/A	N/A
c1155_g1_i1	N/A	N/A	N/A	N/A	N/A	N/A	nuclear	N/A	N/A	N/A	N/A	N/A	N/A	N/A	N/A	N/A
c11553_g1_i1	N/A	N/A	N/A	N/A	N/A	N/A	nuclear	N/A	1.20667	1	No	N/A	0.307544	1	No	N/A
c11556_g1_i1	AT2G46140	Late embryogenesis abundant protein; FUNCTIONS IN: molecular_function unknown; INVOLVED IN: response to desiccation, embryo development ending in seed dormancy; LOCATED IN: plasma membrane; EXPRESSED IN: 24 plant structures; EXPRESSED DURING: 15 growth stages; CONTAINS InterPro DOMAIN/s: Water stress and hypersensitive response domain (InterPro:IPR013990), Late embryogenesis abundant protein, gro…	91.02	167	5e-82	300	nuclear	N/A	0.0678415	1	No	0.5	0.396278	1	No	-0.5
c1156_g1_i1	N/A	N/A	N/A	N/A	N/A	N/A	nuclear	N/A	0.113853	1	No	N/A	1.85953	1	No	N/A
c11562_g1_i1	N/A	N/A	N/A	N/A	N/A	N/A	nuclear	N/A	N/A	N/A	N/A	N/A	N/A	N/A	N/A	N/A
c11566_g1_i1	N/A	N/A	N/A	N/A	N/A	N/A	nuclear	N/A	0.866427	1	No	N/A	0.877335	1	No	N/A
c11578_g1_i1	AT3G52970	member of CYP76G	92.04	113	5e-57	215	nuclear	N/A	0.699076	1	No	N/A	0.387279	1	No	N/A
c11579_g1_i1	N/A	N/A	N/A	N/A	N/A	N/A	nuclear	N/A	2.07941	1	No	N/A	2.66338	1	No	N/A
c11583_g1_i1	N/A	N/A	N/A	N/A	N/A	N/A	nuclear	N/A	0.247792	1	No	N/A	N/A	N/A	N/A	N/A
c11589_g1_i1	AT1G64220	translocase of outer membrane 7 kDa subunit 2 (TOM7-2); FUNCTIONS IN: P-P-bond-hydrolysis-driven protein transmembrane transporter activity; INVOLVED IN: intracellular protein transport; LOCATED IN: mitochondrial outer membrane; EXPRESSED IN: 9 plant structures; EXPRESSED DURING: 8 growth stages; CONTAINS InterPro DOMAIN/s: Mitochondrial outer membrane translocase complex, subunit Tom7 (InterPro:…	80.52	77	2e-29	123	nuclear	N/A	-0.806938	1	No	N/A	0.297113	1	No	N/A
c11590_g1_i1	AT1G18950	DDT domain superfamily; CONTAINS InterPro DOMAIN/s: DDT domain (InterPro:IPR004022); BEST Arabidopsis thaliana protein match is: unknown protein (TAIR:AT5G25580.1); Has 20293 Blast hits to 13585 proteins in 823 species: Archae - 41; Bacteria - 1919; Metazoa - 8043; Fungi - 2539; Plants - 1031; Viruses - 220; Other Eukaryotes - 6500 (source: NCBI BLink).	60.71	140	7e-42	166	nuclear	N/A	0.115386	1	No	N/A	-0.370503	1	No	N/A
c11594_g1_i1	AT1G03060	Encodes a WD/BEACH domain protein involved in cell morphogenesis.	85.37	82	8e-36	145	nuclear	N/A	0.0116367	1	No	N/A	-0.284368	1	No	N/A
c1160_g1_i1	N/A	N/A	N/A	N/A	N/A	N/A	nuclear	N/A	3.05187	1	No	N/A	5.15982	1	No	N/A
c11600_g1_i1	N/A	N/A	N/A	N/A	N/A	N/A	nuclear	N/A	1.42627	1	No	N/A	-1.16743	1	No	N/A
c11603_g1_i1	N/A	N/A	N/A	N/A	N/A	N/A	nuclear	N/A	N/A	N/A	N/A	N/A	N/A	N/A	N/A	N/A
c11604_g1_i1	AT3G04440	Plasma-membrane choline transporter family protein; CONTAINS InterPro DOMAIN/s: Protein of unknown function DUF580 (InterPro:IPR007603); BEST Arabidopsis thaliana protein match is: Plasma-membrane choline transporter family protein (TAIR:AT3G03700.1); Has 327 Blast hits to 327 proteins in 106 species: Archae - 0; Bacteria - 2; Metazoa - 4; Fungi - 118; Plants - 134; Viruses - 0; Other Eukaryotes …	93.67	79	5e-40	159	nuclear	N/A	0.756449	1	No	N/A	-0.410177	1	No	N/A
c11604_g2_i1	AT3G03700	Plasma-membrane choline transporter family protein; CONTAINS InterPro DOMAIN/s: Protein of unknown function DUF580 (InterPro:IPR007603); BEST Arabidopsis thaliana protein match is: Plasma-membrane choline transporter family protein (TAIR:AT3G04440.1); Has 327 Blast hits to 327 proteins in 106 species: Archae - 0; Bacteria - 2; Metazoa - 4; Fungi - 118; Plants - 134; Viruses - 0; Other Eukaryotes …	81.25	80	8e-30	125	nuclear	N/A	-0.184524	1	No	N/A	0.228237	1	No	N/A
c11605_g1_i1	N/A	N/A	N/A	N/A	N/A	N/A	nuclear	N/A	N/A	N/A	N/A	N/A	N/A	N/A	N/A	N/A
c11606_g1_i1	N/A	N/A	N/A	N/A	N/A	N/A	nuclear	N/A	N/A	N/A	N/A	N/A	N/A	N/A	N/A	N/A
c11613_g1_i1	N/A	N/A	N/A	N/A	N/A	N/A	nuclear	N/A	0.071121	1	No	N/A	0.902504	1	No	N/A
c11613_g2_i1	AT3G11660	encodes a protein whose sequence is similar to tobacco hairpin-induced gene (HIN1) and Arabidopsis non-race specific disease resistance gene (NDR1). Expression of this gene is induced by cucumber mosaic virus. Localization of the gene product is similar to that of NHL3 (plasma membrane) but it is yet inconclusive.	66.67	108	1e-41	164	nuclear	N/A	-0.720231	1	No	N/A	-1.47486	1	No	N/A
c11616_g1_i1	N/A	N/A	N/A	N/A	N/A	N/A	nuclear	N/A	-0.526295	1	No	N/A	0.150259	1	No	N/A
c11618_g1_i1	AT4G25120	Encodes a homolog of the yeast SRS2 (Suppressor of RAD Six-screen mutant 2) helicase. The Arabidopsis SRS2 is a functional 3?- to 5?-helicase. Biochemical studies show that SRS2 disrupts recombinogenic DNA intermediates and facilitates single strand annealing.	88.36	146	6e-71	262	nuclear	N/A	0.0870873	1	No	N/A	0.363216	1	No	N/A
c11618_g1_i2	SRS2 At4g25120 F13M23.260	ATP-dependent DNA helicase SRS2-like protein At4g25120 (EC 3.6.4.12) (AtSRS2)	N/A	N/A	N/A	N/A	nuclear	N/A	N/A	N/A	N/A	N/A	N/A	N/A	N/A	N/A
c1162_g1_i1	AT1G05520	Sec23/Sec24 protein transport family protein; FUNCTIONS IN: transporter activity, zinc ion binding; INVOLVED IN: response to salt stress, transport; LOCATED IN: COPII vesicle coat; EXPRESSED IN: 24 plant structures; EXPRESSED DURING: 13 growth stages; CONTAINS InterPro DOMAIN/s: Sec23/Sec24, helical domain (InterPro:IPR006900), Sec23/Sec24 beta-sandwich (InterPro:IPR012990), Sec23/Sec24, trunk do…	59.47	190	8e-66	246	nuclear	N/A	2.82614	1	No	N/A	4.95202	1	No	N/A
c11620_g1_i1	AT1G29630	5'-3' exonuclease family protein; FUNCTIONS IN: DNA binding, catalytic activity, nuclease activity; INVOLVED IN: DNA repair; EXPRESSED IN: 10 plant structures; EXPRESSED DURING: 4 anthesis, F mature embryo stage, petal differentiation and expansion stage, E expanded cotyledon stage, D bilateral stage; CONTAINS InterPro DOMAIN/s: XPG conserved site (InterPro:IPR019974), XPG N-terminal (InterPro:IP…	82.55	149	3e-66	247	nuclear	N/A	-0.344299	1	No	N/A	0.331172	1	No	N/A
c11620_g1_i2	AT1G29630	5'-3' exonuclease family protein; FUNCTIONS IN: DNA binding, catalytic activity, nuclease activity; INVOLVED IN: DNA repair; EXPRESSED IN: 10 plant structures; EXPRESSED DURING: 4 anthesis, F mature embryo stage, petal differentiation and expansion stage, E expanded cotyledon stage, D bilateral stage; CONTAINS InterPro DOMAIN/s: XPG conserved site (InterPro:IPR019974), XPG N-terminal (InterPro:IP…	92.96	71	1e-32	134	nuclear	N/A	N/A	N/A	N/A	N/A	N/A	N/A	N/A	N/A
c11632_g1_i1	AT3G21750	Encodes a glucosyltransferase that can attach glucose to a number of hydroxylated phenolic compounds as well as quercetins in vitro	79.81	104	1e-44	174	nuclear	N/A	-0.309252	1	No	N/A	-0.884147	1	No	N/A
c11632_g2_i1	AT3G21750	Encodes a glucosyltransferase that can attach glucose to a number of hydroxylated phenolic compounds as well as quercetins in vitro	81.82	88	6e-38	152	nuclear	N/A	-0.992568	1	No	N/A	-2.71795	1	No	N/A
c11636_g1_i1	N/A	N/A	N/A	N/A	N/A	N/A	nuclear	N/A	N/A	N/A	N/A	N/A	N/A	N/A	N/A	N/A
c11637_g1_i1	N/A	N/A	N/A	N/A	N/A	N/A	nuclear	N/A	N/A	N/A	N/A	N/A	N/A	N/A	N/A	N/A
c11637_g2_i1	N/A	N/A	N/A	N/A	N/A	N/A	nuclear	N/A	N/A	N/A	N/A	N/A	N/A	N/A	N/A	N/A
c11639_g1_i1	AT5G17890	Encodes a protein that appears to be involved in defense responses. Contains TIR, NB-LRR and LIM domains. A gain of function allele exhibits cold dependent phenotypes including apparent activation of defense responses and an increased freezing tolerance.	60.38	106	3e-30	126	nuclear	N/A	-0.177779	1	No	N/A	1.00735	1	No	N/A
c11639_g2_i1	AT4G36140	disease resistance protein (TIR-NBS-LRR class), putative; FUNCTIONS IN: transmembrane receptor activity, nucleoside-triphosphatase activity, nucleotide binding, ATP binding; INVOLVED IN: signal transduction, defense response, apoptosis, innate immune response; LOCATED IN: intrinsic to membrane; EXPRESSED IN: 20 plant structures; EXPRESSED DURING: 9 growth stages; CONTAINS InterPro DOMAIN/s: ATPas…	70.15	67	1e-21	98.2	nuclear	N/A	N/A	N/A	N/A	N/A	N/A	N/A	N/A	N/A
c11642_g1_i1	N/A	N/A	N/A	N/A	N/A	N/A	nuclear	N/A	N/A	N/A	N/A	N/A	N/A	N/A	N/A	N/A
c11646_g1_i1	N/A	N/A	N/A	N/A	N/A	N/A	nuclear	N/A	N/A	N/A	N/A	N/A	N/A	N/A	N/A	N/A
c11652_g1_i1	AT1G44120	Armadillo/beta-catenin-like repeat ; C2 calcium/lipid-binding domain (CaLB) protein; FUNCTIONS IN: binding; INVOLVED IN: biological_process unknown; LOCATED IN: cellular_component unknown; EXPRESSED IN: 8 plant structures; EXPRESSED DURING: L mature pollen stage, M germinated pollen stage, 4 anthesis, petal differentiation and expansion stage; CONTAINS InterPro DOMAIN/s: Armadillo-like helical (I…	95.86	145	2e-74	273	nuclear	N/A	-0.271524	1	No	N/A	-0.685735	1	No	N/A
c11654_g1_i1	N/A	N/A	N/A	N/A	N/A	N/A	nuclear	N/A	-0.549221	1	No	N/A	0.405862	1	No	N/A
c11654_g1_i2	N/A	N/A	N/A	N/A	N/A	N/A	nuclear	N/A	-0.81057	1	No	N/A	0.104258	1	No	N/A
c11655_g1_i1	AT5G25190	encodes a member of the ERF (ethylene response factor) subfamily B-6 of ERF/AP2 transcription factor family. The protein contains one AP2 domain. There are 12 members in this subfamily including RAP2.11.	84.24	184	5e-84	307	nuclear	N/A	0.569656	1	No	-1	-0.0810926	1	No	-1
c11659_g1_i1	AT2G26700	Encodes PID2, a homolog of PID. Simultaneous disruption of PID(AT2G34650) and its 3 closest homologs (PID2/AT2G26700, WAG1/AT1G53700, and WAG2/AT3G14370) abolishes the formation of cotyledons.	94.32	88	8e-44	171	nuclear	N/A	-0.14845	1	No	N/A	-1.78651	1	No	N/A
c1167_g1_i1	N/A	N/A	N/A	N/A	N/A	N/A	nuclear	N/A	-0.467304	1	No	N/A	-1.27411	1	No	N/A
c11677_g1_i1	AT2G36130	Cyclophilin-like peptidyl-prolyl cis-trans isomerase family protein; FUNCTIONS IN: peptidyl-prolyl cis-trans isomerase activity; INVOLVED IN: protein folding; LOCATED IN: cellular_component unknown; EXPRESSED IN: 24 plant structures; EXPRESSED DURING: 13 growth stages; CONTAINS InterPro DOMAIN/s: Cyclophilin-like (InterPro:IPR015891), Peptidyl-prolyl cis-trans isomerase, cyclophilin-type (InterPr…	76.67	90	1e-39	157	nuclear	N/A	1.51169	1	No	N/A	0.124677	1	No	N/A
c11677_g2_i1	N/A	N/A	N/A	N/A	N/A	N/A	nuclear	N/A	N/A	N/A	N/A	N/A	N/A	N/A	N/A	N/A
c11679_g1_i1	N/A	N/A	N/A	N/A	N/A	N/A	nuclear	N/A	1.15384	1	No	N/A	0.0761782	1	No	N/A
c1168_g1_i1	AT1G14390	Leucine-rich repeat protein kinase family protein; FUNCTIONS IN: protein serine/threonine kinase activity, protein kinase activity, ATP binding; INVOLVED IN: transmembrane receptor protein tyrosine kinase signaling pathway, protein amino acid phosphorylation; LOCATED IN: endomembrane system; EXPRESSED IN: inflorescence meristem, root, flower; EXPRESSED DURING: petal differentiation and expansion …	90.91	66	2e-28	120	nuclear	N/A	N/A	N/A	N/A	N/A	N/A	N/A	N/A	N/A
c11680_g1_i1	N/A	N/A	N/A	N/A	N/A	N/A	nuclear	N/A	N/A	N/A	N/A	N/A	N/A	N/A	N/A	N/A
c11687_g1_i1	AT1G69440	Encodes ARGONAUTE7, a member of the ARGONAUTE family, characterised by the presence of PAZ and PIWI domains. Involved in the regulation of developmental timing. Required for the accumulation of TAS3 ta-siRNAs but not for accumulation of miR171, miR173, miR390 or mi391. Localized in mature rosette leaves and floral buds.	98.91	92	1e-51	197	nuclear	N/A	-0.541801	1	No	N/A	-0.165476	1	No	N/A
c11687_g2_i1	AT1G69440	Encodes ARGONAUTE7, a member of the ARGONAUTE family, characterised by the presence of PAZ and PIWI domains. Involved in the regulation of developmental timing. Required for the accumulation of TAS3 ta-siRNAs but not for accumulation of miR171, miR173, miR390 or mi391. Localized in mature rosette leaves and floral buds.	97.01	134	1e-72	267	nuclear	N/A	-0.153771	1	No	N/A	-0.451649	1	No	N/A
c11690_g1_i1	AT2G21080	unknown protein; FUNCTIONS IN: molecular_function unknown; INVOLVED IN: biological_process unknown; LOCATED IN: vacuole; EXPRESSED IN: 15 plant structures; EXPRESSED DURING: 9 growth stages; CONTAINS InterPro DOMAIN/s: Protein of unknown function DUF3537 (InterPro:IPR021924); BEST Arabidopsis thaliana protein match is: Protein of unknown function (DUF3537) (TAIR:AT3G20300.1); Has 141 Blast hits t…	89.51	162	3e-78	287	nuclear	N/A	-0.263666	1	No	N/A	-0.620992	1	No	N/A
c11693_g1_i1	N/A	N/A	N/A	N/A	N/A	N/A	nuclear	N/A	1.48078	1	No	N/A	3.17842	1	No	N/A
c11694_g1_i1	N/A	N/A	N/A	N/A	N/A	N/A	nuclear	N/A	3.38411	1	No	N/A	3.78114	1	No	N/A
c1170_g1_i1	AT1G63130	Transacting siRNA generating locus. Its derived siR9as targets AT1G62930 for cleavage. Itself is targeted by TAS2-derived ta-siR2140 for cleavage.	70.3	101	1e-37	150	nuclear	N/A	-0.247327	1	No	N/A	0.528001	1	No	N/A
c11707_g1_i1	AT3G49930	C2H2 and C2HC zinc fingers superfamily protein; FUNCTIONS IN: sequence-specific DNA binding transcription factor activity, zinc ion binding, nucleic acid binding; INVOLVED IN: regulation of transcription; LOCATED IN: intracellular; EXPRESSED IN: 15 plant structures; EXPRESSED DURING: 9 growth stages; CONTAINS InterPro DOMAIN/s: Zinc finger, C2H2-like (InterPro:IPR015880), Zinc finger, C2H2-type (…	78.21	78	2e-32	133	nuclear	N/A	0.493566	1	No	N/A	-1.68562	1	No	N/A
c11708_g1_i1	N/A	N/A	N/A	N/A	N/A	N/A	nuclear	N/A	0.695084	1	No	N/A	N/A	N/A	N/A	N/A
c11715_g1_i1	AT4G28560	encodes a member of a novel protein family that contains contain a CRIB (for Cdc42/Rac-interactive binding) motif required for their specific interaction with GTP-bound Rop1 (plant-specific Rho GTPase). Most similar to RIC6 and RIC8 (subfamily group II). Gene is expressed in all tissues examined.	85.92	71	8e-31	128	nuclear	N/A	0.694515	1	No	N/A	N/A	N/A	N/A	N/A
c11716_g1_i1	N/A	N/A	N/A	N/A	N/A	N/A	nuclear	N/A	1.58915	1	No	N/A	1.35968	1	No	N/A
c11719_g1_i1	AT1G80570	RNI-like superfamily protein; CONTAINS InterPro DOMAIN/s: F-box domain, cyclin-like (InterPro:IPR001810); BEST Arabidopsis thaliana protein match is: F-box/RNI-like superfamily protein (TAIR:AT4G15475.1); Has 30201 Blast hits to 17322 proteins in 780 species: Archae - 12; Bacteria - 1396; Metazoa - 17338; Fungi - 3422; Plants - 5037; Viruses - 0; Other Eukaryotes - 2996 (source: NCBI BLink).	87.18	78	5e-35	142	nuclear	N/A	0.542228	1	No	N/A	0.870914	1	No	N/A
c11733_g1_i1	AT4G32790	Exostosin family protein; FUNCTIONS IN: catalytic activity; INVOLVED IN: biological_process unknown; LOCATED IN: mitochondrion, membrane; CONTAINS InterPro DOMAIN/s: Exostosin-like (InterPro:IPR004263); BEST Arabidopsis thaliana protein match is: Exostosin family protein (TAIR:AT5G25820.1); Has 1344 Blast hits to 1329 proteins in 116 species: Archae - 0; Bacteria - 12; Metazoa - 289; Fungi - 4; P…	85.16	566	0	987	nuclear	N/A	-0.390273	1	No	-1	-0.515914	1	No	-1
c11733_g1_i2	AT4G32790	Exostosin family protein; FUNCTIONS IN: catalytic activity; INVOLVED IN: biological_process unknown; LOCATED IN: mitochondrion, membrane; CONTAINS InterPro DOMAIN/s: Exostosin-like (InterPro:IPR004263); BEST Arabidopsis thaliana protein match is: Exostosin family protein (TAIR:AT5G25820.1); Has 1344 Blast hits to 1329 proteins in 116 species: Archae - 0; Bacteria - 12; Metazoa - 289; Fungi - 4; P…	92.21	411	0	793	nuclear	N/A	0.958155	1	No	-1	0.902074	1	No	-1
c11734_g1_i1	AT4G25520	SEUSS-like 1 (SLK1); BEST Arabidopsis thaliana protein match is: SEUSS-like 3 (TAIR:AT4G25515.1); Has 30201 Blast hits to 17322 proteins in 780 species: Archae - 12; Bacteria - 1396; Metazoa - 17338; Fungi - 3422; Plants - 5037; Viruses - 0; Other Eukaryotes - 2996 (source: NCBI BLink).	78.23	124	2e-50	194	nuclear	N/A	0.694062	1	No	N/A	0.724152	1	No	N/A
c11737_g1_i1	N/A	N/A	N/A	N/A	N/A	N/A	nuclear	N/A	2.54473	1	No	N/A	N/A	N/A	N/A	N/A
c11744_g1_i1	N/A	N/A	N/A	N/A	N/A	N/A	nuclear	N/A	-0.623087	1	No	N/A	0.431477	1	No	N/A
c11745_g1_i1	N/A	N/A	N/A	N/A	N/A	N/A	nuclear	N/A	3.76755	0.816156	No	N/A	0.097493	1	No	N/A
c11746_g1_i1	AT4G19210	member of RLI subfamily	82	100	5e-45	175	nuclear	N/A	2.53431	1	No	N/A	3.14324	1	No	N/A
c11746_g2_i1	AT4G19210	member of RLI subfamily	76.74	86	1e-31	131	nuclear	N/A	2.07939	1	No	N/A	2.66342	1	No	N/A
c11747_g1_i1	AT2G17440	Encodes PIRL5, a member of the Plant Intracellular Ras-group-related LRRs (Leucine rich repeat proteins). PIRLs are a distinct, plant-specific class of intracellular LRRs that likely mediate protein interactions, possibly in the context of signal transduction.	94.44	72	1e-33	138	nuclear	N/A	-2.03672	1	No	N/A	N/A	N/A	N/A	N/A
c11748_g1_i1	AT4G08210	Pentatricopeptide repeat (PPR-like) superfamily protein; CONTAINS InterPro DOMAIN/s: Pentatricopeptide repeat (InterPro:IPR002885); BEST Arabidopsis thaliana protein match is: Pentatricopeptide repeat (PPR) superfamily protein (TAIR:AT3G09040.1); Has 52225 Blast hits to 13811 proteins in 210 species: Archae - 0; Bacteria - 6; Metazoa - 106; Fungi - 36; Plants - 51478; Viruses - 0; Other Eukaryote…	87.5	80	4e-38	152	nuclear	N/A	0.379798	1	No	N/A	3.83382	1	No	N/A
c11756_g1_i1	N/A	N/A	N/A	N/A	N/A	N/A	nuclear	N/A	N/A	N/A	N/A	N/A	N/A	N/A	N/A	N/A
c11757_g1_i1	N/A	N/A	N/A	N/A	N/A	N/A	nuclear	N/A	-0.606402	1	No	N/A	-4.56135	1	No	N/A
c11757_g2_i1	N/A	N/A	N/A	N/A	N/A	N/A	nuclear	N/A	-0.637892	1	No	N/A	N/A	N/A	N/A	N/A
c11760_g1_i1	N/A	N/A	N/A	N/A	N/A	N/A	nuclear	N/A	-0.0942413	1	No	N/A	-0.515572	1	No	N/A
c11762_g1_i1	N/A	N/A	N/A	N/A	N/A	N/A	nuclear	N/A	N/A	N/A	N/A	N/A	N/A	N/A	N/A	N/A
c11767_g1_i1	N/A	N/A	N/A	N/A	N/A	N/A	nuclear	N/A	N/A	N/A	N/A	N/A	N/A	N/A	N/A	N/A
c11768_g1_i1	N/A	N/A	N/A	N/A	N/A	N/A	nuclear	N/A	N/A	N/A	N/A	N/A	N/A	N/A	N/A	N/A
c11768_g2_i1	N/A	N/A	N/A	N/A	N/A	N/A	nuclear	N/A	N/A	N/A	N/A	N/A	N/A	N/A	N/A	N/A
c11772_g1_i1	N/A	N/A	N/A	N/A	N/A	N/A	nuclear	N/A	2.61512	0.869573	No	N/A	0.908655	1	No	N/A
c11773_g1_i1	N/A	N/A	N/A	N/A	N/A	N/A	nuclear	N/A	-1.43893	1	No	N/A	N/A	N/A	N/A	N/A
c11775_g1_i1	AT4G25520	SEUSS-like 1 (SLK1); BEST Arabidopsis thaliana protein match is: SEUSS-like 3 (TAIR:AT4G25515.1); Has 30201 Blast hits to 17322 proteins in 780 species: Archae - 12; Bacteria - 1396; Metazoa - 17338; Fungi - 3422; Plants - 5037; Viruses - 0; Other Eukaryotes - 2996 (source: NCBI BLink).	98.51	67	4e-33	136	nuclear	N/A	-1.07183	1	No	N/A	-0.62329	1	No	N/A
c11775_g1_i2	AT4G25520	SEUSS-like 1 (SLK1); BEST Arabidopsis thaliana protein match is: SEUSS-like 3 (TAIR:AT4G25515.1); Has 30201 Blast hits to 17322 proteins in 780 species: Archae - 12; Bacteria - 1396; Metazoa - 17338; Fungi - 3422; Plants - 5037; Viruses - 0; Other Eukaryotes - 2996 (source: NCBI BLink).	95.45	66	1e-30	128	nuclear	N/A	N/A	N/A	N/A	N/A	N/A	N/A	N/A	N/A
c1178_g1_i1	AT3G50650	GRAS family transcription factor; CONTAINS InterPro DOMAIN/s: Transcription factor GRAS (InterPro:IPR005202); BEST Arabidopsis thaliana protein match is: GRAS family transcription factor (TAIR:AT5G66770.1); Has 2907 Blast hits to 2857 proteins in 413 species: Archae - 0; Bacteria - 24; Metazoa - 184; Fungi - 97; Plants - 2517; Viruses - 13; Other Eukaryotes - 72 (source: NCBI BLink).	84.62	78	4e-32	132	nuclear	N/A	2.20402	1	No	N/A	N/A	N/A	N/A	N/A
c1178_g1_i2	AT3G50650	GRAS family transcription factor; CONTAINS InterPro DOMAIN/s: Transcription factor GRAS (InterPro:IPR005202); BEST Arabidopsis thaliana protein match is: GRAS family transcription factor (TAIR:AT5G66770.1); Has 2907 Blast hits to 2857 proteins in 413 species: Archae - 0; Bacteria - 24; Metazoa - 184; Fungi - 97; Plants - 2517; Viruses - 13; Other Eukaryotes - 72 (source: NCBI BLink).	86.44	177	5e-82	300	nuclear	N/A	0.0752454	1	No	N/A	1.27426	1	No	N/A
c11780_g1_i1	N/A	N/A	N/A	N/A	N/A	N/A	nuclear	N/A	N/A	N/A	N/A	N/A	N/A	N/A	N/A	N/A
c11781_g1_i1	AT1G23200	Plant invertase/pectin methylesterase inhibitor superfamily; FUNCTIONS IN: enzyme inhibitor activity, pectinesterase activity; INVOLVED IN: cell wall modification; LOCATED IN: endomembrane system, cell wall, plant-type cell wall; EXPRESSED IN: 8 plant structures; EXPRESSED DURING: 4 anthesis, petal differentiation and expansion stage; CONTAINS InterPro DOMAIN/s: Pectinesterase, active site (Inter…	85.44	158	3e-73	270	nuclear	N/A	0.703265	1	No	N/A	0.950823	1	No	N/A
c11783_g1_i1	N/A	N/A	N/A	N/A	N/A	N/A	nuclear	N/A	-1.25639	1	No	N/A	0.233108	1	No	N/A
c11784_g1_i1	N/A	N/A	N/A	N/A	N/A	N/A	nuclear	N/A	-0.414106	1	No	N/A	-3.07937	1	No	N/A
c11785_g1_i1	BGLU41 At5g54570 MRB17.7	Putative beta-glucosidase 41 (AtBGLU41) (EC 3.2.1.21)	N/A	N/A	N/A	N/A	nuclear	N/A	2.03693	1	No	N/A	-2.56407	1	No	N/A
c1179_g1_i1	AT2G33060	receptor like protein 27 (RLP27); FUNCTIONS IN: kinase activity; INVOLVED IN: signal transduction, defense response; LOCATED IN: endomembrane system; CONTAINS InterPro DOMAIN/s: Leucine-rich repeat, typical subtype (InterPro:IPR003591), Leucine-rich repeat (InterPro:IPR001611); BEST Arabidopsis thaliana protein match is: receptor like protein 26 (TAIR:AT2G33050.1); Has 94044 Blast hits to 28897 p…	63.75	160	7e-49	189	nuclear	N/A	0.947261	1	No	N/A	-0.0976213	1	No	N/A
c11794_g1_i1	N/A	N/A	N/A	N/A	N/A	N/A	nuclear	N/A	-2.86515	1	No	N/A	N/A	N/A	N/A	N/A
c11797_g1_i1	N/A	N/A	N/A	N/A	N/A	N/A	nuclear	N/A	N/A	N/A	N/A	N/A	N/A	N/A	N/A	N/A
c11798_g1_i1	AT1G65810	P-loop containing nucleoside triphosphate hydrolases superfamily protein; INVOLVED IN: biological_process unknown; LOCATED IN: cellular_component unknown; EXPRESSED IN: egg cell, seed; EXPRESSED DURING: E expanded cotyledon stage; BEST Arabidopsis thaliana protein match is: P-loop containing nucleoside triphosphate hydrolases superfamily protein (TAIR:AT1G65780.1).	72.81	114	4e-42	166	nuclear	N/A	0.0789078	1	No	N/A	-0.423326	1	No	N/A
c11798_g2_i1	N/A	N/A	N/A	N/A	N/A	N/A	nuclear	N/A	-0.20143	1	No	N/A	-0.998814	1	No	N/A
c118_g1_i1	AT3G11570	Encodes a member of the TBL (TRICHOME BIREFRINGENCE-LIKE) gene family containing a plant-specific DUF231 (domain of unknown function) domain. TBL gene family has 46 members, two of which (TBR/AT5G06700 and TBL3/AT5G01360) have been shown to be involved in the synthesis and deposition of secondary wall cellulose, presumably by influencing the esterification state of pectic polymers. A nomenclature…	90	80	1e-40	160	nuclear	N/A	0.0350602	1	No	N/A	N/A	N/A	N/A	N/A
c11800_g1_i1	N/A	N/A	N/A	N/A	N/A	N/A	nuclear	N/A	-0.243979	1	No	N/A	1.3517	1	No	N/A
c11801_g1_i1	AT1G53680	Encodes glutathione transferase belonging to the tau class of GSTs. Naming convention according to Wagner et al. (2002).	88.89	18	2e-40	35.4	nuclear	N/A	1.25134	1	No	N/A	-0.69229	1	No	N/A
c11802_g1_i1	N/A	N/A	N/A	N/A	N/A	N/A	nuclear	N/A	-0.568388	1	No	N/A	0.465558	1	No	N/A
c11803_g1_i1	N/A	N/A	N/A	N/A	N/A	N/A	nuclear	N/A	0.982656	1	No	N/A	2.27582	1	No	N/A
c11809_g1_i1	N/A	N/A	N/A	N/A	N/A	N/A	nuclear	N/A	2.07943	1	No	N/A	2.66272	1	No	N/A
c1181_g1_i1	N/A	N/A	N/A	N/A	N/A	N/A	nuclear	N/A	-2.5232	1	No	N/A	0.841022	1	No	N/A
c11810_g1_i1	AT1G71420	Tetratricopeptide repeat (TPR)-like superfamily protein; CONTAINS InterPro DOMAIN/s: Pentatricopeptide repeat (InterPro:IPR002885); BEST Arabidopsis thaliana protein match is: Tetratricopeptide repeat (TPR)-like superfamily protein (TAIR:AT5G09950.1); Has 35655 Blast hits to 13198 proteins in 229 species: Archae - 0; Bacteria - 0; Metazoa - 33; Fungi - 71; Plants - 35090; Viruses - 0; Other Eukar…	86.27	102	2e-47	183	nuclear	N/A	0.176663	1	No	N/A	-0.11133	1	No	N/A
c11810_g2_i1	AT1G71420	Tetratricopeptide repeat (TPR)-like superfamily protein; CONTAINS InterPro DOMAIN/s: Pentatricopeptide repeat (InterPro:IPR002885); BEST Arabidopsis thaliana protein match is: Tetratricopeptide repeat (TPR)-like superfamily protein (TAIR:AT5G09950.1); Has 35655 Blast hits to 13198 proteins in 229 species: Archae - 0; Bacteria - 0; Metazoa - 33; Fungi - 71; Plants - 35090; Viruses - 0; Other Eukar…	87.67	73	2e-32	134	nuclear	N/A	0.207225	1	No	N/A	1.538	1	No	N/A
c11812_g1_i1	N/A	N/A	N/A	N/A	N/A	N/A	nuclear	N/A	-0.374455	1	No	-1	-0.605597	1	No	-1
c11813_g1_i1	N/A	N/A	N/A	N/A	N/A	N/A	nuclear	N/A	0.221026	1	No	N/A	-0.751907	1	No	N/A
c11818_g1_i1	N/A	N/A	N/A	N/A	N/A	N/A	nuclear	N/A	-0.63313	1	No	N/A	1.05002	1	No	N/A
c1182_g1_i1	AT1G55630	Pentatricopeptide repeat (PPR) superfamily protein; CONTAINS InterPro DOMAIN/s: Pentatricopeptide repeat (InterPro:IPR002885); BEST Arabidopsis thaliana protein match is: Pentatricopeptide repeat (PPR) superfamily protein (TAIR:AT3G60050.1); Has 42670 Blast hits to 13056 proteins in 286 species: Archae - 4; Bacteria - 35; Metazoa - 418; Fungi - 534; Plants - 40367; Viruses - 0; Other Eukaryotes -…	87.89	322	4e-165	577	nuclear	N/A	0.119911	1	No	-1	0.731911	1	No	-1
c1182_g2_i1	AT1G55630	Pentatricopeptide repeat (PPR) superfamily protein; CONTAINS InterPro DOMAIN/s: Pentatricopeptide repeat (InterPro:IPR002885); BEST Arabidopsis thaliana protein match is: Pentatricopeptide repeat (PPR) superfamily protein (TAIR:AT3G60050.1); Has 42670 Blast hits to 13056 proteins in 286 species: Archae - 4; Bacteria - 35; Metazoa - 418; Fungi - 534; Plants - 40367; Viruses - 0; Other Eukaryotes -…	95.17	145	1e-78	288	nuclear	N/A	-0.476754	1	No	-1	-0.212035	1	No	-1
c11821_g1_i1	N/A	N/A	N/A	N/A	N/A	N/A	nuclear	N/A	-0.936666	1	No	N/A	0.740761	1	No	N/A
c11832_g1_i1	AT5G52400	member of CYP715A	91.45	117	1e-61	231	nuclear	N/A	-1.61377	1	No	N/A	0.355489	1	No	N/A
c11833_g1_i1	AT1G33270	Acyl transferase/acyl hydrolase/lysophospholipase superfamily protein; INVOLVED IN: lipid metabolic process; EXPRESSED IN: 25 plant structures; EXPRESSED DURING: 14 growth stages; CONTAINS InterPro DOMAIN/s: Patatin (InterPro:IPR002641); Has 497 Blast hits to 497 proteins in 121 species: Archae - 0; Bacteria - 10; Metazoa - 345; Fungi - 0; Plants - 59; Viruses - 0; Other Eukaryotes - 83 (source: …	84.14	290	2e-130	462	nuclear	N/A	1.55365	0.968015	No	-1	0.0152306	1	No	-1
c11833_g1_i2	AT1G33270	Acyl transferase/acyl hydrolase/lysophospholipase superfamily protein; INVOLVED IN: lipid metabolic process; EXPRESSED IN: 25 plant structures; EXPRESSED DURING: 14 growth stages; CONTAINS InterPro DOMAIN/s: Patatin (InterPro:IPR002641); Has 497 Blast hits to 497 proteins in 121 species: Archae - 0; Bacteria - 10; Metazoa - 345; Fungi - 0; Plants - 59; Viruses - 0; Other Eukaryotes - 83 (source: …	84.41	372	9e-173	603	nuclear	N/A	0.161734	1	No	-1	-0.00373177	1	No	-1
c11834_g1_i1	N/A	N/A	N/A	N/A	N/A	N/A	nuclear	N/A	-0.484198	1	No	N/A	-0.826665	1	No	N/A
c11837_g1_i1	N/A	N/A	N/A	N/A	N/A	N/A	nuclear	N/A	-2.51145	1	No	N/A	N/A	N/A	N/A	N/A
c11842_g1_i1	AT4G22970	Encodes a separase (ESP), homologous to human and mouse separase protein. Separase is a capase family protease required for the release of sister chromatid cohesion during meiosis and mitosis. Arabidopsis separase contains a predicted 2Fe2S-ferredoxin domain that is not present in the proteins of other organisms. Also contains a putative EF-hand calcium binding domain. Mutant seeds exhibited embr…	83.43	175	2e-80	295	nuclear	N/A	0.334702	1	No	N/A	-0.692144	1	No	N/A
c11845_g1_i1	AT3G09920	phosphatidyl inositol monophosphate 5 kinase (PIP5K9); FUNCTIONS IN: 1-phosphatidylinositol-4-phosphate 5-kinase activity, phosphatidylinositol phosphate kinase activity, ATP binding; INVOLVED IN: carbohydrate metabolic process, cellular amino acid metabolic process; LOCATED IN: cytosol, nucleus, membrane; EXPRESSED IN: 22 plant structures; EXPRESSED DURING: 13 growth stages; CONTAINS InterPro DO…	98.85	87	8e-52	198	nuclear	N/A	-1.28395	1	No	-1	-0.255272	1	No	-0.5
c11846_g1_i1	AT1G20700	Encodes a WUSCHEL-related homeobox gene family member with 65 amino acids in its homeodomain. Proteins in this family contain a sequence of eight residues (TLPLFPMH) downstream of the homeodomain called the WUS box. Functions in the shoot meristem organizing center to maintain the stem cells in an undifferentiated state.	81.25	64	1e-22	101	nuclear	N/A	-0.228103	1	No	N/A	-0.00383918	1	No	-1
c11850_g1_i1	N/A	N/A	N/A	N/A	N/A	N/A	nuclear	N/A	2.02232	1	No	N/A	N/A	N/A	N/A	N/A
c11851_g1_i1	AT3G61470	Encodes a component of the light harvesting antenna complex of photosystem I.	76.09	138	6e-59	222	nuclear	N/A	0.0275361	1	No	N/A	N/A	N/A	N/A	N/A
c11860_g1_i1	N/A	N/A	N/A	N/A	N/A	N/A	nuclear	N/A	N/A	N/A	N/A	N/A	N/A	N/A	N/A	N/A
c11862_g1_i1	N/A	N/A	N/A	N/A	N/A	N/A	nuclear	N/A	0.222998	1	No	N/A	-0.540456	1	No	N/A
c11864_g1_i1	N/A	N/A	N/A	N/A	N/A	N/A	nuclear	N/A	N/A	N/A	N/A	N/A	N/A	N/A	N/A	N/A
c11869_g1_i1	AT5G43950	Plant protein of unknown function (DUF946); CONTAINS InterPro DOMAIN/s: Protein of unknown function DUF946 (InterPro:IPR009291); BEST Arabidopsis thaliana protein match is: Plant protein of unknown function (DUF946) (TAIR:AT1G04090.1); Has 1807 Blast hits to 1807 proteins in 277 species: Archae - 0; Bacteria - 0; Metazoa - 736; Fungi - 347; Plants - 385; Viruses - 0; Other Eukaryotes - 339 (sourc…	83.77	567	0	1005	nuclear	N/A	-0.0135235	1	No	0.25	0.00980701	1	No	-0.5
c11871_g1_i1	N/A	N/A	N/A	N/A	N/A	N/A	nuclear	N/A	N/A	N/A	N/A	N/A	N/A	N/A	N/A	N/A
c11879_g1_i1	N/A	N/A	N/A	N/A	N/A	N/A	nuclear	N/A	N/A	N/A	N/A	N/A	N/A	N/A	N/A	N/A
c11882_g1_i1	N/A	N/A	N/A	N/A	N/A	N/A	nuclear	N/A	0.167662	1	No	N/A	1.51457	1	No	N/A
c11883_g1_i1	AT4G19510	Disease resistance protein (TIR-NBS-LRR class); FUNCTIONS IN: transmembrane receptor activity, ATP binding; INVOLVED IN: signal transduction, apoptosis, defense response, innate immune response; LOCATED IN: intrinsic to membrane, endomembrane system; EXPRESSED IN: 23 plant structures; EXPRESSED DURING: 14 growth stages; CONTAINS InterPro DOMAIN/s: NB-ARC (InterPro:IPR002182), Leucine-rich repeat …	83.12	154	6e-71	263	nuclear	N/A	-0.489427	1	No	N/A	-0.242761	1	No	N/A
c1189_g1_i1	N/A	N/A	N/A	N/A	N/A	N/A	nuclear	N/A	N/A	N/A	N/A	N/A	N/A	N/A	N/A	N/A
c1190_g1_i1	N/A	N/A	N/A	N/A	N/A	N/A	nuclear	N/A	0.0451312	1	No	N/A	0.616629	1	No	N/A
c11901_g1_i1	AT4G13940	Encodes a S-adenosyl-L-homocysteine hydrolase required for DNA methylation-dependent gene silencing.	92.86	70	2e-33	137	nuclear	N/A	N/A	N/A	N/A	N/A	N/A	N/A	N/A	N/A
c11901_g2_i1	AT3G23810	S-adenosyl-l-homocysteine (SAH) hydrolase 2 (SAHH2); FUNCTIONS IN: adenosylhomocysteinase activity; INVOLVED IN: one-carbon metabolic process; LOCATED IN: plasma membrane, vacuole, membrane; EXPRESSED IN: 33 plant structures; EXPRESSED DURING: 15 growth stages; CONTAINS InterPro DOMAIN/s: S-adenosyl-L-homocysteine hydrolase (InterPro:IPR000043), S-adenosyl-L-homocysteine hydrolase, conserved site…	73.26	86	7e-34	138	nuclear	N/A	N/A	N/A	N/A	N/A	N/A	N/A	N/A	N/A
c11903_g1_i1	N/A	N/A	N/A	N/A	N/A	N/A	nuclear	N/A	1.39776	1	No	N/A	5.65557	1	No	N/A
c11904_g1_i1	AT5G10720	member of Histidine Kinase	94.87	78	9e-37	148	nuclear	N/A	1.27289	1	No	N/A	2.85582	1	No	N/A
c1191_g1_i1	N/A	N/A	N/A	N/A	N/A	N/A	nuclear	N/A	-0.400132	1	No	N/A	N/A	N/A	N/A	N/A
c11911_g1_i1	AT5G41330	BTB/POZ domain with WD40/YVTN repeat-like protein; FUNCTIONS IN: voltage-gated potassium channel activity; INVOLVED IN: potassium ion transport; LOCATED IN: voltage-gated potassium channel complex, membrane; EXPRESSED IN: 23 plant structures; EXPRESSED DURING: 13 growth stages; CONTAINS InterPro DOMAIN/s: WD40 repeat-like-containing domain (InterPro:IPR011046), BTB/POZ fold (InterPro:IPR011333), …	81.44	97	9e-39	155	nuclear	N/A	0.69647	1	No	N/A	0.103901	1	No	N/A
c11912_g1_i1	AT1G25145	UDP-3-O-acyl N-acetylglycosamine deacetylase family protein; FUNCTIONS IN: UDP-3-O-[3-hydroxymyristoyl] N-acetylglucosamine deacetylase activity; INVOLVED IN: lipid A biosynthetic process; CONTAINS InterPro DOMAIN/s: UDP-3-O-acyl N-acetylglucosamine deacetylase, N-terminal (InterPro:IPR015870), Ribosomal protein S5 domain 2-type fold (InterPro:IPR020568), UDP-3-O-acyl N-acetylglucosamine deacetyl…	90.91	88	2e-40	160	nuclear	N/A	0.0526855	1	No	N/A	-1.01613	1	No	N/A
c11913_g1_i1	N/A	N/A	N/A	N/A	N/A	N/A	nuclear	N/A	N/A	N/A	N/A	N/A	N/A	N/A	N/A	N/A
c11917_g1_i1	AT2G24070	Family of unknown function (DUF566) ; LOCATED IN: chloroplast; EXPRESSED IN: shoot apex, inflorescence meristem, root, flower, carpel; EXPRESSED DURING: petal differentiation and expansion stage; CONTAINS InterPro DOMAIN/s: Protein of unknown function DUF566 (InterPro:IPR007573); BEST Arabidopsis thaliana protein match is: Family of unknown function (DUF566) (TAIR:AT4G30710.1); Has 35333 Blast hi…	86.17	94	5e-43	169	nuclear	N/A	1.34964	1	No	N/A	3.53962	1	No	N/A
c11920_g1_i1	N/A	N/A	N/A	N/A	N/A	N/A	nuclear	N/A	-0.17062	1	No	N/A	0.504936	1	No	N/A
c11923_g1_i1	AT1G75000	GNS1/SUR4 membrane protein family; FUNCTIONS IN: molecular_function unknown; INVOLVED IN: biological_process unknown; LOCATED IN: integral to membrane; CONTAINS InterPro DOMAIN/s: GNS1/SUR4 membrane protein (InterPro:IPR002076); BEST Arabidopsis thaliana protein match is: GNS1/SUR4 membrane protein family (TAIR:AT4G36830.1); Has 217 Blast hits to 217 proteins in 67 species: Archae - 0; Bacteria -…	95.61	205	3e-112	400	nuclear	N/A	0.0613096	1	No	-1	0.332733	1	No	-1
c11923_g2_i1	AT1G75000	GNS1/SUR4 membrane protein family; FUNCTIONS IN: molecular_function unknown; INVOLVED IN: biological_process unknown; LOCATED IN: integral to membrane; CONTAINS InterPro DOMAIN/s: GNS1/SUR4 membrane protein (InterPro:IPR002076); BEST Arabidopsis thaliana protein match is: GNS1/SUR4 membrane protein family (TAIR:AT4G36830.1); Has 217 Blast hits to 217 proteins in 67 species: Archae - 0; Bacteria -…	80.69	259	2e-113	405	nuclear	N/A	-0.248428	1	No	-1	-0.400371	1	No	-1
c11927_g1_i1	N/A	N/A	N/A	N/A	N/A	N/A	nuclear	N/A	N/A	N/A	N/A	N/A	N/A	N/A	N/A	N/A
c1193_g1_i1	N/A	N/A	N/A	N/A	N/A	N/A	nuclear	N/A	-1.22662	1	No	N/A	-3.17464	1	No	N/A
c11932_g1_i1	N/A	N/A	N/A	N/A	N/A	N/A	nuclear	N/A	0.967346	1	No	N/A	-0.983023	1	No	N/A
c1194_g1_i2	N/A	N/A	N/A	N/A	N/A	N/A	nuclear	N/A	-2.4945	0.773121	No	N/A	-3.21163	1	No	N/A
c11941_g1_i1	N/A	N/A	N/A	N/A	N/A	N/A	nuclear	N/A	-1.06267	1	No	N/A	-3.10854	1	No	N/A
c11946_g1_i1	N/A	N/A	N/A	N/A	N/A	N/A	nuclear	N/A	-1.03285	1	No	N/A	0.600941	1	No	N/A
c1195_g1_i1	N/A	N/A	N/A	N/A	N/A	N/A	nuclear	N/A	2.72317	0.718589	No	N/A	0.429503	1	No	N/A
c11950_g1_i1	N/A	N/A	N/A	N/A	N/A	N/A	nuclear	N/A	0.0436259	1	No	N/A	N/A	N/A	N/A	N/A
c11953_g1_i1	N/A	N/A	N/A	N/A	N/A	N/A	nuclear	N/A	0.518514	1	No	N/A	0.119091	1	No	N/A
c11953_g1_i2	N/A	N/A	N/A	N/A	N/A	N/A	nuclear	N/A	-0.55765	1	No	-1	-0.0919817	1	No	-1
c11959_g1_i1	N/A	N/A	N/A	N/A	N/A	N/A	nuclear	N/A	0.037912	1	No	N/A	0.101004	1	No	N/A
c1196_g1_i1	N/A	N/A	N/A	N/A	N/A	N/A	nuclear	N/A	N/A	N/A	N/A	N/A	N/A	N/A	N/A	N/A
c1196_g2_i1	N/A	N/A	N/A	N/A	N/A	N/A	nuclear	N/A	N/A	N/A	N/A	N/A	N/A	N/A	N/A	N/A
c11962_g1_i1	N/A	N/A	N/A	N/A	N/A	N/A	nuclear	N/A	1.19959	1	No	N/A	-0.662533	1	No	N/A
c11963_g1_i1	AT1G19910	vacuolar H+-pumping ATPase 16 kDa proteolipid (ava-p2)	48.89	135	5e-32	134	nuclear	N/A	2.20642	0.600773	No	N/A	-0.479387	1	No	N/A
c1197_g1_i1	N/A	N/A	N/A	N/A	N/A	N/A	nuclear	N/A	2.87754	1	No	N/A	3.49818	1	No	N/A
c11970_g1_i1	N/A	N/A	N/A	N/A	N/A	N/A	nuclear	N/A	0.0436201	1	No	N/A	N/A	N/A	N/A	N/A
c11974_g1_i1	N/A	N/A	N/A	N/A	N/A	N/A	nuclear	N/A	N/A	N/A	N/A	N/A	N/A	N/A	N/A	N/A
c11978_g1_i1	N/A	N/A	N/A	N/A	N/A	N/A	nuclear	N/A	-0.839328	1	No	N/A	0.224769	1	No	N/A
c11981_g1_i1	AT5G13990	A member of EXO70 gene family, putative exocyst subunits, conserved in land plants. Arabidopsis thaliana contains 23 putative EXO70 genes, which can be classified into eight clusters on the phylogenetic tree.	86.14	101	3e-43	169	nuclear	N/A	2.68359	1	No	N/A	-0.36316	1	No	N/A
c11983_g1_i1	AT1G61080	Hydroxyproline-rich glycoprotein family protein; FUNCTIONS IN: molecular_function unknown; INVOLVED IN: biological_process unknown; LOCATED IN: chloroplast; EXPRESSED IN: male gametophyte, flower, pollen tube; EXPRESSED DURING: L mature pollen stage, M germinated pollen stage, 4 anthesis; BEST Arabidopsis thaliana protein match is: unknown protein (TAIR:AT1G11070.1); Has 309070 Blast hits to 1052…	98.53	68	3e-34	139	nuclear	N/A	N/A	N/A	N/A	N/A	N/A	N/A	N/A	N/A
c11986_g1_i1	N/A	N/A	N/A	N/A	N/A	N/A	nuclear	N/A	0.19652	1	No	N/A	N/A	N/A	N/A	N/A
c11986_g2_i1	N/A	N/A	N/A	N/A	N/A	N/A	nuclear	N/A	N/A	N/A	N/A	N/A	N/A	N/A	N/A	N/A
c1199_g1_i1	N/A	N/A	N/A	N/A	N/A	N/A	nuclear	N/A	2.07903	1	No	N/A	N/A	N/A	N/A	N/A
c11998_g1_i1	N/A	N/A	N/A	N/A	N/A	N/A	nuclear	N/A	N/A	N/A	N/A	N/A	N/A	N/A	N/A	N/A
c11999_g1_i1	N/A	N/A	N/A	N/A	N/A	N/A	nuclear	N/A	0.0293869	1	No	N/A	0.0440611	1	No	N/A
c12006_g1_i1	N/A	N/A	N/A	N/A	N/A	N/A	nuclear	N/A	0.0407331	1	No	N/A	N/A	N/A	N/A	N/A
c12010_g1_i1	N/A	N/A	N/A	N/A	N/A	N/A	nuclear	N/A	N/A	N/A	N/A	N/A	N/A	N/A	N/A	N/A
c12011_g1_i1	AT1G30550	S-adenosyl-L-methionine-dependent methyltransferases superfamily protein; FUNCTIONS IN: methyltransferase activity; INVOLVED IN: RNA capping, RNA methylation; EXPRESSED IN: 21 plant structures; EXPRESSED DURING: 12 growth stages; CONTAINS InterPro DOMAIN/s: RNA cap guanine-N2 methyltransferase (InterPro:IPR019012); BEST Arabidopsis thaliana protein match is: S-adenosyl-L-methionine-dependent meth…	100	43	4e-30	89	nuclear	N/A	-0.309929	1	No	N/A	-0.0682619	1	No	N/A
c12014_g1_i1	N/A	N/A	N/A	N/A	N/A	N/A	nuclear	N/A	-2.0462	1	No	N/A	N/A	N/A	N/A	N/A
c12015_g1_i1	N/A	N/A	N/A	N/A	N/A	N/A	nuclear	N/A	1.34915	1	No	N/A	-0.745249	1	No	N/A
c1202_g1_i1	N/A	N/A	N/A	N/A	N/A	N/A	nuclear	N/A	-0.680245	1	No	N/A	N/A	N/A	N/A	N/A
c1202_g2_i1	N/A	N/A	N/A	N/A	N/A	N/A	nuclear	N/A	2.89287	1	No	N/A	-2.56401	1	No	N/A
c12027_g1_i1	N/A	N/A	N/A	N/A	N/A	N/A	nuclear	N/A	-0.304898	1	No	N/A	-0.362325	1	No	N/A
c12028_g1_i1	AT2G34400	Pentatricopeptide repeat (PPR-like) superfamily protein; CONTAINS InterPro DOMAIN/s: Pentatricopeptide repeat (InterPro:IPR002885); BEST Arabidopsis thaliana protein match is: Pentatricopeptide repeat (PPR) superfamily protein (TAIR:AT3G08820.1); Has 41759 Blast hits to 14424 proteins in 280 species: Archae - 0; Bacteria - 19; Metazoa - 208; Fungi - 170; Plants - 40611; Viruses - 0; Other Eukaryo…	81.88	138	2e-63	237	nuclear	N/A	-0.0851173	1	No	-1	0.806358	1	No	-1
c12031_g1_i1	N/A	N/A	N/A	N/A	N/A	N/A	nuclear	N/A	N/A	N/A	N/A	N/A	N/A	N/A	N/A	N/A
c12032_g1_i1	N/A	N/A	N/A	N/A	N/A	N/A	nuclear	N/A	0.488231	1	No	N/A	-1.16794	1	No	N/A
c12038_g1_i1	N/A	N/A	N/A	N/A	N/A	N/A	nuclear	N/A	0.134372	1	No	N/A	-0.695023	1	No	N/A
c12039_g1_i1	CYP71B28 At1g13090 F3F19.11	Cytochrome P450 71B28 (EC 1.14.-.-)	N/A	N/A	N/A	N/A	nuclear	N/A	-2.02321	1	No	N/A	N/A	N/A	N/A	N/A
c1204_g1_i1	N/A	N/A	N/A	N/A	N/A	N/A	nuclear	N/A	2.23585	1	No	N/A	0.119155	1	No	N/A
c12040_g1_i1	AT3G59550	Encodes an alpha-kleisin protein that is localized primarily in the nucleolus and is essential for megagametogenesis and plays an important role in pollen development. alpha-kleisins are core components of meiotic and mitotic cohesin complexes.	81.61	87	3e-36	146	nuclear	N/A	-4.03463	0.564258	No	N/A	-2.05427	1	No	N/A
c12041_g1_i1	N	TMV resistance protein N	N/A	N/A	N/A	N/A	nuclear	N/A	1.2271	1	No	N/A	0.663516	1	No	N/A
c12042_g1_i1	AT5G35930	AMP-dependent synthetase and ligase family protein; FUNCTIONS IN: phosphopantetheine binding, acyl carrier activity, catalytic activity, AMP binding, cofactor binding; INVOLVED IN: metabolic process; LOCATED IN: cellular_component unknown; EXPRESSED IN: 23 plant structures; EXPRESSED DURING: 13 growth stages; CONTAINS InterPro DOMAIN/s: Phosphopantetheine-binding (InterPro:IPR006163), Pyrrolo-qui…	76.71	73	1e-27	117	nuclear	N/A	-0.313528	1	No	N/A	-0.586827	1	No	N/A
c12043_g1_i1	RPS4 AtMg00290	Ribosomal protein S4, mitochondrial	N/A	N/A	N/A	N/A	nuclear	N/A	-0.131504	1	No	N/A	-0.182275	1	No	N/A
c12045_g1_i1	AT5G37570	Pentatricopeptide repeat (PPR-like) superfamily protein; CONTAINS InterPro DOMAIN/s: Pentatricopeptide repeat (InterPro:IPR002885); BEST Arabidopsis thaliana protein match is: Tetratricopeptide repeat (TPR)-like superfamily protein (TAIR:AT3G29230.1); Has 1807 Blast hits to 1807 proteins in 277 species: Archae - 0; Bacteria - 0; Metazoa - 736; Fungi - 347; Plants - 385; Viruses - 0; Other Eukaryo…	89.17	120	2e-59	223	nuclear	N/A	0.09022	1	No	N/A	-0.392762	1	No	N/A
c12047_g1_i1	AT2G15240	UNC-50 family protein; CONTAINS InterPro DOMAIN/s: UNC-50 (InterPro:IPR007881); Has 331 Blast hits to 331 proteins in 162 species: Archae - 0; Bacteria - 0; Metazoa - 153; Fungi - 93; Plants - 47; Viruses - 0; Other Eukaryotes - 38 (source: NCBI BLink).	46.74	92	1e-22	101	nuclear	N/A	3.58669	0.835331	No	N/A	0.87724	1	No	N/A
c12048_g1_i1	AT5G03340	ATPase, AAA-type, CDC48 protein; FUNCTIONS IN: protein binding, ATPase activity; LOCATED IN: cell wall; EXPRESSED IN: 24 plant structures; EXPRESSED DURING: 13 growth stages; CONTAINS InterPro DOMAIN/s: ATPase, AAA+ type, core (InterPro:IPR003593), ATPase, AAA-type, core (InterPro:IPR003959), ATPase, AAA-type, conserved site (InterPro:IPR003960), Aspartate decarboxylase-like fold (InterPro:IPR009…	84.95	93	1e-43	171	nuclear	N/A	N/A	N/A	N/A	N/A	N/A	N/A	N/A	N/A
c12049_g1_i1	N/A	N/A	N/A	N/A	N/A	N/A	nuclear	N/A	N/A	N/A	N/A	N/A	N/A	N/A	N/A	N/A
c1205_g1_i1	N/A	N/A	N/A	N/A	N/A	N/A	nuclear	N/A	-1.84267	1	No	N/A	-1.53562	1	No	N/A
c12056_g1_i1	N/A	N/A	N/A	N/A	N/A	N/A	nuclear	N/A	-1.75079	1	No	N/A	0.0831722	1	No	N/A
c12056_g1_i2	N/A	N/A	N/A	N/A	N/A	N/A	nuclear	N/A	3.24245	0.541863	No	N/A	0.0974554	1	No	N/A
c12062_g1_i1	N/A	N/A	N/A	N/A	N/A	N/A	nuclear	N/A	-2.46785	1	No	N/A	-2.51969	1	No	N/A
c12064_g1_i1	N/A	N/A	N/A	N/A	N/A	N/A	nuclear	N/A	2.08077	1	No	N/A	N/A	N/A	N/A	N/A
c12068_g1_i1	N/A	N/A	N/A	N/A	N/A	N/A	nuclear	N/A	0.00220105	1	No	N/A	N/A	N/A	N/A	N/A
c1207_g1_i1	N/A	N/A	N/A	N/A	N/A	N/A	nuclear	N/A	-0.782301	1	No	N/A	0.0825188	1	No	N/A
c12075_g1_i1	N/A	N/A	N/A	N/A	N/A	N/A	nuclear	N/A	2.54605	1	No	N/A	N/A	N/A	N/A	N/A
c12076_g1_i1	AT3G06440	Galactosyltransferase family protein; FUNCTIONS IN: transferase activity, transferring hexosyl groups, transferase activity, transferring glycosyl groups; INVOLVED IN: protein amino acid glycosylation; LOCATED IN: membrane; EXPRESSED IN: 22 plant structures; EXPRESSED DURING: 13 growth stages; CONTAINS InterPro DOMAIN/s: Galectin, carbohydrate recognition domain (InterPro:IPR001079), Glycosyl tra…	74.74	95	7e-34	139	nuclear	N/A	-0.266751	1	No	-1	-0.0866091	1	No	-1
c12079_g1_i1	N/A	N/A	N/A	N/A	N/A	N/A	nuclear	N/A	-1.31274	1	No	N/A	0.116554	1	No	N/A
c1208_g1_i1	AT1G63855	Putative methyltransferase family protein; CONTAINS InterPro DOMAIN/s: Methyltransferase-16, putative (InterPro:IPR019410); BEST Arabidopsis thaliana protein match is: S-adenosyl-L-methionine-dependent methyltransferases superfamily protein (TAIR:AT5G27400.1); Has 1172 Blast hits to 1170 proteins in 214 species: Archae - 0; Bacteria - 79; Metazoa - 547; Fungi - 198; Plants - 193; Viruses - 0; Oth…	91.21	91	2e-46	180	nuclear	N/A	0.456293	1	No	N/A	0.135648	1	No	N/A
c12084_g1_i1	N/A	N/A	N/A	N/A	N/A	N/A	nuclear	N/A	1.34876	1	No	N/A	4.04691	1	No	N/A
c12089_g1_i1	AT5G42710	unknown protein; INVOLVED IN: biological_process unknown.	55.79	95	3e-22	100	nuclear	N/A	-0.690899	1	No	N/A	-0.430774	1	No	N/A
c12090_g1_i1	N/A	N/A	N/A	N/A	N/A	N/A	nuclear	N/A	0.0174219	1	No	N/A	N/A	N/A	N/A	N/A
c12091_g1_i1	AT1G15690	Encodes a H(+)-translocating (pyrophosphate-energized) inorganic pyrophosphatase (H(+)-PPase; EC 3.6.1.1) located in the vacuolar membrane. Expression is found in all tissues examined, including meristems and floral organ primordium. Expression is particularly enhanced in pollen, and is repressed by light. Over expression and loss of function phenotypes suggest AVP1 is involved in regulation of a…	61.43	70	2e-22	100	nuclear	N/A	2.82306	1	No	N/A	N/A	N/A	N/A	N/A
c12094_g1_i1	AT2G41740	Encodes a protein with high homology to animal villin.	27.63	380	1e-31	134	nuclear	N/A	3.91236	1	No	N/A	4.5494	1	No	N/A
c12103_g1_i1	AT4G15020	hAT transposon superfamily; FUNCTIONS IN: protein dimerization activity, DNA binding; INVOLVED IN: biological_process unknown; LOCATED IN: cellular_component unknown; EXPRESSED IN: 19 plant structures; EXPRESSED DURING: 8 growth stages; CONTAINS InterPro DOMAIN/s: HAT dimerisation (InterPro:IPR008906), Zinc finger, BED-type predicted (InterPro:IPR003656), Protein of unknown function DUF659 (Inter…	85.54	83	3e-37	149	nuclear	N/A	0.274576	1	No	-1	0.871961	1	No	-1
c12109_g1_i1	N/A	N/A	N/A	N/A	N/A	N/A	nuclear	N/A	N/A	N/A	N/A	N/A	N/A	N/A	N/A	N/A
c1211_g1_i1	N/A	N/A	N/A	N/A	N/A	N/A	nuclear	N/A	-2.80623	0.383596	No	N/A	-1.45902	1	No	N/A
c1211_g1_i2	N/A	N/A	N/A	N/A	N/A	N/A	nuclear	N/A	3.1441	1	No	N/A	2.66391	1	No	N/A
c12114_g1_i1	N/A	N/A	N/A	N/A	N/A	N/A	nuclear	N/A	-0.652634	1	No	N/A	-1.54132	1	No	N/A
c12114_g2_i1	N/A	N/A	N/A	N/A	N/A	N/A	nuclear	N/A	-1.96923	0.468222	No	N/A	-1.61455	1	No	N/A
c12118_g1_i1	AT4G15990	unknown protein; BEST Arabidopsis thaliana protein match is: unknown protein (TAIR:AT4G16024.1); Has 14 Blast hits to 14 proteins in 2 species: Archae - 0; Bacteria - 0; Metazoa - 0; Fungi - 0; Plants - 14; Viruses - 0; Other Eukaryotes - 0 (source: NCBI BLink).	67.59	108	1e-36	149	nuclear	N/A	0.387034	1	No	-1	-0.0789417	1	No	-1
c12119_g1_i1	N/A	N/A	N/A	N/A	N/A	N/A	nuclear	N/A	2.48737	1	No	N/A	N/A	N/A	N/A	N/A
c12120_g1_i1	N/A	N/A	N/A	N/A	N/A	N/A	nuclear	N/A	N/A	N/A	N/A	N/A	N/A	N/A	N/A	N/A
c12124_g1_i1	N/A	N/A	N/A	N/A	N/A	N/A	nuclear	N/A	N/A	N/A	N/A	N/A	N/A	N/A	N/A	N/A
c12125_g1_i1	AT5G51350	Encodes a receptor-like kinase that represses secondary growth, the production of secondary vascular tissues.	80	85	3e-34	139	nuclear	N/A	0.225816	1	No	N/A	0.735359	1	No	N/A
c12125_g2_i1	AT5G51350	Encodes a receptor-like kinase that represses secondary growth, the production of secondary vascular tissues.	82.82	163	5e-74	273	nuclear	N/A	-0.163103	1	No	N/A	-0.414117	1	No	N/A
c12127_g1_i1	N/A	N/A	N/A	N/A	N/A	N/A	nuclear	N/A	-0.0641804	1	No	N/A	0.333624	1	No	N/A
c12128_g1_i1	N/A	N/A	N/A	N/A	N/A	N/A	nuclear	N/A	N/A	N/A	N/A	N/A	N/A	N/A	N/A	N/A
c12129_g1_i1	AT4G24510	Involved in C28 to C30 fatty acid elongation.	84.04	94	7e-42	165	nuclear	N/A	0.25637	1	No	N/A	0.585364	1	No	N/A
c1213_g1_i1	N/A	N/A	N/A	N/A	N/A	N/A	nuclear	N/A	-0.301293	1	No	N/A	-0.408654	1	No	N/A
c1213_g1_i2	N/A	N/A	N/A	N/A	N/A	N/A	nuclear	N/A	-0.253309	1	No	N/A	-0.40769	1	No	-1
c12131_g1_i1	N/A	N/A	N/A	N/A	N/A	N/A	mitochondria366924	95.52	0.374569	1	No	N/A	-0.268583	1	No	N/A
c12139_g1_i1	AT5G13310	unknown protein; FUNCTIONS IN: molecular_function unknown; INVOLVED IN: biological_process unknown; LOCATED IN: chloroplast; EXPRESSED IN: 13 plant structures; EXPRESSED DURING: 7 growth stages; BEST Arabidopsis thaliana protein match is: unknown protein (TAIR:AT5G13970.1); Has 1807 Blast hits to 1807 proteins in 277 species: Archae - 0; Bacteria - 0; Metazoa - 736; Fungi - 347; Plants - 385; Vir…	70.7	273	4e-98	355	nuclear	N/A	-0.00188001	1	No	0	1.95203	1	No	-0.05
c12139_g1_i2	AT5G13310	unknown protein; FUNCTIONS IN: molecular_function unknown; INVOLVED IN: biological_process unknown; LOCATED IN: chloroplast; EXPRESSED IN: 13 plant structures; EXPRESSED DURING: 7 growth stages; BEST Arabidopsis thaliana protein match is: unknown protein (TAIR:AT5G13970.1); Has 1807 Blast hits to 1807 proteins in 277 species: Archae - 0; Bacteria - 0; Metazoa - 736; Fungi - 347; Plants - 385; Vir…	71.22	403	2e-147	520	nuclear	N/A	-0.295747	1	No	0	0.165987	1	No	-0.04651
c12145_g1_i2	N/A	N/A	N/A	N/A	N/A	N/A	nuclear	N/A	-0.692214	1	No	N/A	-1.14447	1	No	N/A
c12148_g1_i1	N/A	N/A	N/A	N/A	N/A	N/A	nuclear	N/A	-0.683918	1	No	N/A	-0.482386	1	No	N/A
c1215_g1_i1	AT5G50760	SAUR-like auxin-responsive protein family ; CONTAINS InterPro DOMAIN/s: Auxin responsive SAUR protein (InterPro:IPR003676); BEST Arabidopsis thaliana protein match is: SAUR-like auxin-responsive protein family (TAIR:AT3G43120.1); Has 1807 Blast hits to 1807 proteins in 277 species: Archae - 0; Bacteria - 0; Metazoa - 736; Fungi - 347; Plants - 385; Viruses - 0; Other Eukaryotes - 339 (source: NCB…	85.37	82	4e-37	149	nuclear	N/A	N/A	N/A	N/A	N/A	N/A	N/A	N/A	N/A
c12151_g1_i1	ATCG00070	PSII K protein	95.08	61	1e-26	116	nuclear	N/A	-0.717364	1	No	-1	-0.493163	1	No	-1
c12152_g1_i1	AT4G35420	Encodes DRL1 (Dihydroflavonol 4-reductase-like1), a closely related homolog of the rice anther-specific gene OsDFR2. DRL1 may be involved in a metabolic pathway essential for pollen wall development and male fertility. Mutant plants have impaired pollen formation and seed production.	96.09	128	2e-66	247	nuclear	N/A	0.469328	1	No	N/A	0.79296	1	No	N/A
c12156_g1_i1	N/A	N/A	N/A	N/A	N/A	N/A	nuclear	N/A	N/A	N/A	N/A	N/A	N/A	N/A	N/A	N/A
c12157_g1_i1	N/A	N/A	N/A	N/A	N/A	N/A	nuclear	N/A	0.121687	1	No	-0.25	-0.775436	1	No	0
c12161_g1_i1	N/A	N/A	N/A	N/A	N/A	N/A	nuclear	N/A	-0.202368	1	No	-1	0.441066	1	No	-1
c12163_g1_i1	N/A	N/A	N/A	N/A	N/A	N/A	nuclear	N/A	N/A	N/A	N/A	N/A	N/A	N/A	N/A	N/A
c12167_g1_i1	N/A	N/A	N/A	N/A	N/A	N/A	nuclear	N/A	N/A	N/A	N/A	N/A	N/A	N/A	N/A	N/A
c12169_g1_i1	AT3G03480	acetyl CoA:(Z)-3-hexen-1-ol acetyltransferase (CHAT); CONTAINS InterPro DOMAIN/s: Transferase (InterPro:IPR003480); BEST Arabidopsis thaliana protein match is: HXXXD-type acyl-transferase family protein (TAIR:AT5G17540.1); Has 2522 Blast hits to 2511 proteins in 130 species: Archae - 0; Bacteria - 0; Metazoa - 0; Fungi - 44; Plants - 2476; Viruses - 0; Other Eukaryotes - 2 (source: NCBI BLink).	85.71	126	2e-57	217	nuclear	N/A	-0.246909	1	No	N/A	0.291323	1	No	N/A
c12169_g2_i1	AT3G03480	acetyl CoA:(Z)-3-hexen-1-ol acetyltransferase (CHAT); CONTAINS InterPro DOMAIN/s: Transferase (InterPro:IPR003480); BEST Arabidopsis thaliana protein match is: HXXXD-type acyl-transferase family protein (TAIR:AT5G17540.1); Has 2522 Blast hits to 2511 proteins in 130 species: Archae - 0; Bacteria - 0; Metazoa - 0; Fungi - 44; Plants - 2476; Viruses - 0; Other Eukaryotes - 2 (source: NCBI BLink).	84.12	233	1e-110	395	nuclear	N/A	-0.435802	1	No	N/A	-0.453802	1	No	-1
c12175_g1_i1	N/A	N/A	N/A	N/A	N/A	N/A	nuclear	N/A	N/A	N/A	N/A	N/A	N/A	N/A	N/A	N/A
c12177_g1_i1	N/A	N/A	N/A	N/A	N/A	N/A	nuclear	N/A	N/A	N/A	N/A	N/A	N/A	N/A	N/A	N/A
c12178_g1_i1	AT1G31240	Bromodomain transcription factor; FUNCTIONS IN: DNA binding; INVOLVED IN: biological_process unknown; LOCATED IN: cellular_component unknown; EXPRESSED IN: 12 plant structures; EXPRESSED DURING: 6 growth stages; CONTAINS InterPro DOMAIN/s: Histone-fold (InterPro:IPR009072), Bromodomain transcription factor (InterPro:IPR006565); BEST Arabidopsis thaliana protein match is: Bromodomain transcription…	68.31	284	4e-100	361	nuclear	N/A	-0.143238	1	No	-0.13636	-0.682682	1	No	-0.2
c1218_g1_i1	N/A	N/A	N/A	N/A	N/A	N/A	nuclear	N/A	-1.04785	1	No	N/A	0.877649	1	No	N/A
c12181_g1_i1	N/A	N/A	N/A	N/A	N/A	N/A	nuclear	N/A	2.08596	1	No	N/A	-2.56399	1	No	N/A
c12182_g1_i1	N/A	N/A	N/A	N/A	N/A	N/A	nuclear	N/A	-0.276295	1	No	N/A	-0.383093	1	No	N/A
c12183_g1_i1	AT3G56150	member of eIF3c - eukaryotic initiation factor 3c	33.58	134	5e-21	97.8	nuclear	N/A	2.03118	1	No	N/A	4.24361	1	No	N/A
c12183_g2_i1	N/A	N/A	N/A	N/A	N/A	N/A	nuclear	N/A	2.53436	1	No	N/A	3.14301	1	No	N/A
c12186_g1_i1	N/A	N/A	N/A	N/A	N/A	N/A	nuclear	N/A	0.0301208	1	No	N/A	N/A	N/A	N/A	N/A
c12186_g1_i2	N/A	N/A	N/A	N/A	N/A	N/A	nuclear	N/A	2.04432	1	No	N/A	N/A	N/A	N/A	N/A
c12187_g1_i1	AT1G64200	vacuolar H+-ATPase subunit E isoform 3 (VHA-E3); FUNCTIONS IN: proton-transporting ATPase activity, rotational mechanism; INVOLVED IN: ATP synthesis coupled proton transport; LOCATED IN: plasma membrane, vacuole, mitochondrial proton-transporting ATP synthase complex; EXPRESSED IN: 27 plant structures; EXPRESSED DURING: 17 growth stages; CONTAINS InterPro DOMAIN/s: ATPase, V1/A1 complex, subunit …	35.43	175	2e-26	115	nuclear	N/A	3.0284	0.249067	No	N/A	0.872195	1	No	N/A
c12190_g1_i1	AT3G44840	S-adenosyl-L-methionine-dependent methyltransferases superfamily protein; FUNCTIONS IN: S-adenosylmethionine-dependent methyltransferase activity, methyltransferase activity; INVOLVED IN: biological_process unknown; LOCATED IN: cellular_component unknown; CONTAINS InterPro DOMAIN/s: SAM dependent carboxyl methyltransferase (InterPro:IPR005299); BEST Arabidopsis thaliana protein match is: farnesoi…	89.47	19	9e-49	41.6	nuclear	N/A	2.84008	0.905953	No	N/A	0.362824	1	No	N/A
c12190_g1_i2	AT3G44840	S-adenosyl-L-methionine-dependent methyltransferases superfamily protein; FUNCTIONS IN: S-adenosylmethionine-dependent methyltransferase activity, methyltransferase activity; INVOLVED IN: biological_process unknown; LOCATED IN: cellular_component unknown; CONTAINS InterPro DOMAIN/s: SAM dependent carboxyl methyltransferase (InterPro:IPR005299); BEST Arabidopsis thaliana protein match is: farnesoi…	89.47	19	2e-49	41.6	nuclear	N/A	0.318131	1	No	N/A	-0.546839	1	No	N/A
c12192_g1_i1	N/A	N/A	N/A	N/A	N/A	N/A	nuclear	N/A	2.2278	1	No	N/A	2.66338	1	No	N/A
c12193_g1_i1	N/A	N/A	N/A	N/A	N/A	N/A	nuclear	N/A	2.88391	1	No	N/A	N/A	N/A	N/A	N/A
c12197_g1_i1	AT3G50050	Eukaryotic aspartyl protease family protein; FUNCTIONS IN: aspartic-type endopeptidase activity; INVOLVED IN: proteolysis; LOCATED IN: endomembrane system; EXPRESSED IN: 17 plant structures; EXPRESSED DURING: 9 growth stages; CONTAINS InterPro DOMAIN/s: Peptidase aspartic (InterPro:IPR021109), Peptidase aspartic, catalytic (InterPro:IPR009007), Peptidase A1 (InterPro:IPR001461), Peptidase asparti…	73.87	111	7e-40	159	nuclear	N/A	-0.41247	1	No	N/A	-0.530654	1	No	N/A
c12197_g2_i1	AT3G50050	Eukaryotic aspartyl protease family protein; FUNCTIONS IN: aspartic-type endopeptidase activity; INVOLVED IN: proteolysis; LOCATED IN: endomembrane system; EXPRESSED IN: 17 plant structures; EXPRESSED DURING: 9 growth stages; CONTAINS InterPro DOMAIN/s: Peptidase aspartic (InterPro:IPR021109), Peptidase aspartic, catalytic (InterPro:IPR009007), Peptidase A1 (InterPro:IPR001461), Peptidase asparti…	93.06	72	5e-38	152	nuclear	N/A	-0.615492	1	No	N/A	0.837337	1	No	N/A
c12198_g1_i1	N/A	N/A	N/A	N/A	N/A	N/A	nuclear	N/A	N/A	N/A	N/A	N/A	N/A	N/A	N/A	N/A
c122_g1_i1	N/A	N/A	N/A	N/A	N/A	N/A	nuclear	N/A	1.31399	1	No	N/A	0.515267	1	No	N/A
c12202_g1_i1	AT3G60310	unknown protein; Has 22 Blast hits to 18 proteins in 9 species: Archae - 0; Bacteria - 0; Metazoa - 0; Fungi - 0; Plants - 22; Viruses - 0; Other Eukaryotes - 0 (source: NCBI BLink).	80.41	148	1e-67	251	nuclear	N/A	-0.209512	1	No	N/A	0.0698425	1	No	N/A
c12204_g1_i1	N/A	N/A	N/A	N/A	N/A	N/A	nuclear	N/A	N/A	N/A	N/A	N/A	N/A	N/A	N/A	N/A
c12206_g1_i1	N/A	N/A	N/A	N/A	N/A	N/A	nuclear	N/A	0.716312	1	No	N/A	-2.42601	1	No	N/A
c12207_g1_i1	N/A	N/A	N/A	N/A	N/A	N/A	nuclear	N/A	0.302646	1	No	N/A	-0.48607	1	No	N/A
c12207_g2_i1	N/A	N/A	N/A	N/A	N/A	N/A	nuclear	N/A	-0.0134976	1	No	N/A	-0.417896	1	No	N/A
c12214_g1_i1	N/A	N/A	N/A	N/A	N/A	N/A	nuclear	N/A	N/A	N/A	N/A	N/A	N/A	N/A	N/A	N/A
c12214_g2_i1	N/A	N/A	N/A	N/A	N/A	N/A	nuclear	N/A	N/A	N/A	N/A	N/A	N/A	N/A	N/A	N/A
c12215_g1_i1	AT1G49405	Uncharacterised protein family (UPF0497); CONTAINS InterPro DOMAIN/s: Uncharacterised protein family UPF0497, trans-membrane plant (InterPro:IPR006702); BEST Arabidopsis thaliana protein match is: Uncharacterised protein family (UPF0497) (TAIR:AT3G50810.1); Has 205 Blast hits to 205 proteins in 15 species: Archae - 0; Bacteria - 0; Metazoa - 0; Fungi - 0; Plants - 205; Viruses - 0; Other Eukaryot…	93.14	102	2e-50	193	nuclear	N/A	-0.359536	1	No	N/A	-0.179286	1	No	N/A
c12216_g1_i1	AT2G30800	Has RNA or DNA helicase activity and expressed specifically in tapetum and vascular tissue. First identified member of a new group of the mle helicase group of the DEAH family.	85.56	180	5e-85	311	nuclear	N/A	-0.262294	1	No	-1	0.676553	1	No	-1
c12216_g1_i2	AT2G30800	Has RNA or DNA helicase activity and expressed specifically in tapetum and vascular tissue. First identified member of a new group of the mle helicase group of the DEAH family.	87	223	3e-108	388	nuclear	N/A	0.260272	1	No	-1	0.322494	1	No	-1
c1222_g1_i1	AT5G10170	myo-inositol-1-phosphate synthase isoform 3.Expressed in leaf, root and silique. Immunolocaliazation experiments with an antibody recognizing MIPS1, MIPS2, and MIPS3 showed endosperm localization.	67.65	68	1e-22	101	nuclear	N/A	N/A	N/A	N/A	N/A	N/A	N/A	N/A	N/A
c12223_g1_i1	AT1G63560	Receptor-like protein kinase-related family protein; CONTAINS InterPro DOMAIN/s: Protein of unknown function DUF26 (InterPro:IPR002902); BEST Arabidopsis thaliana protein match is: Receptor-like protein kinase-related family protein (TAIR:AT1G63600.1); Has 1387 Blast hits to 1340 proteins in 20 species: Archae - 0; Bacteria - 0; Metazoa - 0; Fungi - 0; Plants - 1387; Viruses - 0; Other Eukaryotes…	82.05	78	1e-33	137	nuclear	N/A	-0.21455	1	No	N/A	-0.852027	1	No	N/A
c12223_g2_i1	AT1G63560	Receptor-like protein kinase-related family protein; CONTAINS InterPro DOMAIN/s: Protein of unknown function DUF26 (InterPro:IPR002902); BEST Arabidopsis thaliana protein match is: Receptor-like protein kinase-related family protein (TAIR:AT1G63600.1); Has 1387 Blast hits to 1340 proteins in 20 species: Archae - 0; Bacteria - 0; Metazoa - 0; Fungi - 0; Plants - 1387; Viruses - 0; Other Eukaryotes…	69.03	113	7e-36	145	nuclear	N/A	0.386377	1	No	N/A	-0.241021	1	No	N/A
c12224_g1_i1	AT3G46800	Cysteine/Histidine-rich C1 domain family protein; FUNCTIONS IN: zinc ion binding; INVOLVED IN: intracellular signaling pathway; LOCATED IN: cellular_component unknown; EXPRESSED IN: root; CONTAINS InterPro DOMAIN/s: Protein kinase C-like, phorbol ester/diacylglycerol binding (InterPro:IPR002219), DC1 (InterPro:IPR004146), Zinc finger, PHD-type (InterPro:IPR001965), C1-like (InterPro:IPR011424); B…	65.85	164	4e-59	223	nuclear	N/A	0.506096	1	No	N/A	0.336234	1	No	N/A
c12225_g1_i1	PCMP-A5 At3g26540 MFE16.1	Pentatricopeptide repeat-containing protein At3g26540	N/A	N/A	N/A	N/A	nuclear	N/A	-0.507909	1	No	N/A	3.66949	1	No	N/A
c12226_g1_i1	AT4G16447	unknown protein; Has 30201 Blast hits to 17322 proteins in 780 species: Archae - 12; Bacteria - 1396; Metazoa - 17338; Fungi - 3422; Plants - 5037; Viruses - 0; Other Eukaryotes - 2996 (source: NCBI BLink).	86.08	79	6e-34	139	nuclear	N/A	-0.169454	1	No	N/A	-0.191314	1	No	N/A
c12226_g2_i1	AT4G16447	unknown protein; Has 30201 Blast hits to 17322 proteins in 780 species: Archae - 12; Bacteria - 1396; Metazoa - 17338; Fungi - 3422; Plants - 5037; Viruses - 0; Other Eukaryotes - 2996 (source: NCBI BLink).	87.93	58	2e-23	104	nuclear	N/A	-0.0665412	1	No	N/A	-0.599428	1	No	N/A
c12234_g1_i1	N/A	N/A	N/A	N/A	N/A	N/A	nuclear	N/A	1.2606	1	No	N/A	0.975424	1	No	N/A
c12237_g1_i1	AT5G62170	unknown protein; BEST Arabidopsis thaliana protein match is: unknown protein (TAIR:AT5G51850.1); Has 381 Blast hits to 359 proteins in 81 species: Archae - 0; Bacteria - 16; Metazoa - 101; Fungi - 21; Plants - 99; Viruses - 3; Other Eukaryotes - 141 (source: NCBI BLink).	87.84	74	7e-32	132	nuclear	N/A	0.408451	1	No	N/A	0.478764	1	No	N/A
c12240_g1_i1	N/A	N/A	N/A	N/A	N/A	N/A	nuclear	N/A	3.53647	1	No	N/A	N/A	N/A	N/A	N/A
c12242_g1_i1	AT2G35780	serine carboxypeptidase-like 26 (scpl26); FUNCTIONS IN: serine-type carboxypeptidase activity; INVOLVED IN: proteolysis; LOCATED IN: vacuole; EXPRESSED IN: 22 plant structures; EXPRESSED DURING: 13 growth stages; CONTAINS InterPro DOMAIN/s: Peptidase S10, serine carboxypeptidase (InterPro:IPR001563), Peptidase S10, serine carboxypeptidase, active site (InterPro:IPR018202); BEST Arabidopsis thalia…	91.15	452	0	875	nuclear	N/A	0.294035	1	No	-0.13636	0.259382	1	No	-0.5
c12243_g1_i1	AT5G53250	arabinogalactan protein 22 (AGP22); CONTAINS InterPro DOMAIN/s: Protein of unknown function DUF1070 (InterPro:IPR009424); BEST Arabidopsis thaliana protein match is: arabinogalactan protein 20 (TAIR:AT3G61640.1); Has 1807 Blast hits to 1807 proteins in 277 species: Archae - 0; Bacteria - 0; Metazoa - 736; Fungi - 347; Plants - 385; Viruses - 0; Other Eukaryotes - 339 (source: NCBI BLink).	87.3	63	1e-25	111	nuclear	N/A	-0.227091	1	No	N/A	-0.932648	1	No	N/A
c12245_g1_i1	AT1G32470	Single hybrid motif superfamily protein; FUNCTIONS IN: glycine dehydrogenase (decarboxylating) activity; INVOLVED IN: glycine catabolic process, glycine decarboxylation via glycine cleavage system; LOCATED IN: mitochondrion, glycine cleavage complex, chloroplast; EXPRESSED IN: 23 plant structures; EXPRESSED DURING: 13 growth stages; CONTAINS InterPro DOMAIN/s: 2-oxo acid dehydrogenase, lipoyl-bin…	51.64	122	3e-29	123	nuclear	N/A	N/A	N/A	N/A	N/A	N/A	N/A	N/A	N/A
c12246_g1_i1	N/A	N/A	N/A	N/A	N/A	N/A	nuclear	N/A	2.84684	1	No	N/A	N/A	N/A	N/A	N/A
c1225_g1_i1	N/A	N/A	N/A	N/A	N/A	N/A	nuclear	N/A	-0.280987	1	No	-1	-0.128077	1	No	-1
c12250_g1_i1	AT5G39740	Encodes a ribosomal protein RPL5B that is involved in ribosome biogenesis and plays a role in organ size control by promoting cell proliferation and preventing compensation in normal leaf development.	74.11	112	6e-44	172	nuclear	N/A	N/A	N/A	N/A	N/A	N/A	N/A	N/A	N/A
c12250_g2_i1	AT3G25520	Encodes ribosomal protein L5 that binds to 5S ribosomal RNA and in involved in its export from the nucleus to the cytoplasm. Identified in a screen for enhancers of as1. as1/pgy double mutants show defects in leaf vascular patterning and adaxial cell fate. Double mutant analysis indicates pgy genes function in the same pathway as REV, KAN1 and KAN2.	60.9	133	3e-43	170	nuclear	N/A	N/A	N/A	N/A	N/A	N/A	N/A	N/A	N/A
c12252_g1_i1	AT4G08555	unknown protein; FUNCTIONS IN: molecular_function unknown; INVOLVED IN: biological_process unknown; LOCATED IN: cellular_component unknown; EXPRESSED IN: cultured cell; Has 4 Blast hits to 4 proteins in 2 species: Archae - 0; Bacteria - 0; Metazoa - 0; Fungi - 0; Plants - 4; Viruses - 0; Other Eukaryotes - 0 (source: NCBI BLink).	82.98	47	8e-21	80.9	nuclear	N/A	-0.148954	1	No	-1	0.0407062	1	No	-1
c12257_g1_i1	AT3G06950	Pseudouridine synthase family protein; FUNCTIONS IN: pseudouridine synthase activity; INVOLVED IN: pseudouridine synthesis, RNA modification; LOCATED IN: chloroplast; EXPRESSED IN: 23 plant structures; EXPRESSED DURING: 13 growth stages; CONTAINS InterPro DOMAIN/s: Pseudouridine synthase, catalytic domain (InterPro:IPR020103), Pseudouridine synthase I, TruA, N-terminal (InterPro:IPR020094), Pseud…	93.67	79	2e-38	154	nuclear	N/A	-2.43773	1	No	-1	-3.00776	1	No	-1
c12257_g1_i2	AT3G06950	Pseudouridine synthase family protein; FUNCTIONS IN: pseudouridine synthase activity; INVOLVED IN: pseudouridine synthesis, RNA modification; LOCATED IN: chloroplast; EXPRESSED IN: 23 plant structures; EXPRESSED DURING: 13 growth stages; CONTAINS InterPro DOMAIN/s: Pseudouridine synthase, catalytic domain (InterPro:IPR020103), Pseudouridine synthase I, TruA, N-terminal (InterPro:IPR020094), Pseud…	90.09	323	6e-172	600	nuclear	N/A	-0.209516	1	No	-1	-0.333308	1	No	-1
c12264_g1_i1	N/A	N/A	N/A	N/A	N/A	N/A	nuclear	N/A	0.0300936	1	No	N/A	N/A	N/A	N/A	N/A
c12264_g2_i1	N/A	N/A	N/A	N/A	N/A	N/A	nuclear	N/A	0.020381	1	No	N/A	N/A	N/A	N/A	N/A
c12268_g1_i1	AT1G05100	member of MEKK subfamily	88.52	122	3e-58	221	nuclear	N/A	-0.898373	1	No	-1	-0.40873	1	No	-1
c12269_g1_i1	At3g25440 MWL2.5	Uncharacterized CRM domain-containing protein At3g25440, chloroplastic	N/A	N/A	N/A	N/A	nuclear	N/A	N/A	N/A	N/A	N/A	N/A	N/A	N/A	N/A
c12269_g1_i2	AT3G25440	Encodes a ceramide synthase that together with LOH3 is essential for production of ceramides containing Very Long Chain Fatty acid VLCFA-Ceramides(mainly C 22 to 26).	66.14	127	2e-34	141	nuclear	N/A	0.475841	1	No	N/A	0.090473	1	No	N/A
c12271_g1_i1	N/A	N/A	N/A	N/A	N/A	N/A	nuclear	N/A	2.52497	1	No	N/A	N/A	N/A	N/A	N/A
c12272_g1_i1	N/A	N/A	N/A	N/A	N/A	N/A	nuclear	N/A	0.972305	1	No	N/A	-1.19734	1	No	N/A
c12274_g1_i1	AT1G74150	Galactose oxidase/kelch repeat superfamily protein; CONTAINS InterPro DOMAIN/s: Kelch repeat type 1 (InterPro:IPR006652), Galactose oxidase/kelch, beta-propeller (InterPro:IPR011043), Kelch repeat type 2 (InterPro:IPR011498), Kelch-type beta propeller (InterPro:IPR015915); BEST Arabidopsis thaliana protein match is: Galactose oxidase/kelch repeat superfamily protein (TAIR:AT1G18610.1); Has 11763 …	87.8	82	6e-41	162	nuclear	N/A	0.377158	1	No	N/A	0.431441	1	No	N/A
c12276_g1_i1	N/A	N/A	N/A	N/A	N/A	N/A	nuclear	N/A	2.03345	1	No	N/A	N/A	N/A	N/A	N/A
c12278_g1_i1	N/A	N/A	N/A	N/A	N/A	N/A	nuclear	N/A	N/A	N/A	N/A	N/A	N/A	N/A	N/A	N/A
c12281_g1_i1	AT4G34840	Encodes one of the 5'-methylthioadenosine nucleosidases (AT4G38800/MTN1; AT4G34840/MTN2). Double mutant, mtn1-1mtn2-1, retains approximately 14% of the MTN enzyme activity present in the wild type and displays a pleiotropic phenotype that includes altered vasculature and impaired fertility.	88.58	254	3e-126	448	nuclear	N/A	-0.673211	0.814154	No	-1	-0.10712	1	No	-1
c12283_g1_i1	N/A	N/A	N/A	N/A	N/A	N/A	nuclear	N/A	1.62528	1	No	N/A	2.85597	1	No	N/A
c1229_g1_i1	N/A	N/A	N/A	N/A	N/A	N/A	nuclear	N/A	N/A	N/A	N/A	N/A	N/A	N/A	N/A	N/A
c12292_g1_i1	N/A	N/A	N/A	N/A	N/A	N/A	nuclear	N/A	0.438907	1	No	-1	0.642785	1	No	0
c12292_g1_i2	AT2G33847	unknown protein; LOCATED IN: chloroplast; BEST Arabidopsis thaliana protein match is: unknown protein (TAIR:AT1G28395.4); Has 74 Blast hits to 74 proteins in 10 species: Archae - 0; Bacteria - 0; Metazoa - 0; Fungi - 0; Plants - 74; Viruses - 0; Other Eukaryotes - 0 (source: NCBI BLink).	87.1	93	9e-40	159	nuclear	N/A	0.024675	1	No	-1	-0.445578	1	No	0
c12297_g1_i1	AT1G02710	glycine-rich protein; FUNCTIONS IN: molecular_function unknown; INVOLVED IN: biological_process unknown; LOCATED IN: endomembrane system; Has 94175 Blast hits to 22560 proteins in 1554 species: Archae - 109; Bacteria - 35702; Metazoa - 26912; Fungi - 5192; Plants - 9321; Viruses - 1410; Other Eukaryotes - 15529 (source: NCBI BLink).	72.84	81	1e-26	114	nuclear	N/A	-0.191528	1	No	N/A	0.177357	1	No	N/A
c12299_g1_i1	N/A	N/A	N/A	N/A	N/A	N/A	nuclear	N/A	2.87758	1	No	N/A	3.49838	1	No	N/A
c123_g1_i1	N/A	N/A	N/A	N/A	N/A	N/A	nuclear	N/A	N/A	N/A	N/A	N/A	N/A	N/A	N/A	N/A
c1230_g1_i1	N/A	N/A	N/A	N/A	N/A	N/A	nuclear	N/A	0.00281404	1	No	N/A	N/A	N/A	N/A	N/A
c12300_g1_i2	N/A	N/A	N/A	N/A	N/A	N/A	nuclear	N/A	-0.513585	1	No	N/A	-1.91748	1	No	N/A
c12301_g1_i1	N/A	N/A	N/A	N/A	N/A	N/A	nuclear	N/A	N/A	N/A	N/A	N/A	N/A	N/A	N/A	N/A
c12310_g1_i1	N/A	N/A	N/A	N/A	N/A	N/A	nuclear	N/A	N/A	N/A	N/A	N/A	N/A	N/A	N/A	N/A
c12312_g1_i1	AT3G57670	Encodes a a C2H2/C2HC zinc finger transcription factor specifically expressed in the transmitting tract and involved in transmitting tract development and pollen tube growth.	83.78	74	6e-34	139	nuclear	N/A	0.35667	1	No	N/A	0.0779187	1	No	N/A
c12313_g1_i1	AT4G25780	CAP (Cysteine-rich secretory proteins, Antigen 5, and Pathogenesis-related 1 protein) superfamily protein; FUNCTIONS IN: molecular_function unknown; INVOLVED IN: biological_process unknown; LOCATED IN: endomembrane system, extracellular region; EXPRESSED IN: 14 plant structures; EXPRESSED DURING: 11 growth stages; CONTAINS InterPro DOMAIN/s: Allergen V5/Tpx-1 related, conserved site (InterPro:IPR…	81.58	190	2e-94	342	nuclear	N/A	1.10034	0.843522	No	-1	0.884913	1	No	-1
c12313_g2_i1	AT4G25790	CAP (Cysteine-rich secretory proteins, Antigen 5, and Pathogenesis-related 1 protein) superfamily protein; FUNCTIONS IN: molecular_function unknown; INVOLVED IN: biological_process unknown; LOCATED IN: endomembrane system, extracellular region; EXPRESSED IN: root; CONTAINS InterPro DOMAIN/s: Allergen V5/Tpx-1 related, conserved site (InterPro:IPR018244), Allergen V5/Tpx-1 related (InterPro:IPR001…	81.25	64	6e-26	112	nuclear	N/A	1.18309	1	No	N/A	1.16294	1	No	N/A
c12316_g1_i1	N/A	N/A	N/A	N/A	N/A	N/A	nuclear	N/A	-1.66701	1	No	N/A	-2.30954	1	No	N/A
c1232_g1_i1	N/A	N/A	N/A	N/A	N/A	N/A	nuclear	N/A	-0.236026	1	No	N/A	0.427146	1	No	N/A
c12322_g1_i1	N/A	N/A	N/A	N/A	N/A	N/A	nuclear	N/A	N/A	N/A	N/A	N/A	N/A	N/A	N/A	N/A
c12329_g1_i1	AT3G55820	Fasciclin-like arabinogalactan family protein; FUNCTIONS IN: molecular_function unknown; INVOLVED IN: biological_process unknown; LOCATED IN: endomembrane system; EXPRESSED IN: 20 plant structures; EXPRESSED DURING: 13 growth stages; CONTAINS InterPro DOMAIN/s: FAS1 domain (InterPro:IPR000782); Has 34 Blast hits to 34 proteins in 13 species: Archae - 0; Bacteria - 6; Metazoa - 0; Fungi - 0; Plant…	69.81	106	5e-34	139	nuclear	N/A	0.917835	1	No	N/A	0.0489567	1	No	N/A
c1233_g1_i1	N/A	N/A	N/A	N/A	N/A	N/A	nuclear	N/A	-0.81449	1	No	N/A	-3.1085	1	No	N/A
c12330_g1_i1	N/A	N/A	N/A	N/A	N/A	N/A	nuclear	N/A	3.34961	0.855536	No	N/A	N/A	N/A	N/A	N/A
c12334_g1_i1	N/A	N/A	N/A	N/A	N/A	N/A	nuclear	N/A	-0.585216	1	No	N/A	0.211843	1	No	N/A
c12335_g1_i1	N/A	N/A	N/A	N/A	N/A	N/A	nuclear	N/A	N/A	N/A	N/A	N/A	N/A	N/A	N/A	N/A
c12338_g1_i1	N/A	N/A	N/A	N/A	N/A	N/A	nuclear	N/A	0.459568	1	No	N/A	N/A	N/A	N/A	N/A
c1234_g1_i1	N/A	N/A	N/A	N/A	N/A	N/A	nuclear	N/A	1.82842	1	No	N/A	N/A	N/A	N/A	N/A
c12340_g1_i1	N/A	N/A	N/A	N/A	N/A	N/A	nuclear	N/A	-0.3908	1	No	N/A	-3.04059	1	No	N/A
c12340_g1_i2	N/A	N/A	N/A	N/A	N/A	N/A	nuclear	N/A	0.568531	1	No	-1	-0.123338	1	No	-1
c12344_g1_i1	AT1G68930	pentatricopeptide (PPR) repeat-containing protein; CONTAINS InterPro DOMAIN/s: Pentatricopeptide repeat (InterPro:IPR002885); BEST Arabidopsis thaliana protein match is: pentatricopeptide (PPR) repeat-containing protein (TAIR:AT2G22070.1); Has 47331 Blast hits to 14466 proteins in 272 species: Archae - 2; Bacteria - 18; Metazoa - 110; Fungi - 135; Plants - 46381; Viruses - 0; Other Eukaryotes - 6…	91.2	125	4e-62	232	nuclear	N/A	-0.278806	1	No	N/A	0.116467	1	No	N/A
c12346_g1_i1	N/A	N/A	N/A	N/A	N/A	N/A	nuclear	N/A	1.77966	1	No	N/A	1.276	1	No	N/A
c1235_g1_i1	N/A	N/A	N/A	N/A	N/A	N/A	nuclear	N/A	N/A	N/A	N/A	N/A	N/A	N/A	N/A	N/A
c12350_g1_i1	N/A	N/A	N/A	N/A	N/A	N/A	nuclear	N/A	0.201669	1	No	N/A	-0.131206	1	No	N/A
c12352_g1_i1	N/A	N/A	N/A	N/A	N/A	N/A	nuclear	N/A	-1.12185	1	No	N/A	0.0976511	1	No	N/A
c12352_g1_i2	AT4G28703	RmlC-like cupins superfamily protein; CONTAINS InterPro DOMAIN/s: Cupin, RmlC-type (InterPro:IPR011051), Protein of unknown function DUF861, cupin-3 (InterPro:IPR008579), RmlC-like jelly roll fold (InterPro:IPR014710); BEST Arabidopsis thaliana protein match is: RmlC-like cupins superfamily protein (TAIR:AT3G04300.1); Has 30201 Blast hits to 17322 proteins in 780 species: Archae - 12; Bacteria - …	84.29	70	2e-31	130	nuclear	N/A	-0.288097	1	No	N/A	-0.131728	1	No	N/A
c12356_g1_i1	AT5G03680	Recessive mutations are defective in organ initiation and orientation in the second whorl. This gene encodes a trihelix transcription factor whose expression is limited to margins of floral and vegetative organs. Overexpression and double mutant analyses suggest that this gene is involved in limiting lateral growth of organs.	90	50	3e-22	100	nuclear	N/A	-2.03672	1	No	N/A	N/A	N/A	N/A	N/A
c12358_g1_i1	AT2G23960	Class I glutamine amidotransferase-like superfamily protein; FUNCTIONS IN: catalytic activity; INVOLVED IN: defense response; LOCATED IN: cellular_component unknown; EXPRESSED IN: 7 plant structures; EXPRESSED DURING: LP.04 four leaves visible, F mature embryo stage; CONTAINS InterPro DOMAIN/s: Glutamine amidotransferase class-I, C-terminal (InterPro:IPR000991), Glutamine amidotransferase type 1 …	90.06	171	5e-88	320	nuclear	N/A	-0.563932	1	No	N/A	-0.948367	1	No	N/A
c12358_g2_i1	AT2G23960	Class I glutamine amidotransferase-like superfamily protein; FUNCTIONS IN: catalytic activity; INVOLVED IN: defense response; LOCATED IN: cellular_component unknown; EXPRESSED IN: 7 plant structures; EXPRESSED DURING: LP.04 four leaves visible, F mature embryo stage; CONTAINS InterPro DOMAIN/s: Glutamine amidotransferase class-I, C-terminal (InterPro:IPR000991), Glutamine amidotransferase type 1 …	89.16	83	6e-41	162	nuclear	N/A	-0.387772	1	No	N/A	-0.67863	1	No	-1
c12359_g1_i2	N/A	N/A	N/A	N/A	N/A	N/A	nuclear	N/A	0.208822	1	No	-1	-0.943115	1	No	-1
c12361_g1_i1	AT1G80190	Similar to the PSF1 component of GINS complex, which in other organism was shown to be involved in the initiation of DNA replication.	91.04	201	1e-106	382	nuclear	N/A	-0.250316	1	No	0.5	0.0135621	1	No	-0.2
c12362_g1_i1	N/A	N/A	N/A	N/A	N/A	N/A	nuclear	N/A	N/A	N/A	N/A	N/A	N/A	N/A	N/A	N/A
c12365_g1_i1	N/A	N/A	N/A	N/A	N/A	N/A	nuclear	N/A	2.0443	1	No	N/A	N/A	N/A	N/A	N/A
c12366_g1_i1	AT4G13940	Encodes a S-adenosyl-L-homocysteine hydrolase required for DNA methylation-dependent gene silencing.	66.27	83	2e-26	114	nuclear	N/A	N/A	N/A	N/A	N/A	N/A	N/A	N/A	N/A
c12370_g1_i1	AT3G04400	embryo defective 2171 (emb2171); FUNCTIONS IN: structural constituent of ribosome; INVOLVED IN: translation, embryo development ending in seed dormancy; LOCATED IN: ribosome, cytosolic large ribosomal subunit; EXPRESSED IN: 23 plant structures; EXPRESSED DURING: 13 growth stages; CONTAINS InterPro DOMAIN/s: Ribosomal protein L14b/L23e (InterPro:IPR000218), Ribosomal protein L14 conserved site (In…	100	67	4e-34	140	nuclear	N/A	-0.263382	1	No	0.25	0.0921185	1	No	-0.5
c12371_g1_i1	AT1G30230	Encodes a guanine nucleotide exchange factor that plays an important role in translation elongation. It is localized in the plasma membrane and cytosol. Mutants display ectopic lignin deposition as well as cell expansion defects	52.34	235	9e-52	200	nuclear	N/A	4.36893	0.474451	No	N/A	6.20863	0.738771	No	N/A
c12373_g1_i1	N/A	N/A	N/A	N/A	N/A	N/A	nuclear	N/A	0.714846	1	No	N/A	N/A	N/A	N/A	N/A
c12376_g1_i1	N/A	N/A	N/A	N/A	N/A	N/A	nuclear	N/A	-2.04621	1	No	N/A	N/A	N/A	N/A	N/A
c12378_g1_i1	N/A	N/A	N/A	N/A	N/A	N/A	nuclear	N/A	2.84072	1	No	N/A	N/A	N/A	N/A	N/A
c12379_g1_i1	N/A	N/A	N/A	N/A	N/A	N/A	nuclear	N/A	N/A	N/A	N/A	N/A	N/A	N/A	N/A	N/A
c12382_g1_i1	AT5G50130	NAD(P)-binding Rossmann-fold superfamily protein; FUNCTIONS IN: oxidoreductase activity, binding, catalytic activity; INVOLVED IN: oxidation reduction, metabolic process; LOCATED IN: cellular_component unknown; EXPRESSED IN: 23 plant structures; EXPRESSED DURING: 13 growth stages; CONTAINS InterPro DOMAIN/s: NAD(P)-binding domain (InterPro:IPR016040), Glucose/ribitol dehydrogenase (InterPro:IPR00…	82.19	73	1e-30	128	nuclear	N/A	-1.26481	1	No	N/A	-2.03473	1	No	N/A
c12383_g1_i1	AT1G04580	Encodes aldehyde oxidase AAO4 preferentially expressed in developing seeds.	92	75	4e-33	136	nuclear	N/A	-0.890206	1	No	N/A	0.373838	1	No	N/A
c12385_g1_i1	N/A	N/A	N/A	N/A	N/A	N/A	nuclear	N/A	4.05242	1	No	N/A	4.69049	1	No	N/A
c12388_g1_i1	N/A	N/A	N/A	N/A	N/A	N/A	nuclear	N/A	N/A	N/A	N/A	N/A	N/A	N/A	N/A	N/A
c1239_g1_i1	N/A	N/A	N/A	N/A	N/A	N/A	nuclear	N/A	0.433227	1	No	N/A	-0.361321	1	No	N/A
c12390_g1_i1	AT1G59940	Type A response regulator highly similar to bacterial two-component response regulators. Rapidly induced by cytokinin. Involved in red-light signaling. Acts redundantly with ARR3 in the control of circadian period in a cytokinin-independent manner.	62.11	95	4e-22	99.8	nuclear	N/A	0.671251	1	No	N/A	1.93832	1	No	N/A
c12392_g1_i1	AT4G24510	Involved in C28 to C30 fatty acid elongation.	67.9	81	6e-26	112	nuclear	N/A	0.162739	1	No	N/A	-0.728115	1	No	N/A
c12398_g1_i1	AT2G29940	pleiotropic drug resistance 3 (PDR3); FUNCTIONS IN: ATPase activity, coupled to transmembrane movement of substances; INVOLVED IN: drug transmembrane transport; LOCATED IN: membrane; EXPRESSED IN: 10 plant structures; EXPRESSED DURING: L mature pollen stage, M germinated pollen stage, 4 anthesis, C globular stage, petal differentiation and expansion stage; CONTAINS InterPro DOMAIN/s: ATPase, AAA+…	93.09	217	4e-117	417	nuclear	N/A	-0.0636968	1	No	N/A	-0.0460281	1	No	-1
c12398_g2_i1	AT2G29940	pleiotropic drug resistance 3 (PDR3); FUNCTIONS IN: ATPase activity, coupled to transmembrane movement of substances; INVOLVED IN: drug transmembrane transport; LOCATED IN: membrane; EXPRESSED IN: 10 plant structures; EXPRESSED DURING: L mature pollen stage, M germinated pollen stage, 4 anthesis, C globular stage, petal differentiation and expansion stage; CONTAINS InterPro DOMAIN/s: ATPase, AAA+…	95.71	70	1e-34	141	nuclear	N/A	-1.09809	1	No	N/A	0.124442	1	No	N/A
c12401_g1_i1	N/A	N/A	N/A	N/A	N/A	N/A	nuclear	N/A	0.380542	1	No	N/A	0.548081	1	No	-1
c12401_g1_i2	N/A	N/A	N/A	N/A	N/A	N/A	nuclear	N/A	N/A	N/A	N/A	N/A	N/A	N/A	N/A	N/A
c12404_g1_i1	N/A	N/A	N/A	N/A	N/A	N/A	nuclear	N/A	0.259218	1	No	N/A	0.40315	1	No	N/A
c12405_g1_i1	AT5G41670	6-phosphogluconate dehydrogenase family protein; FUNCTIONS IN: in 6 functions; INVOLVED IN: response to fructose stimulus, response to cadmium ion, response to sucrose stimulus, response to glucose stimulus; LOCATED IN: mitochondrion, chloroplast; EXPRESSED IN: 24 plant structures; EXPRESSED DURING: 14 growth stages; CONTAINS InterPro DOMAIN/s: 6-phosphogluconate dehydrogenase, NAD-binding (Inter…	62.5	72	4e-22	99.8	nuclear	N/A	-0.680236	1	No	N/A	N/A	N/A	N/A	N/A
c12409_g1_i1	N/A	N/A	N/A	N/A	N/A	N/A	nuclear	N/A	-4.41967	0.818175	No	N/A	N/A	N/A	N/A	N/A
c12411_g1_i1	DODA	4,5-DOPA dioxygenase extradiol (EC 1.13.11.29)	N/A	N/A	N/A	N/A	nuclear	N/A	2.03341	1	No	N/A	N/A	N/A	N/A	N/A
c12412_g1_i1	N/A	N/A	N/A	N/A	N/A	N/A	nuclear	N/A	2.19209	1	No	N/A	N/A	N/A	N/A	N/A
c12416_g1_i1	AT2G27990	Encodes a BEL1-like homeobox gene that functions together with PNY in meristem maintenance by regulating the allocation process during vegetative and reproductive development. Both gene products are required for the competence of the SAM to respond properly to floral inductive signals.	69.31	101	3e-31	130	nuclear	N/A	0.196654	1	No	N/A	-0.234081	1	No	N/A
c1242_g1_i1	N/A	N/A	N/A	N/A	N/A	N/A	nuclear	N/A	N/A	N/A	N/A	N/A	N/A	N/A	N/A	N/A
c12421_g1_i1	N/A	N/A	N/A	N/A	N/A	N/A	nuclear	N/A	N/A	N/A	N/A	N/A	N/A	N/A	N/A	N/A
c12424_g1_i1	AtMg00400	Uncharacterized mitochondrial protein AtMg00400 (ORF157)	N/A	N/A	N/A	N/A	nuclear	N/A	0.909732	1	No	N/A	1.36928	1	No	N/A
c12429_g1_i1	N/A	N/A	N/A	N/A	N/A	N/A	nuclear	N/A	0.347141	1	No	N/A	0.281652	1	No	N/A
c1243_g1_i1	N/A	N/A	N/A	N/A	N/A	N/A	nuclear	N/A	N/A	N/A	N/A	N/A	N/A	N/A	N/A	N/A
c12430_g1_i1	N/A	N/A	N/A	N/A	N/A	N/A	nuclear	N/A	1.80964	0.954026	No	N/A	-0.242222	1	No	N/A
c12432_g1_i1	N/A	N/A	N/A	N/A	N/A	N/A	nuclear	N/A	1.43814	1	No	N/A	0.764728	1	No	N/A
c12432_g2_i1	N/A	N/A	N/A	N/A	N/A	N/A	nuclear	N/A	-0.711354	1	No	N/A	1.00299	1	No	N/A
c12435_g1_i1	N/A	N/A	N/A	N/A	N/A	N/A	nuclear	N/A	-1.10246	1	No	N/A	-1.26703	1	No	N/A
c12439_g1_i1	N/A	N/A	N/A	N/A	N/A	N/A	nuclear	N/A	2.02285	1	No	N/A	2.70341	1	No	N/A
c12441_g1_i1	N/A	N/A	N/A	N/A	N/A	N/A	nuclear	N/A	N/A	N/A	N/A	N/A	N/A	N/A	N/A	N/A
c12442_g1_i1	AT1G26330	DNA binding; FUNCTIONS IN: DNA binding; INVOLVED IN: biological_process unknown; LOCATED IN: nucleus; EXPRESSED IN: 8 plant structures; EXPRESSED DURING: 4 anthesis, F mature embryo stage, petal differentiation and expansion stage, E expanded cotyledon stage, D bilateral stage; CONTAINS InterPro DOMAIN/s: WD40 repeat-like-containing domain (InterPro:IPR011046), FY-rich, C-terminal (InterPro:IPR00…	70	80	9e-26	111	nuclear	N/A	-0.255626	1	No	N/A	0.594125	1	No	N/A
c12442_g2_i1	AT1G26330	DNA binding; FUNCTIONS IN: DNA binding; INVOLVED IN: biological_process unknown; LOCATED IN: nucleus; EXPRESSED IN: 8 plant structures; EXPRESSED DURING: 4 anthesis, F mature embryo stage, petal differentiation and expansion stage, E expanded cotyledon stage, D bilateral stage; CONTAINS InterPro DOMAIN/s: WD40 repeat-like-containing domain (InterPro:IPR011046), FY-rich, C-terminal (InterPro:IPR00…	74.58	118	2e-45	177	nuclear	N/A	-0.885976	1	No	N/A	-0.881106	1	No	N/A
c12443_g1_i1	N/A	N/A	N/A	N/A	N/A	N/A	nuclear	N/A	N/A	N/A	N/A	N/A	N/A	N/A	N/A	N/A
c12446_g1_i1	N/A	N/A	N/A	N/A	N/A	N/A	nuclear	N/A	-0.0346668	1	No	N/A	0.0758112	1	No	N/A
c12446_g1_i2	N/A	N/A	N/A	N/A	N/A	N/A	nuclear	N/A	2.64054	1	No	N/A	N/A	N/A	N/A	N/A
c12447_g1_i1	N/A	N/A	N/A	N/A	N/A	N/A	nuclear	N/A	N/A	N/A	N/A	N/A	N/A	N/A	N/A	N/A
c1245_g1_i1	N/A	N/A	N/A	N/A	N/A	N/A	nuclear	N/A	-1.06512	1	No	N/A	-0.0533517	1	No	N/A
c12453_g1_i1	N/A	N/A	N/A	N/A	N/A	N/A	nuclear	N/A	N/A	N/A	N/A	N/A	N/A	N/A	N/A	N/A
c12456_g1_i1	AT1G14430	glyoxal oxidase-related protein; FUNCTIONS IN: molecular_function unknown; INVOLVED IN: biological_process unknown; LOCATED IN: endomembrane system; CONTAINS InterPro DOMAIN/s: Galactose oxidase/kelch, beta-propeller (InterPro:IPR011043), Galactose oxidase, beta-propeller (InterPro:IPR015916), Immunoglobulin E-set (InterPro:IPR014756), Glyoxal oxidase, N-terminal (InterPro:IPR009880), Domain of u…	88.89	72	2e-33	137	nuclear	N/A	-1.47529	1	No	N/A	-3.12224	1	No	N/A
c12456_g2_i1	AT1G14430	glyoxal oxidase-related protein; FUNCTIONS IN: molecular_function unknown; INVOLVED IN: biological_process unknown; LOCATED IN: endomembrane system; CONTAINS InterPro DOMAIN/s: Galactose oxidase/kelch, beta-propeller (InterPro:IPR011043), Galactose oxidase, beta-propeller (InterPro:IPR015916), Immunoglobulin E-set (InterPro:IPR014756), Glyoxal oxidase, N-terminal (InterPro:IPR009880), Domain of u…	94.29	70	1e-34	140	nuclear	N/A	0.10999	1	No	N/A	1.07845	1	No	N/A
c12458_g1_i1	N/A	N/A	N/A	N/A	N/A	N/A	nuclear	N/A	N/A	N/A	N/A	N/A	N/A	N/A	N/A	N/A
c12463_g1_i1	AT5G60930	P-loop containing nucleoside triphosphate hydrolases superfamily protein; FUNCTIONS IN: microtubule motor activity, ATP binding; INVOLVED IN: microtubule-based movement; EXPRESSED IN: 21 plant structures; EXPRESSED DURING: 14 growth stages; CONTAINS InterPro DOMAIN/s: Kinesin, motor region, conserved site (InterPro:IPR019821), Kinesin, motor domain (InterPro:IPR001752); BEST Arabidopsis thaliana …	92.65	68	3e-30	126	nuclear	N/A	0.839923	1	No	N/A	-0.478128	1	No	N/A
c12464_g1_i1	N/A	N/A	N/A	N/A	N/A	N/A	nuclear	N/A	-0.385863	1	No	N/A	-0.182247	1	No	N/A
c12464_g2_i1	AT1G56540	Disease resistance protein (TIR-NBS-LRR class) family; FUNCTIONS IN: transmembrane receptor activity, nucleoside-triphosphatase activity, nucleotide binding, ATP binding; INVOLVED IN: signal transduction, defense response, apoptosis, innate immune response; LOCATED IN: intrinsic to membrane; EXPRESSED IN: 14 plant structures; EXPRESSED DURING: 8 growth stages; CONTAINS InterPro DOMAIN/s: ATPase, …	76.06	71	3e-28	120	nuclear	N/A	0.205065	1	No	N/A	1.26127	1	No	N/A
c12466_g1_i1	AT1G13635	DNA glycosylase superfamily protein; FUNCTIONS IN: DNA-3-methyladenine glycosylase I activity, catalytic activity; INVOLVED IN: DNA repair, base-excision repair; LOCATED IN: cellular_component unknown; CONTAINS InterPro DOMAIN/s: DNA glycosylase (InterPro:IPR011257), Methyladenine glycosylase (InterPro:IPR005019); BEST Arabidopsis thaliana protein match is: DNA glycosylase superfamily protein (TA…	96.74	92	3e-47	182	nuclear	N/A	-1.60032	1	No	N/A	-0.809233	1	No	N/A
c12466_g2_i1	N/A	N/A	N/A	N/A	N/A	N/A	nuclear	N/A	-2.02322	1	No	N/A	N/A	N/A	N/A	N/A
c12467_g1_i1	N/A	N/A	N/A	N/A	N/A	N/A	nuclear	N/A	0.724411	1	No	N/A	2.66281	1	No	N/A
c12468_g1_i1	AT5G41270	CONTAINS InterPro DOMAIN/s: RNAse P, Rpr2/Rpp21 subunit (InterPro:IPR007175); Has 35333 Blast hits to 34131 proteins in 2444 species: Archae - 798; Bacteria - 22429; Metazoa - 974; Fungi - 991; Plants - 531; Viruses - 0; Other Eukaryotes - 9610 (source: NCBI BLink).	67.18	259	1e-90	330	nuclear	N/A	0.381024	1	No	-1	0.571514	1	No	-1
c12468_g1_i2	AT5G41270	CONTAINS InterPro DOMAIN/s: RNAse P, Rpr2/Rpp21 subunit (InterPro:IPR007175); Has 35333 Blast hits to 34131 proteins in 2444 species: Archae - 798; Bacteria - 22429; Metazoa - 974; Fungi - 991; Plants - 531; Viruses - 0; Other Eukaryotes - 9610 (source: NCBI BLink).	72.97	74	2e-25	110	nuclear	N/A	0.413926	1	No	-1	-1.14447	1	No	-1
c1247_g1_i1	N/A	N/A	N/A	N/A	N/A	N/A	nuclear	N/A	N/A	N/A	N/A	N/A	N/A	N/A	N/A	N/A
c1247_g2_i1	N/A	N/A	N/A	N/A	N/A	N/A	nuclear	N/A	N/A	N/A	N/A	N/A	N/A	N/A	N/A	N/A
c12472_g1_i1	AT2G45890	Encodes a member of KPP-like gene family, homolog of KPP (kinase partner protein) gene in tomato. Also a member of the RopGEF (guanine nucleotide exchange factor) family, containing the novel PRONE domain (plant-specific Rop nucleotide exchanger), which is exclusively active towards members of the Rop subfamily. Mutants exhibit longer root hairs under phosphate-deficient conditions.	97.59	83	4e-42	166	nuclear	N/A	-0.201551	1	No	N/A	-1.50947	1	No	N/A
c12473_g1_i1	N/A	N/A	N/A	N/A	N/A	N/A	nuclear	N/A	1.19418	1	No	N/A	N/A	N/A	N/A	N/A
c12474_g1_i1	AT3G06670	binding; FUNCTIONS IN: binding; INVOLVED IN: biological_process unknown; LOCATED IN: cellular_component unknown; EXPRESSED IN: 23 plant structures; EXPRESSED DURING: 13 growth stages; CONTAINS InterPro DOMAIN/s: Armadillo-type fold (InterPro:IPR016024), Protein of unknown function DUF625 (InterPro:IPR006887); BEST Arabidopsis thaliana protein match is: unknown protein (TAIR:AT5G49390.1).	62.77	94	3e-23	103	nuclear	N/A	-0.28415	1	No	N/A	0.558499	1	No	N/A
c12475_g1_i1	AT2G21730	cinnamyl alcohol dehydrogenase homolog 2 (CAD2); FUNCTIONS IN: oxidoreductase activity, zinc ion binding; INVOLVED IN: oxidation reduction; CONTAINS InterPro DOMAIN/s: GroES-like (InterPro:IPR011032), Alcohol dehydrogenase GroES-like (InterPro:IPR013154), Alcohol dehydrogenase, zinc-containing, conserved site (InterPro:IPR002328), Alcohol dehydrogenase, C-terminal (InterPro:IPR013149), Alcohol de…	90.22	92	1e-42	167	nuclear	N/A	-0.568889	1	No	N/A	0.157594	1	No	N/A
c12477_g1_i1	N/A	N/A	N/A	N/A	N/A	N/A	nuclear	N/A	1.80243	1	No	N/A	3.14352	1	No	N/A
c12479_g1_i1	N/A	N/A	N/A	N/A	N/A	N/A	nuclear	N/A	-0.843899	1	No	N/A	0.877415	1	No	N/A
c12481_g1_i1	N/A	N/A	N/A	N/A	N/A	N/A	nuclear	N/A	1.55647	1	No	N/A	0.117842	1	No	N/A
c12485_g1_i1	N/A	N/A	N/A	N/A	N/A	N/A	nuclear	N/A	0.397321	1	No	N/A	-0.0329304	1	No	N/A
c12491_g1_i1	N/A	N/A	N/A	N/A	N/A	N/A	nuclear	N/A	-0.648699	1	No	N/A	N/A	N/A	N/A	N/A
c12492_g1_i1	N/A	N/A	N/A	N/A	N/A	N/A	nuclear	N/A	1.53873	1	No	N/A	-3.09364	1	No	N/A
c12493_g1_i1	N/A	N/A	N/A	N/A	N/A	N/A	nuclear	N/A	2.07947	1	No	N/A	2.66241	1	No	N/A
c12493_g2_i1	N/A	N/A	N/A	N/A	N/A	N/A	nuclear	N/A	N/A	N/A	N/A	N/A	N/A	N/A	N/A	N/A
c12495_g1_i1	N/A	N/A	N/A	N/A	N/A	N/A	nuclear	N/A	-1.75727	1	No	N/A	N/A	N/A	N/A	N/A
c12498_g1_i1	AT3G26850	histone-lysine N-methyltransferases; FUNCTIONS IN: histone-lysine N-methyltransferase activity; INVOLVED IN: regulation of transcription, DNA-dependent; LOCATED IN: chromosome; EXPRESSED IN: 19 plant structures; EXPRESSED DURING: 11 growth stages; CONTAINS InterPro DOMAIN/s: SRI, Set2 Rpb1 interacting (InterPro:IPR013257); BEST Arabidopsis thaliana protein match is: Zinc finger C-x8-C-x5-C-x3-H t…	74.55	279	1e-106	383	nuclear	N/A	-0.075366	1	No	0	0.359338	1	No	-1
c12498_g1_i2	AT3G26850	histone-lysine N-methyltransferases; FUNCTIONS IN: histone-lysine N-methyltransferase activity; INVOLVED IN: regulation of transcription, DNA-dependent; LOCATED IN: chromosome; EXPRESSED IN: 19 plant structures; EXPRESSED DURING: 11 growth stages; CONTAINS InterPro DOMAIN/s: SRI, Set2 Rpb1 interacting (InterPro:IPR013257); BEST Arabidopsis thaliana protein match is: Zinc finger C-x8-C-x5-C-x3-H t…	73.7	270	4e-101	365	nuclear	N/A	0.777548	1	No	0	0.329354	1	No	-1
c125_g1_i1	N/A	N/A	N/A	N/A	N/A	N/A	nuclear	N/A	N/A	N/A	N/A	N/A	N/A	N/A	N/A	N/A
c12501_g1_i1	N/A	N/A	N/A	N/A	N/A	N/A	nuclear	N/A	-0.187626	1	No	-1	-0.381773	1	No	-1
c12505_g1_i1	AT2G15300	Leucine-rich repeat protein kinase family protein; FUNCTIONS IN: protein serine/threonine kinase activity, kinase activity, ATP binding; INVOLVED IN: transmembrane receptor protein tyrosine kinase signaling pathway, protein amino acid phosphorylation; LOCATED IN: endomembrane system; EXPRESSED IN: root; CONTAINS InterPro DOMAIN/s: Protein kinase, catalytic domain (InterPro:IPR000719), Leucine-ric…	82.35	68	1e-26	114	nuclear	N/A	-0.745949	1	No	N/A	-0.623293	1	No	N/A
c12506_g1_i1	N/A	N/A	N/A	N/A	N/A	N/A	nuclear	N/A	2.34274	0.954026	No	N/A	0.124669	1	No	N/A
c12507_g1_i1	N/A	N/A	N/A	N/A	N/A	N/A	nuclear	N/A	2.55493	1	No	N/A	-0.662239	1	No	N/A
c12509_g1_i1	N/A	N/A	N/A	N/A	N/A	N/A	nuclear	N/A	4.42796	0.651719	No	N/A	N/A	N/A	N/A	N/A
c1251_g1_i1	AT1G32190	alpha/beta-Hydrolases superfamily protein; FUNCTIONS IN: hydrolase activity; LOCATED IN: plasma membrane; EXPRESSED IN: 14 plant structures; EXPRESSED DURING: 8 growth stages; CONTAINS InterPro DOMAIN/s: Phospholipase/carboxylesterase (InterPro:IPR003140); BEST Arabidopsis thaliana protein match is: alpha/beta-Hydrolases superfamily protein (TAIR:AT2G24320.1); Has 8246 Blast hits to 4770 proteins…	98.57	70	3e-39	156	nuclear	N/A	-0.513333	1	No	N/A	-0.537049	1	No	N/A
c12510_g1_i1	N/A	N/A	N/A	N/A	N/A	N/A	nuclear	N/A	N/A	N/A	N/A	N/A	N/A	N/A	N/A	N/A
c12511_g1_i1	N/A	N/A	N/A	N/A	N/A	N/A	nuclear	N/A	N/A	N/A	N/A	N/A	N/A	N/A	N/A	N/A
c12514_g1_i1	N/A	N/A	N/A	N/A	N/A	N/A	nuclear	N/A	N/A	N/A	N/A	N/A	N/A	N/A	N/A	N/A
c1252_g1_i1	AT3G01070	early nodulin-like protein 16 (ENODL16); FUNCTIONS IN: electron carrier activity, copper ion binding; LOCATED IN: anchored to membrane; EXPRESSED IN: 9 plant structures; EXPRESSED DURING: 4 anthesis, C globular stage, F mature embryo stage, petal differentiation and expansion stage, D bilateral stage; CONTAINS InterPro DOMAIN/s: Plastocyanin-like (InterPro:IPR003245), Cupredoxin (InterPro:IPR0089…	88.98	127	4e-66	246	nuclear	N/A	0.147739	1	No	N/A	-0.854023	1	No	N/A
c1252_g1_i2	N/A	N/A	N/A	N/A	N/A	N/A	nuclear	N/A	0.437443	1	No	N/A	N/A	N/A	N/A	N/A
c12521_g1_i1	N/A	N/A	N/A	N/A	N/A	N/A	nuclear	N/A	N/A	N/A	N/A	N/A	N/A	N/A	N/A	N/A
c12522_g1_i1	N/A	N/A	N/A	N/A	N/A	N/A	nuclear	N/A	N/A	N/A	N/A	N/A	N/A	N/A	N/A	N/A
c12523_g1_i1	N/A	N/A	N/A	N/A	N/A	N/A	nuclear	N/A	-2.04621	1	No	N/A	N/A	N/A	N/A	N/A
c12524_g1_i1	N/A	N/A	N/A	N/A	N/A	N/A	nuclear	N/A	0.694515	1	No	N/A	N/A	N/A	N/A	N/A
c12526_g1_i2	N/A	N/A	N/A	N/A	N/A	N/A	nuclear	N/A	2.08593	1	No	N/A	-2.56402	1	No	N/A
c12527_g1_i1	AT3G11420	Protein of unknown function (DUF604); CONTAINS InterPro DOMAIN/s: Protein of unknown function DUF604 (InterPro:IPR006740); BEST Arabidopsis thaliana protein match is: Protein of unknown function (DUF604) (TAIR:AT2G37730.1); Has 709 Blast hits to 698 proteins in 110 species: Archae - 0; Bacteria - 0; Metazoa - 213; Fungi - 200; Plants - 281; Viruses - 0; Other Eukaryotes - 15 (source: NCBI BLink).	95.59	68	1e-33	137	nuclear	N/A	-3.05177	1	No	N/A	-3.65884	1	No	N/A
c12529_g1_i1	N/A	N/A	N/A	N/A	N/A	N/A	nuclear	N/A	N/A	N/A	N/A	N/A	N/A	N/A	N/A	N/A
c12540_g1_i1	N/A	N/A	N/A	N/A	N/A	N/A	nuclear	N/A	-0.213059	1	No	N/A	0.215308	1	No	N/A
c12541_g1_i1	N/A	N/A	N/A	N/A	N/A	N/A	nuclear	N/A	N/A	N/A	N/A	N/A	N/A	N/A	N/A	N/A
c12543_g1_i1	N/A	N/A	N/A	N/A	N/A	N/A	nuclear	N/A	0.0407538	1	No	N/A	N/A	N/A	N/A	N/A
c12545_g1_i1	AT1G69510	cAMP-regulated phosphoprotein 19-related protein; CONTAINS InterPro DOMAIN/s: cAMP-regulated phosphoprotein/endosulphine conserved region (InterPro:IPR006760); BEST Arabidopsis thaliana protein match is: cAMP-regulated phosphoprotein 19-related protein (TAIR:AT5G64130.1); Has 157 Blast hits to 157 proteins in 21 species: Archae - 0; Bacteria - 0; Metazoa - 0; Fungi - 0; Plants - 157; Viruses - 0;…	78.52	149	1e-55	213	nuclear	N/A	1.17824	1	No	-1	-3.03828	1	No	-1
c12545_g1_i2	AT1G69510	cAMP-regulated phosphoprotein 19-related protein; CONTAINS InterPro DOMAIN/s: cAMP-regulated phosphoprotein/endosulphine conserved region (InterPro:IPR006760); BEST Arabidopsis thaliana protein match is: cAMP-regulated phosphoprotein 19-related protein (TAIR:AT5G64130.1); Has 157 Blast hits to 157 proteins in 21 species: Archae - 0; Bacteria - 0; Metazoa - 0; Fungi - 0; Plants - 157; Viruses - 0;…	83.33	150	5e-61	231	nuclear	N/A	0.0846785	1	No	-1	-0.11939	1	No	-1
c12546_g1_i1	AT4G36850	PQ-loop repeat family protein / transmembrane family protein; CONTAINS InterPro DOMAIN/s: Cystinosin/ERS1p repeat (InterPro:IPR006603); BEST Arabidopsis thaliana protein match is: PQ-loop repeat family protein / transmembrane family protein (TAIR:AT2G41050.1); Has 883 Blast hits to 635 proteins in 156 species: Archae - 0; Bacteria - 0; Metazoa - 204; Fungi - 499; Plants - 92; Viruses - 0; Other E…	92.2	141	5e-75	276	nuclear	N/A	1.00123	1	No	N/A	0.345611	1	No	N/A
c12548_g1_i1	AT5G60790	member of GCN subfamily	65.9	217	3e-80	294	nuclear	N/A	3.49374	0.84323	No	N/A	6.71862	0.385922	No	N/A
c1255_g1_i1	AT5G38050	RNA polymerase II transcription elongation factor; CONTAINS InterPro DOMAIN/s: Eaf, ELL-associated factor (InterPro:IPR019194); BEST Arabidopsis thaliana protein match is: RNA polymerase II transcription elongation factor (TAIR:AT1G71080.1); Has 1807 Blast hits to 1807 proteins in 277 species: Archae - 0; Bacteria - 0; Metazoa - 736; Fungi - 347; Plants - 385; Viruses - 0; Other Eukaryotes - 339 …	75.31	81	2e-27	118	nuclear	N/A	-0.239929	1	No	N/A	-0.53566	1	No	N/A
c1255_g1_i2	N/A	N/A	N/A	N/A	N/A	N/A	nuclear	N/A	0.308366	1	No	N/A	0.616653	1	No	N/A
c12553_g1_i1	N/A	N/A	N/A	N/A	N/A	N/A	nuclear	N/A	2.0794	1	No	N/A	2.66281	1	No	N/A
c12554_g1_i1	N/A	N/A	N/A	N/A	N/A	N/A	nuclear	N/A	1.81987	1	No	N/A	0.578793	1	No	N/A
c12555_g1_i1	N/A	N/A	N/A	N/A	N/A	N/A	nuclear	N/A	0.675136	1	No	N/A	1.23082	1	No	N/A
c12557_g1_i1	N/A	N/A	N/A	N/A	N/A	N/A	nuclear	N/A	5.40385	0.461129	No	N/A	5.83236	1	No	N/A
c12558_g1_i1	AT1G16830	Pentatricopeptide repeat (PPR) superfamily protein; FUNCTIONS IN: molecular_function unknown; INVOLVED IN: biological_process unknown; LOCATED IN: mitochondrion; CONTAINS InterPro DOMAIN/s: Pentatricopeptide repeat (InterPro:IPR002885); BEST Arabidopsis thaliana protein match is: Pentatricopeptide repeat (PPR) superfamily protein (TAIR:AT3G53700.1); Has 39592 Blast hits to 12738 proteins in 255 s…	78.65	89	3e-37	149	nuclear	N/A	-0.390668	1	No	N/A	1.04753	1	No	N/A
c12559_g1_i1	N/A	N/A	N/A	N/A	N/A	N/A	nuclear	N/A	2.07937	1	No	N/A	2.66279	1	No	N/A
c12559_g2_i1	N/A	N/A	N/A	N/A	N/A	N/A	nuclear	N/A	N/A	N/A	N/A	N/A	N/A	N/A	N/A	N/A
c12561_g1_i1	AT4G29820	Encodes a homolog of the protein CFI-25, a polyadenylation factor subunit.	91.67	108	8e-56	213	nuclear	N/A	-0.530943	1	No	-1	-0.930088	1	No	-1
c12561_g2_i1	AT4G29820	Encodes a homolog of the protein CFI-25, a polyadenylation factor subunit.	85.47	117	1e-52	201	nuclear	N/A	-0.0114979	1	No	-1	-0.241973	1	No	-1
c12563_g1_i1	N/A	N/A	N/A	N/A	N/A	N/A	nuclear	N/A	0.0351022	1	No	N/A	N/A	N/A	N/A	N/A
c12566_g1_i1	N/A	N/A	N/A	N/A	N/A	N/A	nuclear	N/A	0.372453	1	No	N/A	-0.848238	1	No	N/A
c12568_g1_i1	AT1G03810	Nucleic acid-binding, OB-fold-like protein; CONTAINS InterPro DOMAIN/s: Nucleic acid-binding, OB-fold-like (InterPro:IPR016027), Nucleic acid-binding, OB-fold (InterPro:IPR012340); BEST Arabidopsis thaliana protein match is: Nucleic acid-binding, OB-fold-like protein (TAIR:AT4G28440.1); Has 209 Blast hits to 209 proteins in 44 species: Archae - 18; Bacteria - 0; Metazoa - 0; Fungi - 0; Plants - 1…	85.11	141	8e-63	236	nuclear	N/A	-0.261718	1	No	0.25	-0.0676014	1	No	-0.5
c12571_g1_i1	N/A	N/A	N/A	N/A	N/A	N/A	nuclear	N/A	2.48736	1	No	N/A	N/A	N/A	N/A	N/A
c12571_g1_i2	N/A	N/A	N/A	N/A	N/A	N/A	nuclear	N/A	1.09797	1	No	N/A	-1.25685	1	No	N/A
c12576_g1_i1	N/A	N/A	N/A	N/A	N/A	N/A	nuclear	N/A	N/A	N/A	N/A	N/A	N/A	N/A	N/A	N/A
c12578_g1_i1	N/A	N/A	N/A	N/A	N/A	N/A	nuclear	N/A	2.15906	0.906122	No	N/A	1.87143	1	No	N/A
c12578_g2_i1	N/A	N/A	N/A	N/A	N/A	N/A	nuclear	N/A	2.55662	0.745372	No	N/A	0.611248	1	No	N/A
c1258_g1_i1	AT5G41550	Disease resistance protein (TIR-NBS-LRR class) family; FUNCTIONS IN: transmembrane receptor activity, nucleoside-triphosphatase activity, nucleotide binding, ATP binding; INVOLVED IN: signal transduction, defense response, apoptosis, innate immune response; LOCATED IN: intrinsic to membrane; EXPRESSED IN: root; CONTAINS InterPro DOMAIN/s: ATPase, AAA+ type, core (InterPro:IPR003593), NB-ARC (Inte…	69.63	135	2e-44	174	nuclear	N/A	0.584022	1	No	-1	0.459175	1	No	-1
c12580_g1_i1	AT2G01340	Encodes a protein whose expression is responsive to nematode infection.	78.65	192	2e-75	278	nuclear	N/A	0.458579	1	No	N/A	0.663384	1	No	-1
c12581_g1_i1	AT4G24580	Encodes a Rho GTPase-activating protein that interacts with ROP1 (a Rho GTPase) and regulates pollen tube development. This protein can be observed at the apical tip of growing pollen tubes and on endocytic vesicles traveling to this region of the pollen tube.	95.89	73	5e-35	142	nuclear	N/A	-0.200668	1	No	N/A	-1.18012	1	No	N/A
c12582_g1_i1	N/A	N/A	N/A	N/A	N/A	N/A	nuclear	N/A	0.0449807	1	No	N/A	0.118929	1	No	N/A
c12584_g1_i1	AT2G46760	D-arabinono-1,4-lactone oxidase family protein; FUNCTIONS IN: oxidoreductase activity, D-arabinono-1,4-lactone oxidase activity, FAD binding, catalytic activity; INVOLVED IN: oxidation reduction; LOCATED IN: membrane; EXPRESSED IN: inflorescence meristem, sperm cell, hypocotyl, flower; EXPRESSED DURING: petal differentiation and expansion stage; CONTAINS InterPro DOMAIN/s: D-arabinono-1,4-lactone…	88.24	85	8e-38	151	nuclear	N/A	0.230327	1	No	N/A	2.67757	1	No	N/A
c12588_g1_i1	N/A	N/A	N/A	N/A	N/A	N/A	nuclear	N/A	N/A	N/A	N/A	N/A	N/A	N/A	N/A	N/A
c12589_g1_i1	N/A	N/A	N/A	N/A	N/A	N/A	nuclear	N/A	N/A	N/A	N/A	N/A	N/A	N/A	N/A	N/A
c12594_g1_i1	N/A	N/A	N/A	N/A	N/A	N/A	nuclear	N/A	-1.76983	1	No	N/A	3.14342	1	No	N/A
c12597_g1_i1	N/A	N/A	N/A	N/A	N/A	N/A	nuclear	N/A	3.07575	1	No	N/A	N/A	N/A	N/A	N/A
c12597_g2_i1	N/A	N/A	N/A	N/A	N/A	N/A	nuclear	N/A	0.0442717	1	No	N/A	N/A	N/A	N/A	N/A
c126_g1_i1	N/A	N/A	N/A	N/A	N/A	N/A	nuclear	N/A	2.21553	1	No	N/A	N/A	N/A	N/A	N/A
c1260_g1_i1	N/A	N/A	N/A	N/A	N/A	N/A	nuclear	N/A	0.163636	1	No	0	-0.073184	1	No	-1
c12600_g1_i1	AT4G37770	Encodes an auxin inducible ACC synthase.	90.11	91	5e-46	179	nuclear	N/A	0.131221	1	No	N/A	0.647685	1	No	N/A
c12600_g2_i1	AT4G37770	Encodes an auxin inducible ACC synthase.	94.07	118	4e-60	225	nuclear	N/A	-0.0982234	1	No	N/A	1.36856	1	No	N/A
c12605_g1_i1	AT2G25130	ARM repeat superfamily protein; FUNCTIONS IN: binding; LOCATED IN: chloroplast; CONTAINS InterPro DOMAIN/s: Armadillo-like helical (InterPro:IPR011989), Armadillo (InterPro:IPR000225), Armadillo-type fold (InterPro:IPR016024); BEST Arabidopsis thaliana protein match is: ARM repeat superfamily protein (TAIR:AT4G31890.2); Has 1469 Blast hits to 1375 proteins in 138 species: Archae - 2; Bacteria - 0…	75.45	224	7e-86	313	nuclear	N/A	-0.0862049	1	No	N/A	-0.416614	1	No	N/A
c12606_g1_i1	N/A	N/A	N/A	N/A	N/A	N/A	nuclear	N/A	-2.09262	0.957709	No	N/A	-4.20816	1	No	N/A
c1261_g1_i1	N/A	N/A	N/A	N/A	N/A	N/A	nuclear	N/A	N/A	N/A	N/A	N/A	N/A	N/A	N/A	N/A
c12617_g1_i1	AT2G18520	Tetratricopeptide repeat (TPR)-like superfamily protein; INVOLVED IN: biological_process unknown; LOCATED IN: membrane; EXPRESSED IN: 18 plant structures; EXPRESSED DURING: 11 growth stages; CONTAINS InterPro DOMAIN/s: Pentatricopeptide repeat (InterPro:IPR002885); BEST Arabidopsis thaliana protein match is: Tetratricopeptide repeat (TPR)-like superfamily protein (TAIR:AT4G36680.1); Has 27260 Bla…	85.92	71	5e-30	125	nuclear	N/A	0.981183	1	No	N/A	1.31797	1	No	N/A
c12619_g1_i1	N/A	N/A	N/A	N/A	N/A	N/A	nuclear	N/A	0.152944	1	No	N/A	-1.00063	1	No	N/A
c12625_g1_i1	N/A	N/A	N/A	N/A	N/A	N/A	nuclear	N/A	0.0351015	1	No	N/A	N/A	N/A	N/A	N/A
c12628_g1_i1	N/A	N/A	N/A	N/A	N/A	N/A	nuclear	N/A	0.0408313	1	No	N/A	N/A	N/A	N/A	N/A
c1263_g1_i1	N/A	N/A	N/A	N/A	N/A	N/A	nuclear	N/A	3.75484	0.848409	No	N/A	-3.0623	1	No	N/A
c12633_g1_i1	N/A	N/A	N/A	N/A	N/A	N/A	nuclear	N/A	N/A	N/A	N/A	N/A	N/A	N/A	N/A	N/A
c12634_g1_i1	N/A	N/A	N/A	N/A	N/A	N/A	nuclear	N/A	-0.51794	1	No	N/A	0.530845	1	No	N/A
c12639_g1_i1	AT1G50960	Encodes a protein with gibberellin 2-oxidase activity which acts specifically on C-20 gibberellins. DDF1 binds to GA2OX7 and regulates its expression in response to salt stress.	87.37	95	1e-44	174	nuclear	N/A	N/A	N/A	N/A	N/A	N/A	N/A	N/A	N/A
c12639_g2_i1	AT1G50960	Encodes a protein with gibberellin 2-oxidase activity which acts specifically on C-20 gibberellins. DDF1 binds to GA2OX7 and regulates its expression in response to salt stress.	83.52	91	1e-38	154	nuclear	N/A	N/A	N/A	N/A	N/A	N/A	N/A	N/A	N/A
c12641_g1_i1	N/A	N/A	N/A	N/A	N/A	N/A	nuclear	N/A	0.495756	1	No	-1	-0.529644	1	No	-1
c12641_g1_i2	N/A	N/A	N/A	N/A	N/A	N/A	nuclear	N/A	-2.0462	1	No	N/A	N/A	N/A	N/A	N/A
c12642_g1_i1	N/A	N/A	N/A	N/A	N/A	N/A	nuclear	N/A	0.817951	1	No	N/A	N/A	N/A	N/A	N/A
c12643_g1_i1	AT5G67090	Subtilisin-like serine endopeptidase family protein; FUNCTIONS IN: identical protein binding, serine-type endopeptidase activity; INVOLVED IN: proteolysis, negative regulation of catalytic activity; LOCATED IN: endomembrane system; EXPRESSED IN: 9 plant structures; EXPRESSED DURING: 4 anthesis, petal differentiation and expansion stage, D bilateral stage; CONTAINS InterPro DOMAIN/s: Protease-asso…	85.71	70	5e-29	122	nuclear	N/A	0.730469	1	No	N/A	N/A	N/A	N/A	N/A
c12643_g2_i1	AT5G67090	Subtilisin-like serine endopeptidase family protein; FUNCTIONS IN: identical protein binding, serine-type endopeptidase activity; INVOLVED IN: proteolysis, negative regulation of catalytic activity; LOCATED IN: endomembrane system; EXPRESSED IN: 9 plant structures; EXPRESSED DURING: 4 anthesis, petal differentiation and expansion stage, D bilateral stage; CONTAINS InterPro DOMAIN/s: Protease-asso…	87.76	98	3e-50	180	nuclear	N/A	-0.00613129	1	No	N/A	-0.480336	1	No	N/A
c12644_g1_i1	VHA-E2 At3g08560 F17O14.3	V-type proton ATPase subunit E2 (V-ATPase subunit E2) (Vacuolar H(+)-ATPase subunit E isoform 2) (Vacuolar proton pump subunit E2)	N/A	N/A	N/A	N/A	nuclear	N/A	-0.415416	1	No	N/A	-0.66034	1	No	N/A
c12646_g1_i1	N/A	N/A	N/A	N/A	N/A	N/A	nuclear	N/A	-1.34017	1	No	N/A	-0.226383	1	No	N/A
c12647_g1_i1	N/A	N/A	N/A	N/A	N/A	N/A	nuclear	N/A	N/A	N/A	N/A	N/A	N/A	N/A	N/A	N/A
c12650_g1_i1	AT3G59700	Member of Receptor kinase-like protein family. Represses stomatal immunity induced by Pseudomonas syringae pv. tomato DC3000.	88.3	188	1e-93	338	nuclear	N/A	0.543759	1	No	N/A	-0.67329	1	No	N/A
c12652_g1_i1	N/A	N/A	N/A	N/A	N/A	N/A	nuclear	N/A	N/A	N/A	N/A	N/A	N/A	N/A	N/A	N/A
c12654_g1_i1	ERDJ3A A63 At3g08970 T16O11.7	DnaJ protein ERDJ3A (Chaperone protein dnaJ 63) (AtDjA63) (AtJ63) (Endoplasmic reticulum dnaJ domain-containing protein 3A) (AtERdj3A) (Protein SCJ1 homolog ERDJ3A) (THERMOSENSITIVE MALE STERILE 1, TMS1)	N/A	N/A	N/A	N/A	nuclear	N/A	0.759142	1	No	N/A	1.01329	1	No	N/A
c12656_g1_i1	N/A	N/A	N/A	N/A	N/A	N/A	nuclear	N/A	2.08212	1	No	N/A	N/A	N/A	N/A	N/A
c12656_g2_i1	N/A	N/A	N/A	N/A	N/A	N/A	nuclear	N/A	0.430012	1	No	N/A	-3.94478	1	No	N/A
c12658_g1_i1	LECRK43 At4g02410 T14P8.3	L-type lectin-domain containing receptor kinase IV.3 (LecRK-IV.3) (EC 2.7.11.1)	N/A	N/A	N/A	N/A	nuclear	N/A	0.0860439	1	No	-1	-0.656737	1	No	-1
c12661_g1_i1	AT3G49940	LOB domain-containing protein 38 (LBD38); CONTAINS InterPro DOMAIN/s: Lateral organ boundaries, LOB (InterPro:IPR004883); BEST Arabidopsis thaliana protein match is: LOB domain-containing protein 37 (TAIR:AT5G67420.1); Has 581 Blast hits to 580 proteins in 26 species: Archae - 0; Bacteria - 0; Metazoa - 0; Fungi - 0; Plants - 581; Viruses - 0; Other Eukaryotes - 0 (source: NCBI BLink).	73.96	96	4e-30	126	nuclear	N/A	-0.358977	1	No	0.25	0.282314	1	No	-0.5
c12662_g1_i1	N/A	N/A	N/A	N/A	N/A	N/A	nuclear	N/A	0.0408081	1	No	N/A	N/A	N/A	N/A	N/A
c12665_g1_i1	N/A	N/A	N/A	N/A	N/A	N/A	nuclear	N/A	N/A	N/A	N/A	N/A	N/A	N/A	N/A	N/A
c12666_g1_i1	N/A	N/A	N/A	N/A	N/A	N/A	nuclear	N/A	N/A	N/A	N/A	N/A	N/A	N/A	N/A	N/A
c12668_g1_i1	N/A	N/A	N/A	N/A	N/A	N/A	nuclear	N/A	-0.624675	1	No	N/A	-0.625653	1	No	N/A
c12669_g1_i1	AT5G28840	Encodes a protein with GDP-D-mannose 3',5'-epimerase activity. The enzyme is involved in ascorbate biosynthesis. It catalyzes the conversion of GDP-D-mannose to GDP-L-galactose.	94.05	84	9e-45	174	nuclear	N/A	N/A	N/A	N/A	N/A	N/A	N/A	N/A	N/A
c12670_g1_i1	N/A	N/A	N/A	N/A	N/A	N/A	nuclear	N/A	N/A	N/A	N/A	N/A	N/A	N/A	N/A	N/A
c12673_g1_i1	N/A	N/A	N/A	N/A	N/A	N/A	nuclear	N/A	1.16666	1	No	N/A	N/A	N/A	N/A	N/A
c12678_g1_i1	N/A	N/A	N/A	N/A	N/A	N/A	nuclear	N/A	2.32732	1	No	N/A	N/A	N/A	N/A	N/A
c12683_g1_i1	AT5G18290	Belongs to a family of plant aquaporins.Similar to yeast and radish aquaporins. Located on ER	85.45	55	1e-23	105	nuclear	N/A	-0.0783168	1	No	N/A	1.06508	1	No	N/A
c12684_g1_i1	N/A	N/A	N/A	N/A	N/A	N/A	nuclear	N/A	N/A	N/A	N/A	N/A	N/A	N/A	N/A	N/A
c12686_g1_i1	N/A	N/A	N/A	N/A	N/A	N/A	nuclear	N/A	N/A	N/A	N/A	N/A	N/A	N/A	N/A	N/A
c12687_g1_i1	N/A	N/A	N/A	N/A	N/A	N/A	nuclear	N/A	-0.812496	1	No	N/A	1.35016	1	No	N/A
c12688_g1_i1	N/A	N/A	N/A	N/A	N/A	N/A	nuclear	N/A	0.443524	1	No	N/A	-0.458866	1	No	N/A
c12689_g1_i1	N/A	N/A	N/A	N/A	N/A	N/A	nuclear	N/A	-0.630443	1	No	N/A	-2.51987	1	No	N/A
c1269_g1_i1	N/A	N/A	N/A	N/A	N/A	N/A	nuclear	N/A	N/A	N/A	N/A	N/A	N/A	N/A	N/A	N/A
c12694_g1_i1	AT4G20090	embryo defective 1025 (EMB1025); CONTAINS InterPro DOMAIN/s: Pentatricopeptide repeat (InterPro:IPR002885); BEST Arabidopsis thaliana protein match is: Pentatricopeptide repeat (PPR) superfamily protein (TAIR:AT5G64320.1); Has 50788 Blast hits to 13881 proteins in 299 species: Archae - 2; Bacteria - 48; Metazoa - 729; Fungi - 797; Plants - 47488; Viruses - 0; Other Eukaryotes - 1724 (source: NCBI…	92.06	63	3e-28	120	nuclear	N/A	0.677856	1	No	N/A	0.284707	1	No	N/A
c12700_g1_i1	N/A	N/A	N/A	N/A	N/A	N/A	nuclear	N/A	N/A	N/A	N/A	N/A	N/A	N/A	N/A	N/A
c12701_g1_i1	AT2G23010	serine carboxypeptidase-like 9 (SCPL9); FUNCTIONS IN: serine-type carboxypeptidase activity; INVOLVED IN: proteolysis; LOCATED IN: endomembrane system; CONTAINS InterPro DOMAIN/s: Peptidase S10, serine carboxypeptidase (InterPro:IPR001563); BEST Arabidopsis thaliana protein match is: sinapoylglucose 1 (TAIR:AT2G22990.1); Has 3960 Blast hits to 3883 proteins in 456 species: Archae - 0; Bacteria - …	82.09	67	2e-28	120	nuclear	N/A	0.36918	1	No	N/A	0.444151	1	No	N/A
c12705_g1_i1	N/A	N/A	N/A	N/A	N/A	N/A	nuclear	N/A	0.043646	1	No	N/A	N/A	N/A	N/A	N/A
c12708_g1_i1	N/A	N/A	N/A	N/A	N/A	N/A	nuclear	N/A	0.357347	1	No	N/A	N/A	N/A	N/A	N/A
c12714_g1_i1	AT2G30790	Encodes a 23 kD extrinsic protein that is part of photosystem II and participates in the regulation of oxygen evolution.	69.44	72	2e-23	103	nuclear	N/A	N/A	N/A	N/A	N/A	N/A	N/A	N/A	N/A
c12714_g2_i1	N/A	N/A	N/A	N/A	N/A	N/A	nuclear	N/A	N/A	N/A	N/A	N/A	N/A	N/A	N/A	N/A
c12715_g1_i1	N/A	N/A	N/A	N/A	N/A	N/A	nuclear	N/A	N/A	N/A	N/A	N/A	N/A	N/A	N/A	N/A
c12716_g1_i1	AT5G60390	GTP binding Elongation factor Tu family protein; FUNCTIONS IN: calmodulin binding, translation elongation factor activity; INVOLVED IN: translational elongation; LOCATED IN: mitochondrion, nucleus, cytoplasm; EXPRESSED IN: cotyledon, male gametophyte, guard cell, pollen tube, seed; EXPRESSED DURING: L mature pollen stage, M germinated pollen stage, seed development stages; CONTAINS InterPro DOMAI…	98.63	73	1e-37	151	nuclear	N/A	N/A	N/A	N/A	N/A	N/A	N/A	N/A	N/A
c1272_g1_i1	AT1G29340	Encodes a protein containing a UND, a U-box, and an ARM domain. This protein has E3 ubiquitin ligase activity. It is required for cell death and full resistance specified by Arabidopsis RPM1 and RPS4 resistance proteins against Pseudomonas syringae pv tomato.	65.06	83	4e-23	102	nuclear	N/A	0.867352	1	No	N/A	-0.0395797	1	No	N/A
c1272_g2_i1	AT1G29340	Encodes a protein containing a UND, a U-box, and an ARM domain. This protein has E3 ubiquitin ligase activity. It is required for cell death and full resistance specified by Arabidopsis RPM1 and RPS4 resistance proteins against Pseudomonas syringae pv tomato.	67.12	584	0	743	nuclear	N/A	0.0653063	1	No	0.19014	-0.0918892	1	No	-0.44828
c12720_g1_i1	N/A	N/A	N/A	N/A	N/A	N/A	nuclear	N/A	N/A	N/A	N/A	N/A	N/A	N/A	N/A	N/A
c12722_g1_i1	AT3G05640	Protein phosphatase 2C family protein; FUNCTIONS IN: protein serine/threonine phosphatase activity, catalytic activity; INVOLVED IN: response to water deprivation; LOCATED IN: cellular_component unknown; EXPRESSED IN: 22 plant structures; EXPRESSED DURING: 13 growth stages; CONTAINS InterPro DOMAIN/s: Protein phosphatase 2C-related (InterPro:IPR001932), Protein phosphatase 2C (InterPro:IPR015655)…	82.72	81	2e-35	143	nuclear	N/A	0.0939581	1	No	N/A	-0.731214	1	No	N/A
c12723_g1_i1	N/A	N/A	N/A	N/A	N/A	N/A	nuclear	N/A	0.209933	1	No	N/A	0.456053	1	No	N/A
c12725_g1_i1	N/A	N/A	N/A	N/A	N/A	N/A	nuclear	N/A	-0.170673	1	No	N/A	1.84554	1	No	N/A
c12727_g1_i1	AT1G20720	RAD3-like DNA-binding helicase protein; FUNCTIONS IN: in 6 functions; INVOLVED IN: nucleobase, nucleoside, nucleotide and nucleic acid metabolic process; LOCATED IN: mitochondrion; EXPRESSED IN: 8 plant structures; EXPRESSED DURING: 4 anthesis, F mature embryo stage, petal differentiation and expansion stage, E expanded cotyledon stage, D bilateral stage; CONTAINS InterPro DOMAIN/s: DEAD2 (InterP…	87.93	116	3e-54	206	nuclear	N/A	-1.45418	1	No	N/A	-0.525526	1	No	N/A
c12727_g2_i1	AT1G20720	RAD3-like DNA-binding helicase protein; FUNCTIONS IN: in 6 functions; INVOLVED IN: nucleobase, nucleoside, nucleotide and nucleic acid metabolic process; LOCATED IN: mitochondrion; EXPRESSED IN: 8 plant structures; EXPRESSED DURING: 4 anthesis, F mature embryo stage, petal differentiation and expansion stage, E expanded cotyledon stage, D bilateral stage; CONTAINS InterPro DOMAIN/s: DEAD2 (InterP…	91.95	87	2e-40	160	nuclear	N/A	-0.416503	1	No	N/A	-0.597806	1	No	N/A
c12730_g1_i1	N/A	N/A	N/A	N/A	N/A	N/A	nuclear	N/A	1.07097	1	No	N/A	-0.202702	1	No	N/A
c12730_g2_i1	N/A	N/A	N/A	N/A	N/A	N/A	nuclear	N/A	0.694308	1	No	N/A	-0.770339	1	No	N/A
c12731_g1_i1	AT5G59670	Leucine-rich repeat protein kinase family protein; FUNCTIONS IN: kinase activity; INVOLVED IN: protein amino acid phosphorylation; LOCATED IN: endomembrane system; EXPRESSED IN: 17 plant structures; EXPRESSED DURING: 13 growth stages; CONTAINS InterPro DOMAIN/s: Protein kinase, ATP binding site (InterPro:IPR017441), Protein kinase, catalytic domain (InterPro:IPR000719), Leucine-rich repeat (Inter…	69.33	75	1e-26	114	nuclear	N/A	1.1707	1	No	N/A	-0.569509	1	No	N/A
c12736_g1_i1	N/A	N/A	N/A	N/A	N/A	N/A	nuclear	N/A	0.385294	1	No	N/A	-1.49891	1	No	N/A
c12737_g1_i1	N/A	N/A	N/A	N/A	N/A	N/A	nuclear	N/A	-0.652542	1	No	N/A	N/A	N/A	N/A	N/A
c12749_g1_i2	N/A	N/A	N/A	N/A	N/A	N/A	nuclear	N/A	-1.77055	1	No	N/A	-2.65179	1	No	N/A
c1275_g1_i2	N/A	N/A	N/A	N/A	N/A	N/A	nuclear	N/A	N/A	N/A	N/A	N/A	N/A	N/A	N/A	N/A
c12750_g1_i1	AT4G00700	C2 calcium/lipid-binding plant phosphoribosyltransferase family protein; CONTAINS InterPro DOMAIN/s: C2 membrane targeting protein (InterPro:IPR018029), C2 calcium/lipid-binding domain, CaLB (InterPro:IPR008973), Phosphoribosyltransferase C-terminal (InterPro:IPR013583), C2 calcium-dependent membrane targeting (InterPro:IPR000008); BEST Arabidopsis thaliana protein match is: C2 calcium/lipid-bind…	78.33	540	0	865	nuclear	N/A	1.9603	0.003726	Yes	0.25	-0.436164	1	No	-0.5
c12754_g1_i1	N/A	N/A	N/A	N/A	N/A	N/A	nuclear	N/A	-0.612993	1	No	N/A	0.60219	1	No	N/A
c12754_g2_i1	N/A	N/A	N/A	N/A	N/A	N/A	nuclear	N/A	0.14024	1	No	N/A	1.25033	1	No	N/A
c12755_g1_i1	N/A	N/A	N/A	N/A	N/A	N/A	nuclear	N/A	N/A	N/A	N/A	N/A	N/A	N/A	N/A	N/A
c12756_g1_i1	AT2G45550	member of CYP76C	78.57	70	1e-26	114	nuclear	N/A	N/A	N/A	N/A	N/A	N/A	N/A	N/A	N/A
c12756_g1_i2	AT1G33720	member of CYP76C	79.31	203	2e-86	315	nuclear	N/A	0.30084	1	No	N/A	-0.638899	1	No	-1
c12758_g1_i1	N/A	N/A	N/A	N/A	N/A	N/A	nuclear	N/A	-2.50168	1	No	N/A	N/A	N/A	N/A	N/A
c12759_g1_i1	N/A	N/A	N/A	N/A	N/A	N/A	nuclear	N/A	0.864318	1	No	N/A	1.35764	1	No	N/A
c1276_g1_i1	AT4G25150	HAD superfamily, subfamily IIIB acid phosphatase ; FUNCTIONS IN: acid phosphatase activity; INVOLVED IN: biological_process unknown; LOCATED IN: endomembrane system; EXPRESSED IN: 21 plant structures; EXPRESSED DURING: 9 growth stages; CONTAINS InterPro DOMAIN/s: Acid phosphatase (Class B) (InterPro:IPR005519), Vegetative storage protein/acid phosphatase (InterPro:IPR014403), Acid phosphatase, pl…	87.91	91	1e-42	167	nuclear	N/A	2.98788	1	No	N/A	N/A	N/A	N/A	N/A
c1276_g1_i2	AT4G25150	HAD superfamily, subfamily IIIB acid phosphatase ; FUNCTIONS IN: acid phosphatase activity; INVOLVED IN: biological_process unknown; LOCATED IN: endomembrane system; EXPRESSED IN: 21 plant structures; EXPRESSED DURING: 9 growth stages; CONTAINS InterPro DOMAIN/s: Acid phosphatase (Class B) (InterPro:IPR005519), Vegetative storage protein/acid phosphatase (InterPro:IPR014403), Acid phosphatase, pl…	87.92	149	3e-74	273	nuclear	N/A	-0.900118	1	No	N/A	-0.671443	1	No	N/A
c12760_g1_i1	AT5G48410	member of Putative ligand-gated ion channel subunit family	80.19	106	2e-43	170	nuclear	N/A	0.209351	1	No	N/A	-0.610893	1	No	N/A
c12764_g1_i1	N/A	N/A	N/A	N/A	N/A	N/A	nuclear	N/A	0.00264087	1	No	N/A	1.1774	1	No	N/A
c12766_g1_i1	AT3G26040	HXXXD-type acyl-transferase family protein; FUNCTIONS IN: transferase activity, transferring acyl groups other than amino-acyl groups, transferase activity; INVOLVED IN: biological_process unknown; LOCATED IN: cellular_component unknown; EXPRESSED IN: root; CONTAINS InterPro DOMAIN/s: Transferase (InterPro:IPR003480); BEST Arabidopsis thaliana protein match is: HXXXD-type acyl-transferase family …	90.15	132	1e-66	249	nuclear	N/A	-0.589615	1	No	N/A	-0.852122	1	No	N/A
c1277_g1_i1	AT1G01900	Encodes AtSBT1.1, a subtilisin-like serine protease. Cleaves the phytosulfokine AtPSK4, a growth promoting peptide.	90.74	270	4e-139	490	nuclear	N/A	-0.867906	1	No	N/A	-0.0630992	1	No	N/A
c1277_g2_i1	AT1G01900	Encodes AtSBT1.1, a subtilisin-like serine protease. Cleaves the phytosulfokine AtPSK4, a growth promoting peptide.	82.91	117	2e-51	196	nuclear	N/A	-0.682856	1	No	N/A	-0.325816	1	No	N/A
c12770_g1_i1	UPS4 At2g03520 T4M8.4	Ureide permease 4 (AtUPS4)	N/A	N/A	N/A	N/A	nuclear	N/A	-0.865414	1	No	N/A	0.995722	1	No	N/A
c12770_g1_i2	AT2G03520	Encodes AtUPS4, a member of the Arabidopsis ureide permease family.	94.37	71	8e-33	135	nuclear	N/A	0.17198	1	No	N/A	-2.17167	1	No	N/A
c12772_g1_i1	N/A	N/A	N/A	N/A	N/A	N/A	nuclear	N/A	-0.288488	1	No	N/A	-0.623338	1	No	N/A
c12773_g1_i1	AT4G36080	phosphotransferases, alcohol group as acceptor;binding;inositol or phosphatidylinositol kinases; FUNCTIONS IN: inositol or phosphatidylinositol kinase activity, binding, phosphotransferase activity, alcohol group as acceptor; CONTAINS InterPro DOMAIN/s: Phosphatidylinositol 3-/4-kinase, catalytic (InterPro:IPR000403), PIK-related kinase, FAT (InterPro:IPR003151), PIK-related kinase (InterPro:IPR0…	90.77	195	9e-100	359	nuclear	N/A	0.446592	1	No	N/A	0.457086	1	No	N/A
c12773_g2_i1	AT4G36080	phosphotransferases, alcohol group as acceptor;binding;inositol or phosphatidylinositol kinases; FUNCTIONS IN: inositol or phosphatidylinositol kinase activity, binding, phosphotransferase activity, alcohol group as acceptor; CONTAINS InterPro DOMAIN/s: Phosphatidylinositol 3-/4-kinase, catalytic (InterPro:IPR000403), PIK-related kinase, FAT (InterPro:IPR003151), PIK-related kinase (InterPro:IPR0…	86.61	112	5e-49	189	nuclear	N/A	0.572432	1	No	N/A	1.09982	1	No	N/A
c12776_g1_i1	DOT3 At5g10250 F18D22.20	BTB/POZ domain-containing protein DOT3 (Protein DEFECTIVELY ORGANIZED TRIBUTARIES 3)	N/A	N/A	N/A	N/A	nuclear	N/A	-0.48262	1	No	N/A	1.08316	1	No	N/A
c12776_g2_i1	AT5G10250	Encodes a protein with an N-terminal BTB/POZ domain and a C-terminal NPH3 family domain. dot3 mutants have defects in shoot and primary root growth and produce an aberrant parallel venation pattern in juvenile leaves.	88.07	109	4e-51	196	nuclear	N/A	-0.451302	1	No	N/A	-1.01227	1	No	N/A
c12783_g1_i1	AT3G16300	Uncharacterised protein family (UPF0497); CONTAINS InterPro DOMAIN/s: Uncharacterised protein family UPF0497, trans-membrane plant (InterPro:IPR006702), Uncharacterised protein family UPF0497, trans-membrane plant subgroup (InterPro:IPR006459); BEST Arabidopsis thaliana protein match is: Uncharacterised protein family (UPF0497) (TAIR:AT1G79780.1); Has 429 Blast hits to 429 proteins in 20 species:…	85.29	68	5e-27	115	nuclear	N/A	-0.0186616	1	No	N/A	N/A	N/A	N/A	N/A
c12788_g1_i1	AT4G35520	DNA mismatch repair protein similar to MutL. Required for normal levels of meiotic crossovers	85.37	164	7e-73	269	nuclear	N/A	0.0592043	1	No	N/A	-0.566069	1	No	N/A
c12788_g2_i1	AT4G35520	DNA mismatch repair protein similar to MutL. Required for normal levels of meiotic crossovers	84.34	83	2e-35	144	nuclear	N/A	0.0374945	1	No	N/A	0.708298	1	No	N/A
c12791_g1_i1	N/A	N/A	N/A	N/A	N/A	N/A	nuclear	N/A	1.69751	1	No	N/A	-3.75183	1	No	N/A
c12792_g1_i1	AT2G14660	unknown protein; CONTAINS InterPro DOMAIN/s: Uncharacterised protein family UPF0310 (InterPro:IPR002740); Has 2761 Blast hits to 2761 proteins in 686 species: Archae - 5; Bacteria - 1143; Metazoa - 73; Fungi - 78; Plants - 42; Viruses - 0; Other Eukaryotes - 1420 (source: NCBI BLink).	86.62	157	6e-76	280	nuclear	N/A	0.277537	1	No	-1	0.344736	1	No	-1
c12796_g1_i1	N/A	N/A	N/A	N/A	N/A	N/A	nuclear	N/A	N/A	N/A	N/A	N/A	N/A	N/A	N/A	N/A
c12797_g1_i1	N/A	N/A	N/A	N/A	N/A	N/A	nuclear	N/A	-0.256832	1	No	N/A	0.287462	1	No	N/A
c12798_g1_i1	N/A	N/A	N/A	N/A	N/A	N/A	nuclear	N/A	-0.0372321	1	No	-1	-0.307621	1	No	-1
c1280_g1_i1	N/A	N/A	N/A	N/A	N/A	N/A	nuclear	N/A	2.51227	1	No	N/A	N/A	N/A	N/A	N/A
c12802_g1_i1	N/A	N/A	N/A	N/A	N/A	N/A	nuclear	N/A	0.0436279	1	No	N/A	N/A	N/A	N/A	N/A
c12805_g1_i1	N/A	N/A	N/A	N/A	N/A	N/A	nuclear	N/A	-1.2335	1	No	N/A	0.654476	1	No	N/A
c12810_g1_i1	N/A	N/A	N/A	N/A	N/A	N/A	nuclear	N/A	0.86432	1	No	N/A	1.35747	1	No	N/A
c12811_g1_i1	N/A	N/A	N/A	N/A	N/A	N/A	nuclear	N/A	N/A	N/A	N/A	N/A	N/A	N/A	N/A	N/A
c12816_g1_i1	AT1G05410	Protein of unknown function (DUF1423); CONTAINS InterPro DOMAIN/s: Protein of unknown function DUF1423, plant (InterPro:IPR004082); BEST Arabidopsis thaliana protein match is: unknown protein (TAIR:AT4G14840.1); Has 192 Blast hits to 189 proteins in 31 species: Archae - 0; Bacteria - 0; Metazoa - 2; Fungi - 10; Plants - 173; Viruses - 0; Other Eukaryotes - 7 (source: NCBI BLink).	88.12	101	3e-53	202	nuclear	N/A	-0.278362	1	No	N/A	-0.0859244	1	No	N/A
c12816_g2_i1	AT1G05410	Protein of unknown function (DUF1423); CONTAINS InterPro DOMAIN/s: Protein of unknown function DUF1423, plant (InterPro:IPR004082); BEST Arabidopsis thaliana protein match is: unknown protein (TAIR:AT4G14840.1); Has 192 Blast hits to 189 proteins in 31 species: Archae - 0; Bacteria - 0; Metazoa - 2; Fungi - 10; Plants - 173; Viruses - 0; Other Eukaryotes - 7 (source: NCBI BLink).	81.5	200	2e-91	331	nuclear	N/A	0.0703715	1	No	-1	-0.0554018	1	No	-1
c12817_g1_i1	N/A	N/A	N/A	N/A	N/A	N/A	nuclear	N/A	0.680898	1	No	N/A	0.124767	1	No	N/A
c12819_g1_i1	AT3G02875	Hydrolyzes amino acid conjugates of the plant growth regulator indole-3-acetic acid (IAA), including IAA-Leu and IAA-Phe. Uses Mg and Co ions as cofactors.	91.86	442	0	813	nuclear	N/A	0.0334043	1	No	-1	-0.27749	1	No	-1
c12819_g2_i1	N/A	N/A	N/A	N/A	N/A	N/A	nuclear	N/A	-1.45669	1	No	N/A	-0.668687	1	No	N/A
c1282_g1_i1	AT5G08430	SWIB/MDM2 domain;Plus-3;GYF; FUNCTIONS IN: DNA binding; INVOLVED IN: histone modification, transcription initiation; LOCATED IN: nucleus; EXPRESSED IN: 23 plant structures; EXPRESSED DURING: 15 growth stages; CONTAINS InterPro DOMAIN/s: Plus-3 domain, subgroup (InterPro:IPR018144), SWIB/MDM2 domain (InterPro:IPR003121), Plus-3 (InterPro:IPR004343), GYF (InterPro:IPR003169); BEST Arabidopsis thali…	73.9	249	5e-100	361	nuclear	N/A	0.204588	1	No	-0.25	-1.0671	1	No	0.5
c1282_g1_i2	AT5G08430	SWIB/MDM2 domain;Plus-3;GYF; FUNCTIONS IN: DNA binding; INVOLVED IN: histone modification, transcription initiation; LOCATED IN: nucleus; EXPRESSED IN: 23 plant structures; EXPRESSED DURING: 15 growth stages; CONTAINS InterPro DOMAIN/s: Plus-3 domain, subgroup (InterPro:IPR018144), SWIB/MDM2 domain (InterPro:IPR003121), Plus-3 (InterPro:IPR004343), GYF (InterPro:IPR003169); BEST Arabidopsis thali…	77.82	550	0	860	nuclear	N/A	-0.129631	1	No	-0.25	-0.115742	1	No	0.5
c12825_g1_i1	AT2G15320	Leucine-rich repeat (LRR) family protein; CONTAINS InterPro DOMAIN/s: Leucine-rich repeat (InterPro:IPR001611); BEST Arabidopsis thaliana protein match is: Leucine-rich repeat (LRR) family protein (TAIR:AT5G66330.1); Has 72264 Blast hits to 25708 proteins in 980 species: Archae - 21; Bacteria - 3279; Metazoa - 16942; Fungi - 630; Plants - 47007; Viruses - 0; Other Eukaryotes - 4385 (source: NCBI …	88.31	77	1e-34	141	nuclear	N/A	-1.74133	1	No	N/A	-3.46811	1	No	N/A
c12826_g1_i1	N/A	N/A	N/A	N/A	N/A	N/A	nuclear	N/A	2.09426	1	No	N/A	0.118507	1	No	N/A
c12828_g1_i1	HSFA7B HSF10 At3g63350 F16M2.200	Heat stress transcription factor A-7b (AtHsfA7b) (AtHsf-10)	N/A	N/A	N/A	N/A	nuclear	N/A	-0.303809	1	No	N/A	3.18826	1	No	N/A
c12829_g1_i1	N/A	N/A	N/A	N/A	N/A	N/A	nuclear	N/A	-0.837172	1	No	N/A	-0.262057	1	No	N/A
c1283_g1_i1	N/A	N/A	N/A	N/A	N/A	N/A	nuclear	N/A	-1.18275	1	No	N/A	-0.538628	1	No	N/A
c12837_g1_i1	N/A	N/A	N/A	N/A	N/A	N/A	nuclear	N/A	0.50558	1	No	N/A	-0.662302	1	No	N/A
c12838_g1_i1	AT1G30420	member of MRP subfamily	86.3	73	4e-35	142	nuclear	N/A	-0.76088	1	No	N/A	-0.625684	1	No	N/A
c12839_g1_i1	N/A	N/A	N/A	N/A	N/A	N/A	nuclear	N/A	-0.225613	1	No	N/A	-3.46075	1	No	N/A
c12841_g1_i1	N/A	N/A	N/A	N/A	N/A	N/A	nuclear	N/A	N/A	N/A	N/A	N/A	N/A	N/A	N/A	N/A
c12842_g1_i1	N/A	N/A	N/A	N/A	N/A	N/A	nuclear	N/A	N/A	N/A	N/A	N/A	N/A	N/A	N/A	N/A
c12843_g1_i1	AT3G02930	Plant protein of unknown function (DUF827); LOCATED IN: chloroplast; EXPRESSED IN: 20 plant structures; EXPRESSED DURING: 8 growth stages; CONTAINS InterPro DOMAIN/s: Protein of unknown function DUF827, plant (InterPro:IPR008545); BEST Arabidopsis thaliana protein match is: Plant protein of unknown function (DUF827) (TAIR:AT5G16730.1).	86.81	91	2e-38	153	nuclear	N/A	-1.30286	1	No	N/A	-0.168878	1	No	N/A
c12845_g1_i1	AT1G27110	Tetratricopeptide repeat (TPR)-like superfamily protein; FUNCTIONS IN: binding; INVOLVED IN: biological_process unknown; LOCATED IN: cellular_component unknown; CONTAINS InterPro DOMAIN/s: Tetratricopeptide-like helical (InterPro:IPR011990), Tetratricopeptide repeat-containing (InterPro:IPR013026); BEST Arabidopsis thaliana protein match is: Tetratricopeptide repeat (TPR)-like superfamily protein…	77.46	71	6e-26	112	nuclear	N/A	1.54126	1	No	N/A	0.118399	1	No	N/A
c12845_g2_i1	AT1G27110	Tetratricopeptide repeat (TPR)-like superfamily protein; FUNCTIONS IN: binding; INVOLVED IN: biological_process unknown; LOCATED IN: cellular_component unknown; CONTAINS InterPro DOMAIN/s: Tetratricopeptide-like helical (InterPro:IPR011990), Tetratricopeptide repeat-containing (InterPro:IPR013026); BEST Arabidopsis thaliana protein match is: Tetratricopeptide repeat (TPR)-like superfamily protein…	78.23	248	8e-107	383	nuclear	N/A	0.680044	1	No	N/A	-0.260322	1	No	N/A
c12849_g1_i1	N/A	N/A	N/A	N/A	N/A	N/A	nuclear	N/A	-0.575005	1	No	N/A	-0.807488	1	No	N/A
c1285_g1_i1	AT1G07550	Leucine-rich repeat protein kinase family protein; FUNCTIONS IN: kinase activity; INVOLVED IN: protein amino acid phosphorylation; LOCATED IN: endomembrane system; EXPRESSED IN: root, leaf; EXPRESSED DURING: LP.08 eight leaves visible; CONTAINS InterPro DOMAIN/s: Protein kinase, ATP binding site (InterPro:IPR017441), Protein kinase, catalytic domain (InterPro:IPR000719), Leucine-rich repeat (Inte…	68.54	89	5e-30	125	nuclear	N/A	-0.504081	1	No	N/A	-2.65167	1	No	N/A
c1285_g2_i1	AT2G14510	Leucine-rich repeat protein kinase family protein; FUNCTIONS IN: kinase activity; INVOLVED IN: protein amino acid phosphorylation; LOCATED IN: endomembrane system; CONTAINS InterPro DOMAIN/s: Protein kinase, ATP binding site (InterPro:IPR017441), Protein kinase, catalytic domain (InterPro:IPR000719), Serine-threonine/tyrosine-protein kinase (InterPro:IPR001245), Protein kinase-like domain (InterP…	67.13	143	2e-54	207	nuclear	N/A	1.77208	1	No	N/A	-3.46089	1	No	N/A
c12853_g1_i1	AT4G16566	Encodes a protein that has an unexpected bifunctional capability in vitro. The purified enzyme has adenylylsulfate sulfohydrolase activity (E.C. 3.6.2.1) and ADP-sulfurylase activity (E.C. 2.7.7.5). The latter is activated at low pH. The enzyme can exert it phosphorylase activity on a range of related substrates in vitro, but it acts best with APS (adenosine 5'-phsophosulfate). This protein appea…	89.73	146	1e-74	276	nuclear	N/A	-0.0587767	1	No	-1	-0.0579743	1	No	-1
c12853_g1_i2	AT4G16566	Encodes a protein that has an unexpected bifunctional capability in vitro. The purified enzyme has adenylylsulfate sulfohydrolase activity (E.C. 3.6.2.1) and ADP-sulfurylase activity (E.C. 2.7.7.5). The latter is activated at low pH. The enzyme can exert it phosphorylase activity on a range of related substrates in vitro, but it acts best with APS (adenosine 5'-phsophosulfate). This protein appea…	87.95	83	2e-39	158	nuclear	N/A	1.40221	1	No	-1	-2.63089	1	No	-1
c12857_g1_i1	N/A	N/A	N/A	N/A	N/A	N/A	nuclear	N/A	-2.53643	1	No	N/A	0.908425	1	No	N/A
c12859_g1_i1	AT1G45201	Target of AtGRP7 regulation.	84.42	77	9e-37	148	nuclear	N/A	-0.361958	1	No	N/A	-0.207723	1	No	N/A
c12862_g1_i1	N/A	N/A	N/A	N/A	N/A	N/A	nuclear	N/A	5.9671	0.160487	No	N/A	-3.72524	1	No	N/A
c12862_g1_i2	N/A	N/A	N/A	N/A	N/A	N/A	nuclear	N/A	0.419908	1	No	N/A	0.874055	1	No	N/A
c12868_g1_i1	GTE1 IMB1 At2g34900 F19I3.13	Transcription factor GTE1 (Bromodomain-containing protein GTE1) (Protein GLOBAL TRANSCRIPTION FACTOR GROUP E1) (Protein IMBIBITION-INDUCIBLE 1)	N/A	N/A	N/A	N/A	nuclear	N/A	3.35259	1	No	N/A	N/A	N/A	N/A	N/A
c12868_g2_i1	N/A	N/A	N/A	N/A	N/A	N/A	nuclear	N/A	1.68547	1	No	N/A	N/A	N/A	N/A	N/A
c1287_g1_i1	N/A	N/A	N/A	N/A	N/A	N/A	nuclear	N/A	2.53623	1	No	N/A	2.6638	1	No	N/A
c12870_g1_i1	N/A	N/A	N/A	N/A	N/A	N/A	nuclear	N/A	N/A	N/A	N/A	N/A	N/A	N/A	N/A	N/A
c12870_g2_i1	CBSX2 CDCP1 At4g34120 F28A23.120	CBS domain-containing protein CBSX2, chloroplastic (CBS domain-containing protein 1) (AtCDCP1) (Protein LOSS OF THE TIMING OF ET AND JA BIOSYNTHESIS 1) (AtLEJ1)	N/A	N/A	N/A	N/A	nuclear	N/A	N/A	N/A	N/A	N/A	N/A	N/A	N/A	N/A
c12871_g1_i1	AT4G13750	Encodes NO VEIN (NOV), a plant-specific nuclear factor required for leaf vascular development, cellular patterning and stem cell maintenance in the root meristem, as well as for cotyledon outgrowth and separation. nov mutations affect many aspects of auxin-dependent development without directly affecting auxin perception.	85	80	6e-34	139	nuclear	N/A	0.699977	1	No	N/A	-0.151932	1	No	N/A
c12874_g1_i1	AT5G06460	Encodes a ubiquitin-activating enzyme (E1), involved in the first step in conjugating multiple ubiquitins to proteins targeted for degradation. Gene is expressed in most tissues examined.	48.15	81	3e-21	96.7	nuclear	N/A	-2.85366	1	No	N/A	N/A	N/A	N/A	N/A
c12875_g1_i1	At1g54730 T22H22.15	Sugar transporter ERD6-like 5	N/A	N/A	N/A	N/A	nuclear	N/A	-2.02586	1	No	N/A	0.14627	1	No	N/A
c12876_g1_i1	N/A	N/A	N/A	N/A	N/A	N/A	nuclear	N/A	0.0436199	1	No	N/A	N/A	N/A	N/A	N/A
c12879_g1_i1	AT5G25140	putative cytochrome P450	76.09	92	3e-36	146	nuclear	N/A	1.6778	1	No	N/A	-0.860431	1	No	N/A
c1288_g1_i1	N/A	N/A	N/A	N/A	N/A	N/A	nuclear	N/A	-2.04621	1	No	N/A	N/A	N/A	N/A	N/A
c12881_g1_i1	N/A	N/A	N/A	N/A	N/A	N/A	nuclear	N/A	1.73349	0.994977	No	N/A	0.37516	1	No	N/A
c12885_g1_i1	N/A	N/A	N/A	N/A	N/A	N/A	nuclear	N/A	N/A	N/A	N/A	N/A	N/A	N/A	N/A	N/A
c12887_g1_i1	petN	Cytochrome b6-f complex subunit 8 (Cytochrome b6-f complex subunit PetN) (Cytochrome b6-f complex subunit VIII)	N/A	N/A	N/A	N/A	nuclear	N/A	1.23347	0.95991	No	-1	1.76088	1	No	-1
c1289_g1_i1	N/A	N/A	N/A	N/A	N/A	N/A	nuclear	N/A	-0.760106	1	No	N/A	0.128793	1	No	N/A
c1289_g2_i1	N/A	N/A	N/A	N/A	N/A	N/A	nuclear	N/A	N/A	N/A	N/A	N/A	N/A	N/A	N/A	N/A
c12892_g1_i1	N/A	N/A	N/A	N/A	N/A	N/A	nuclear	N/A	N/A	N/A	N/A	N/A	N/A	N/A	N/A	N/A
c12893_g1_i1	N/A	N/A	N/A	N/A	N/A	N/A	nuclear	N/A	N/A	N/A	N/A	N/A	N/A	N/A	N/A	N/A
c12895_g1_i1	N/A	N/A	N/A	N/A	N/A	N/A	nuclear	N/A	-0.126588	1	No	N/A	3.66949	1	No	N/A
c12896_g1_i1	N/A	N/A	N/A	N/A	N/A	N/A	nuclear	N/A	-0.183261	1	No	N/A	-1.49503	1	No	N/A
c12897_g1_i1	N/A	N/A	N/A	N/A	N/A	N/A	nuclear	N/A	-0.726399	1	No	N/A	-2.65176	1	No	N/A
c12898_g1_i1	N/A	N/A	N/A	N/A	N/A	N/A	nuclear	N/A	0.564445	1	No	N/A	1.18494	1	No	N/A
c12900_g1_i1	N/A	N/A	N/A	N/A	N/A	N/A	nuclear	N/A	-0.912926	1	No	N/A	2.14318	1	No	N/A
c12903_g1_i1	AT4G04370	Tetratricopeptide repeat (TPR)-like superfamily protein; CONTAINS InterPro DOMAIN/s: Pentatricopeptide repeat (InterPro:IPR002885); BEST Arabidopsis thaliana protein match is: Pentatricopeptide repeat (PPR) superfamily protein (TAIR:AT4G13650.1); Has 51385 Blast hits to 13710 proteins in 213 species: Archae - 0; Bacteria - 0; Metazoa - 41; Fungi - 119; Plants - 50626; Viruses - 0; Other Eukaryote…	87.5	64	1e-25	111	nuclear	N/A	0.0565653	1	No	N/A	-1.14878	1	No	N/A
c12903_g2_i1	AT4G04370	Tetratricopeptide repeat (TPR)-like superfamily protein; CONTAINS InterPro DOMAIN/s: Pentatricopeptide repeat (InterPro:IPR002885); BEST Arabidopsis thaliana protein match is: Pentatricopeptide repeat (PPR) superfamily protein (TAIR:AT4G13650.1); Has 51385 Blast hits to 13710 proteins in 213 species: Archae - 0; Bacteria - 0; Metazoa - 41; Fungi - 119; Plants - 50626; Viruses - 0; Other Eukaryote…	88.17	93	2e-40	160	nuclear	N/A	0.0349799	1	No	N/A	-0.615383	1	No	N/A
c12905_g1_i1	N/A	N/A	N/A	N/A	N/A	N/A	nuclear	N/A	2.07947	1	No	N/A	2.66252	1	No	N/A
c1291_g1_i1	N/A	N/A	N/A	N/A	N/A	N/A	nuclear	N/A	-3.51894	0.996822	No	N/A	-3.65887	1	No	N/A
c12911_g1_i1	N/A	N/A	N/A	N/A	N/A	N/A	nuclear	N/A	0.47381	1	No	N/A	0.874033	1	No	N/A
c12916_g1_i1	N/A	N/A	N/A	N/A	N/A	N/A	nuclear	N/A	2.06895	1	No	N/A	N/A	N/A	N/A	N/A
c12918_g1_i1	N/A	N/A	N/A	N/A	N/A	N/A	nuclear	N/A	N/A	N/A	N/A	N/A	N/A	N/A	N/A	N/A
c12923_g1_i1	N/A	N/A	N/A	N/A	N/A	N/A	nuclear	N/A	-0.632589	1	No	N/A	0.190421	1	No	N/A
c12925_g1_i1	N/A	N/A	N/A	N/A	N/A	N/A	nuclear	N/A	1.55662	1	No	N/A	-0.78227	1	No	N/A
c12927_g1_i1	N/A	N/A	N/A	N/A	N/A	N/A	nuclear	N/A	-0.235399	1	No	N/A	0.925811	1	No	N/A
c12929_g1_i1	N/A	N/A	N/A	N/A	N/A	N/A	nuclear	N/A	N/A	N/A	N/A	N/A	N/A	N/A	N/A	N/A
c1293_g1_i1	N/A	N/A	N/A	N/A	N/A	N/A	nuclear	N/A	1.69358	0.844427	No	N/A	0.397362	1	No	N/A
c12930_g1_i1	N/A	N/A	N/A	N/A	N/A	N/A	nuclear	N/A	2.15586	0.82876	No	N/A	-0.149579	1	No	N/A
c12932_g1_i1	AT3G14730	Pentatricopeptide repeat (PPR) superfamily protein; CONTAINS InterPro DOMAIN/s: Pentatricopeptide repeat (InterPro:IPR002885); BEST Arabidopsis thaliana protein match is: Tetratricopeptide repeat (TPR)-like superfamily protein (TAIR:AT3G57430.1); Has 39287 Blast hits to 13376 proteins in 233 species: Archae - 0; Bacteria - 3; Metazoa - 52; Fungi - 106; Plants - 38683; Viruses - 0; Other Eukaryote…	85.26	95	2e-44	174	nuclear	N/A	-0.329652	1	No	N/A	1.6134	1	No	N/A
c12934_g1_i1	AT1G31460	unknown protein; FUNCTIONS IN: molecular_function unknown; INVOLVED IN: biological_process unknown; LOCATED IN: plasma membrane; EXPRESSED IN: 23 plant structures; EXPRESSED DURING: 13 growth stages; BEST Arabidopsis thaliana protein match is: unknown protein (TAIR:AT1G23270.1); Has 1251 Blast hits to 756 proteins in 185 species: Archae - 0; Bacteria - 295; Metazoa - 374; Fungi - 176; Plants - 58…	81.82	132	2e-54	208	nuclear	N/A	-0.111497	1	No	-1	0.000666945	1	No	-1
c12934_g2_i1	AT1G31460	unknown protein; FUNCTIONS IN: molecular_function unknown; INVOLVED IN: biological_process unknown; LOCATED IN: plasma membrane; EXPRESSED IN: 23 plant structures; EXPRESSED DURING: 13 growth stages; BEST Arabidopsis thaliana protein match is: unknown protein (TAIR:AT1G23270.1); Has 1251 Blast hits to 756 proteins in 185 species: Archae - 0; Bacteria - 295; Metazoa - 374; Fungi - 176; Plants - 58…	68.36	177	4e-51	197	nuclear	N/A	-0.0697901	1	No	-1	0.29103	1	No	-1
c12939_g1_i1	AT4G37870	Encodes a phosphoenolpyruvate carboxykinase that localizes to the cytosol.	92.54	67	3e-32	133	nuclear	N/A	N/A	N/A	N/A	N/A	N/A	N/A	N/A	N/A
c1294_g1_i1	N/A	N/A	N/A	N/A	N/A	N/A	nuclear	N/A	N/A	N/A	N/A	N/A	N/A	N/A	N/A	N/A
c12943_g1_i1	N/A	N/A	N/A	N/A	N/A	N/A	nuclear	N/A	2.07933	1	No	N/A	2.66321	1	No	N/A
c12944_g1_i1	N/A	N/A	N/A	N/A	N/A	N/A	nuclear	N/A	N/A	N/A	N/A	N/A	N/A	N/A	N/A	N/A
c12945_g1_i1	AT5G02490	Heat shock protein 70 (Hsp 70) family protein; FUNCTIONS IN: protein binding; INVOLVED IN: protein folding, response to cadmium ion, response to heat, response to bacterium; LOCATED IN: cytosol, cell wall, plasma membrane; EXPRESSED IN: 19 plant structures; EXPRESSED DURING: 10 growth stages; CONTAINS InterPro DOMAIN/s: Heat shock protein 70, conserved site (InterPro:IPR018181), Heat shock protei…	81.31	107	5e-44	172	nuclear	N/A	2.54476	1	No	N/A	N/A	N/A	N/A	N/A
c12946_g1_i1	AtMg00810	Uncharacterized mitochondrial protein AtMg00810 (ORF240b)	N/A	N/A	N/A	N/A	nuclear	N/A	0.0633011	1	No	N/A	0.139078	1	No	N/A
c12948_g1_i1	AT3G06720	Encodes importin alpha involved in nuclear import.	76.77	99	6e-41	162	nuclear	N/A	2.84845	0.407999	No	N/A	0.508968	1	No	N/A
c12952_g1_i1	N/A	N/A	N/A	N/A	N/A	N/A	nuclear	N/A	-0.505727	1	No	-1	0.0113555	1	No	-1
c12953_g1_i1	N/A	N/A	N/A	N/A	N/A	N/A	nuclear	N/A	N/A	N/A	N/A	N/A	N/A	N/A	N/A	N/A
c12954_g1_i1	AT2G01990	unknown protein; BEST Arabidopsis thaliana protein match is: unknown protein (TAIR:AT1G14630.1); Has 118 Blast hits to 118 proteins in 14 species: Archae - 0; Bacteria - 0; Metazoa - 0; Fungi - 0; Plants - 118; Viruses - 0; Other Eukaryotes - 0 (source: NCBI BLink).	89.41	85	9e-40	158	nuclear	N/A	0.869898	1	No	N/A	0.605815	1	No	N/A
c12960_g1_i1	N/A	N/A	N/A	N/A	N/A	N/A	nuclear	N/A	-1.47638	1	No	N/A	3.15972	1	No	N/A
c12961_g1_i1	N/A	N/A	N/A	N/A	N/A	N/A	nuclear	N/A	N/A	N/A	N/A	N/A	N/A	N/A	N/A	N/A
c12962_g1_i1	AT1G76740	unknown protein; BEST Arabidopsis thaliana protein match is: unknown protein (TAIR:AT1G76840.1); Has 3683 Blast hits to 2942 proteins in 407 species: Archae - 9; Bacteria - 440; Metazoa - 1472; Fungi - 269; Plants - 192; Viruses - 8; Other Eukaryotes - 1293 (source: NCBI BLink).	62.96	135	2e-37	150	nuclear	N/A	-0.548531	1	No	N/A	0.194616	1	No	N/A
c12965_g1_i1	AT1G13630	Tetratricopeptide repeat (TPR)-like superfamily protein; FUNCTIONS IN: molecular_function unknown; INVOLVED IN: biological_process unknown; LOCATED IN: cellular_component unknown; CONTAINS InterPro DOMAIN/s: Pentatricopeptide repeat (InterPro:IPR002885); BEST Arabidopsis thaliana protein match is: Pentatricopeptide repeat (PPR) superfamily protein (TAIR:AT3G22470.1).	62.5	80	2e-21	97.1	nuclear	N/A	0.827313	1	No	N/A	N/A	N/A	N/A	N/A
c12969_g1_i1	AT4G10950	SGNH hydrolase-type esterase superfamily protein; FUNCTIONS IN: hydrolase activity, acting on ester bonds, carboxylesterase activity; INVOLVED IN: lipid metabolic process; LOCATED IN: cellular_component unknown; EXPRESSED IN: 9 plant structures; EXPRESSED DURING: 4 anthesis, petal differentiation and expansion stage, E expanded cotyledon stage; CONTAINS InterPro DOMAIN/s: Lipase, GDSL (InterPro:I…	90.63	96	1e-49	191	nuclear	N/A	0.572841	1	No	N/A	-0.727718	1	No	N/A
c1297_g1_i1	AT5G45310	unknown protein; LOCATED IN: endomembrane system; EXPRESSED IN: stem, inflorescence meristem, root, leaf; EXPRESSED DURING: LP.04 four leaves visible; Has 30201 Blast hits to 17322 proteins in 780 species: Archae - 12; Bacteria - 1396; Metazoa - 17338; Fungi - 3422; Plants - 5037; Viruses - 0; Other Eukaryotes - 2996 (source: NCBI BLink).	86.25	80	1e-36	147	nuclear	N/A	0.40476	1	No	N/A	0.12463	1	No	N/A
c1297_g2_i1	AT5G45310	unknown protein; LOCATED IN: endomembrane system; EXPRESSED IN: stem, inflorescence meristem, root, leaf; EXPRESSED DURING: LP.04 four leaves visible; Has 30201 Blast hits to 17322 proteins in 780 species: Archae - 12; Bacteria - 1396; Metazoa - 17338; Fungi - 3422; Plants - 5037; Viruses - 0; Other Eukaryotes - 2996 (source: NCBI BLink).	85.47	179	5e-80	293	nuclear	N/A	-0.282778	1	No	N/A	-0.334145	1	No	N/A
c12971_g1_i1	AT5G46470	Encodes RPS6 (RESISTANT TO P. SYRINGAE 6), a member of the TIR-NBS-LRR class resistance protein.	82.76	87	6e-38	152	nuclear	N/A	-0.648705	1	No	N/A	N/A	N/A	N/A	N/A
c12974_g1_i1	AT3G47990	SUGAR-INSENSITIVE 3 (SIS3); FUNCTIONS IN: ubiquitin-protein ligase activity, zinc ion binding; INVOLVED IN: sugar mediated signaling pathway; LOCATED IN: endomembrane system; EXPRESSED IN: 23 plant structures; EXPRESSED DURING: 13 growth stages; CONTAINS InterPro DOMAIN/s: Zinc finger, RING-type (InterPro:IPR001841), Zinc finger, C3HC4 RING-type (InterPro:IPR018957); BEST Arabidopsis thaliana pro…	74.13	286	6e-126	447	nuclear	N/A	-0.061863	1	No	-1	0.0899944	1	No	-1
c12976_g1_i1	N/A	N/A	N/A	N/A	N/A	N/A	nuclear	N/A	0.0135143	1	No	N/A	0.0823237	1	No	N/A
c12981_g1_i1	N/A	N/A	N/A	N/A	N/A	N/A	nuclear	N/A	N/A	N/A	N/A	N/A	N/A	N/A	N/A	N/A
c12987_g1_i1	N/A	N/A	N/A	N/A	N/A	N/A	nuclear	N/A	1.43311	1	No	N/A	3.32577	1	No	N/A
c12988_g1_i1	AT5G59700	Protein kinase superfamily protein; FUNCTIONS IN: kinase activity; INVOLVED IN: protein amino acid phosphorylation; LOCATED IN: plasma membrane; EXPRESSED IN: 8 plant structures; EXPRESSED DURING: 4 anthesis, petal differentiation and expansion stage; CONTAINS InterPro DOMAIN/s: Protein kinase, ATP binding site (InterPro:IPR017441), Malectin/receptor-like protein kinase (InterPro:IPR021720), Prot…	79.51	122	3e-54	206	nuclear	N/A	-0.408821	1	No	N/A	-3.55863	1	No	N/A
c12989_g1_i1	N/A	N/A	N/A	N/A	N/A	N/A	nuclear	N/A	N/A	N/A	N/A	N/A	N/A	N/A	N/A	N/A
c12991_g1_i1	AT2G24260	Encodes a basic helix-loop-helix (bHLH) protein that regulates root hair development. One of the three Arabidopsis homologs of the Lotus japonicus ROOTHAIRLESS1 (LjRHL1) gene: At2g24260 (AtLRL1), At4g30980 (AtLRL2), and At5g58010 (AtLRL3).	87.75	204	5e-97	350	nuclear	N/A	0.154597	1	No	N/A	0.453519	1	No	N/A
c12991_g2_i1	BHLH66 EN95 At2g24260 F27D4.17	Transcription factor bHLH66 (Basic helix-loop-helix protein 66) (AtbHLH66) (bHLH 66) (Transcription factor EN 95) (bHLH transcription factor bHLH066)	N/A	N/A	N/A	N/A	nuclear	N/A	-0.510984	1	No	N/A	-0.447926	1	No	N/A
c12992_g1_i1	AT2G32390	Encodes a ionotropic glutamate receptor ortholog, a member of a putative ligand-gated ion channel subunit family	83	100	2e-44	174	nuclear	N/A	0.42247	1	No	N/A	0.977057	1	No	N/A
c12992_g2_i1	AT2G32390	Encodes a ionotropic glutamate receptor ortholog, a member of a putative ligand-gated ion channel subunit family	87.1	186	1e-94	342	nuclear	N/A	0.554288	1	No	N/A	0.51979	1	No	N/A
c12993_g1_i1	N/A	N/A	N/A	N/A	N/A	N/A	nuclear	N/A	1.80193	1	No	N/A	N/A	N/A	N/A	N/A
c12995_g1_i1	N/A	N/A	N/A	N/A	N/A	N/A	nuclear	N/A	-0.472558	1	No	N/A	1.08597	1	No	N/A
c12997_g1_i1	N/A	N/A	N/A	N/A	N/A	N/A	nuclear	N/A	-0.504122	1	No	N/A	-0.852381	1	No	N/A
c12999_g1_i1	AT2G07715	Nucleic acid-binding, OB-fold-like protein; FUNCTIONS IN: structural constituent of ribosome; INVOLVED IN: translation; LOCATED IN: mitochondrion, ribosome, intracellular, large ribosomal subunit; CONTAINS InterPro DOMAIN/s: Nucleic acid-binding, OB-fold (InterPro:IPR012340), Nucleic acid-binding, OB-fold-like (InterPro:IPR016027), Ribosomal Proteins L2, RNA binding domain (InterPro:IPR022666), R…	100	79	2e-40	162	mitochondria366924	98.55	-0.337384	1	No	0.25	0.350976	1	No	-0.5
c13002_g1_i1	N/A	N/A	N/A	N/A	N/A	N/A	nuclear	N/A	-1.71138	0.671407	No	N/A	-0.710948	1	No	N/A
c13003_g1_i1	AT4G15890	binding; FUNCTIONS IN: binding; INVOLVED IN: biological_process unknown; LOCATED IN: cellular_component unknown; EXPRESSED IN: 21 plant structures; EXPRESSED DURING: 13 growth stages; CONTAINS InterPro DOMAIN/s: Chromosome condensation protein, HCP-6-related (InterPro:IPR012371), Armadillo-type fold (InterPro:IPR016024); BEST Arabidopsis thaliana protein match is: binding (TAIR:AT3G57060.1); Has …	87.04	108	1e-49	191	nuclear	N/A	-0.164357	1	No	N/A	0.255389	1	No	N/A
c13003_g2_i1	AT4G15890	binding; FUNCTIONS IN: binding; INVOLVED IN: biological_process unknown; LOCATED IN: cellular_component unknown; EXPRESSED IN: 21 plant structures; EXPRESSED DURING: 13 growth stages; CONTAINS InterPro DOMAIN/s: Chromosome condensation protein, HCP-6-related (InterPro:IPR012371), Armadillo-type fold (InterPro:IPR016024); BEST Arabidopsis thaliana protein match is: binding (TAIR:AT3G57060.1); Has …	84.76	269	2e-121	432	nuclear	N/A	-0.126543	1	No	-1	0.151011	1	No	-1
c13004_g1_i1	N/A	N/A	N/A	N/A	N/A	N/A	nuclear	N/A	N/A	N/A	N/A	N/A	N/A	N/A	N/A	N/A
c13005_g1_i1	N/A	N/A	N/A	N/A	N/A	N/A	nuclear	N/A	0.130842	1	No	N/A	1.08315	1	No	N/A
c13005_g1_i2	AT4G26810	SWIB/MDM2 domain superfamily protein; CONTAINS InterPro DOMAIN/s: SWIB/MDM2 domain (InterPro:IPR003121); BEST Arabidopsis thaliana protein match is: SWIB/MDM2 domain superfamily protein (TAIR:AT2G35605.1); Has 30201 Blast hits to 17322 proteins in 780 species: Archae - 12; Bacteria - 1396; Metazoa - 17338; Fungi - 3422; Plants - 5037; Viruses - 0; Other Eukaryotes - 2996 (source: NCBI BLink).	91.51	106	1e-50	196	nuclear	N/A	-0.275196	1	No	-1	0.0706365	1	No	-1
c13007_g1_i1	N/A	N/A	N/A	N/A	N/A	N/A	nuclear	N/A	0.03779	1	No	N/A	-2.5199	1	No	N/A
c1301_g1_i1	AT4G14170	Pentatricopeptide repeat (PPR) superfamily protein; CONTAINS InterPro DOMAIN/s: Pentatricopeptide repeat (InterPro:IPR002885); BEST Arabidopsis thaliana protein match is: Tetratricopeptide repeat (TPR)-like superfamily protein (TAIR:AT2G33680.1); Has 29941 Blast hits to 12458 proteins in 177 species: Archae - 0; Bacteria - 3; Metazoa - 21; Fungi - 17; Plants - 29510; Viruses - 0; Other Eukaryotes…	86.84	76	9e-35	141	nuclear	N/A	0.173488	1	No	N/A	0.413776	1	No	N/A
c1301_g2_i1	AT4G14170	Pentatricopeptide repeat (PPR) superfamily protein; CONTAINS InterPro DOMAIN/s: Pentatricopeptide repeat (InterPro:IPR002885); BEST Arabidopsis thaliana protein match is: Tetratricopeptide repeat (TPR)-like superfamily protein (TAIR:AT2G33680.1); Has 29941 Blast hits to 12458 proteins in 177 species: Archae - 0; Bacteria - 3; Metazoa - 21; Fungi - 17; Plants - 29510; Viruses - 0; Other Eukaryotes…	84.62	78	1e-31	130	nuclear	N/A	0.80339	1	No	N/A	1.99649	1	No	N/A
c13010_g1_i1	N/A	N/A	N/A	N/A	N/A	N/A	nuclear	N/A	-0.716636	1	No	N/A	4.06942	1	No	N/A
c13016_g1_i1	AT2G16040	hAT dimerisation domain-containing protein / transposase-related; FUNCTIONS IN: protein dimerization activity; INVOLVED IN: biological_process unknown; LOCATED IN: cellular_component unknown; EXPRESSED IN: male gametophyte, pollen tube; EXPRESSED DURING: M germinated pollen stage; CONTAINS InterPro DOMAIN/s: HAT dimerisation (InterPro:IPR008906); BEST Arabidopsis thaliana protein match is: hAT fa…	73.68	76	4e-26	112	nuclear	N/A	0.484518	1	No	N/A	0.0757685	1	No	N/A
c1302_g1_i1	N/A	N/A	N/A	N/A	N/A	N/A	nuclear	N/A	0.425971	1	No	N/A	0.857758	1	No	N/A
c13022_g1_i1	N/A	N/A	N/A	N/A	N/A	N/A	nuclear	N/A	-0.0222947	1	No	N/A	-0.963188	1	No	N/A
c13025_g1_i1	N/A	N/A	N/A	N/A	N/A	N/A	nuclear	N/A	N/A	N/A	N/A	N/A	N/A	N/A	N/A	N/A
c13026_g1_i1	N/A	N/A	N/A	N/A	N/A	N/A	nuclear	N/A	N/A	N/A	N/A	N/A	N/A	N/A	N/A	N/A
c13028_g1_i1	SPPL3 At2g43070 At2g43105 F14B2 MLF8	Signal peptide peptidase-like 3 (AtSPPL3) (EC 3.4.23.-)	N/A	N/A	N/A	N/A	nuclear	N/A	2.84683	1	No	N/A	N/A	N/A	N/A	N/A
c1303_g1_i1	AT3G10440	Shugoshin C terminus; FUNCTIONS IN: molecular_function unknown; INVOLVED IN: meiotic chromosome segregation; LOCATED IN: chromosome, centromeric region, nucleus; CONTAINS InterPro DOMAIN/s: Shugoshin, C-terminal (InterPro:IPR011515); BEST Arabidopsis thaliana protein match is: Shugoshin C terminus (TAIR:AT5G04320.2); Has 30201 Blast hits to 17322 proteins in 780 species: Archae - 12; Bacteria - 1…	82.43	74	1e-29	124	nuclear	N/A	1.20284	1	No	N/A	1.39389	1	No	N/A
c13032_g1_i1	N/A	N/A	N/A	N/A	N/A	N/A	nuclear	N/A	0.724942	1	No	N/A	N/A	N/A	N/A	N/A
c13037_g1_i1	N/A	N/A	N/A	N/A	N/A	N/A	nuclear	N/A	0.25234	1	No	N/A	-0.303264	1	No	N/A
c13038_g1_i1	N/A	N/A	N/A	N/A	N/A	N/A	nuclear	N/A	3.91237	1	No	N/A	4.5494	1	No	N/A
c13039_g1_i1	AT3G22110	Encodes the alpha-3 subunit of 20s proteasome.	48.28	116	3e-26	113	nuclear	N/A	2.53426	1	No	N/A	3.14353	1	No	N/A
c1304_g1_i1	N/A	N/A	N/A	N/A	N/A	N/A	nuclear	N/A	4.92587	0.760336	No	N/A	5.56745	1	No	N/A
c1304_g2_i1	N/A	N/A	N/A	N/A	N/A	N/A	nuclear	N/A	2.0795	1	No	N/A	2.66234	1	No	N/A
c13045_g1_i1	N/A	N/A	N/A	N/A	N/A	N/A	nuclear	N/A	-1.62455	1	No	N/A	-1.02079	1	No	N/A
c13046_g1_i1	N/A	N/A	N/A	N/A	N/A	N/A	nuclear	N/A	-0.297786	1	No	N/A	-3.12231	1	No	N/A
c13046_g2_i1	N/A	N/A	N/A	N/A	N/A	N/A	nuclear	N/A	-1.17868	1	No	N/A	-1.65569	1	No	N/A
c13047_g1_i1	RH40 At3g06480 F24P17.2	DEAD-box ATP-dependent RNA helicase 40 (EC 3.6.4.13)	N/A	N/A	N/A	N/A	nuclear	N/A	0.13322	1	No	-1	0.0142017	1	No	-1
c13048_g1_i1	N/A	N/A	N/A	N/A	N/A	N/A	nuclear	N/A	2.04439	1	No	N/A	N/A	N/A	N/A	N/A
c13049_g1_i1	At5g41170 MEE6.24	Pentatricopeptide repeat-containing protein At5g41170, mitochondrial	N/A	N/A	N/A	N/A	nuclear	N/A	0.587056	1	No	-1	0.702573	1	No	-1
c1305_g1_i1	N/A	N/A	N/A	N/A	N/A	N/A	nuclear	N/A	0.028602	1	No	N/A	3.19266	1	No	N/A
c13051_g1_i1	AT3G12900	2-oxoglutarate (2OG) and Fe(II)-dependent oxygenase superfamily protein; FUNCTIONS IN: oxidoreductase activity, acting on paired donors, with incorporation or reduction of molecular oxygen, 2-oxoglutarate as one donor, and incorporation of one atom each of oxygen into both donors, oxidoreductase activity; INVOLVED IN: biological_process unknown; LOCATED IN: cellular_component unknown; EXPRESSED I…	92.94	85	6e-42	165	nuclear	N/A	0.0441156	1	No	N/A	-0.660197	1	No	N/A
c13058_g1_i1	N/A	N/A	N/A	N/A	N/A	N/A	nuclear	N/A	N/A	N/A	N/A	N/A	N/A	N/A	N/A	N/A
c1306_g1_i1	N/A	N/A	N/A	N/A	N/A	N/A	nuclear	N/A	-3.60604	0.81406	No	N/A	-1.89678	1	No	N/A
c13061_g1_i1	N/A	N/A	N/A	N/A	N/A	N/A	nuclear	N/A	0.695077	1	No	N/A	N/A	N/A	N/A	N/A
c13064_g1_i1	N/A	N/A	N/A	N/A	N/A	N/A	nuclear	N/A	N/A	N/A	N/A	N/A	N/A	N/A	N/A	N/A
c13065_g1_i1	N/A	N/A	N/A	N/A	N/A	N/A	nuclear	N/A	-0.333716	1	No	N/A	-2.56399	1	No	N/A
c13066_g1_i1	N/A	N/A	N/A	N/A	N/A	N/A	nuclear	N/A	N/A	N/A	N/A	N/A	N/A	N/A	N/A	N/A
c13067_g1_i1	N/A	N/A	N/A	N/A	N/A	N/A	nuclear	N/A	N/A	N/A	N/A	N/A	N/A	N/A	N/A	N/A
c13069_g1_i1	AT5G11310	Pentatricopeptide repeat (PPR) superfamily protein; CONTAINS InterPro DOMAIN/s: Pentatricopeptide repeat (InterPro:IPR002885); BEST Arabidopsis thaliana protein match is: Tetratricopeptide repeat (TPR)-like superfamily protein (TAIR:AT3G49730.1); Has 1807 Blast hits to 1807 proteins in 277 species: Archae - 0; Bacteria - 0; Metazoa - 736; Fungi - 347; Plants - 385; Viruses - 0; Other Eukaryotes -…	78.49	93	3e-36	146	nuclear	N/A	-1.1722	1	No	N/A	0.0480745	1	No	N/A
c13070_g1_i1	AT4G22190	unknown protein; Has 283 Blast hits to 154 proteins in 44 species: Archae - 0; Bacteria - 2; Metazoa - 24; Fungi - 12; Plants - 48; Viruses - 0; Other Eukaryotes - 197 (source: NCBI BLink).	83.82	68	7e-26	112	nuclear	N/A	-1.00302	1	No	N/A	-0.206925	1	No	N/A
c13070_g2_i1	AT4G22190	unknown protein; Has 283 Blast hits to 154 proteins in 44 species: Archae - 0; Bacteria - 2; Metazoa - 24; Fungi - 12; Plants - 48; Viruses - 0; Other Eukaryotes - 197 (source: NCBI BLink).	78.9	109	5e-45	175	nuclear	N/A	-0.956127	1	No	N/A	0.481436	1	No	N/A
c13072_g1_i1	AT5G21150	AGO9-dependent sRNA silencing is crucial to specify cell fate in the Arabidopsis ovule. AGO9 is expressed in reproductive companion cells but not in the associated male or female gametes or their precursors. Therefore, AGO9 acts non-cell autonomously to silencing the activity of TEs activity in the female gametophyte.	85.19	135	2e-65	243	nuclear	N/A	1.42971	1	No	N/A	-0.273133	1	No	N/A
c13073_g1_i1	AT1G49000	unknown protein; FUNCTIONS IN: molecular_function unknown; INVOLVED IN: biological_process unknown; LOCATED IN: chloroplast; EXPRESSED IN: stem; BEST Arabidopsis thaliana protein match is: unknown protein (TAIR:AT3G18560.1); Has 105 Blast hits to 105 proteins in 13 species: Archae - 0; Bacteria - 0; Metazoa - 0; Fungi - 0; Plants - 105; Viruses - 0; Other Eukaryotes - 0 (source: NCBI BLink).	77.91	163	2e-64	242	nuclear	N/A	0.316189	1	No	-1	0.205456	1	No	-1
c13074_g1_i1	N/A	N/A	N/A	N/A	N/A	N/A	nuclear	N/A	N/A	N/A	N/A	N/A	N/A	N/A	N/A	N/A
c1308_g1_i1	AT5G17800	Member of the R2R3 factor gene family.	93.59	78	2e-39	157	nuclear	N/A	1.26609	1	No	N/A	2.86047	1	No	N/A
c13080_g1_i1	N/A	N/A	N/A	N/A	N/A	N/A	nuclear	N/A	0.0301664	1	No	N/A	N/A	N/A	N/A	N/A
c13081_g1_i1	N/A	N/A	N/A	N/A	N/A	N/A	nuclear	N/A	-0.580141	1	No	N/A	0.997638	1	No	N/A
c13088_g1_i1	N/A	N/A	N/A	N/A	N/A	N/A	nuclear	N/A	N/A	N/A	N/A	N/A	N/A	N/A	N/A	N/A
c13092_g1_i1	N/A	N/A	N/A	N/A	N/A	N/A	nuclear	N/A	N/A	N/A	N/A	N/A	N/A	N/A	N/A	N/A
c13093_g1_i1	AT2G38460	Encodes IRON REGULATED1 (IREG1/FPN1), one of the Arabidopsis orthologs (AT2G38460/IREG1/FPN1 and AT5G03570/IREG2/FPN2) the iron efflux transporter ferroportin (FPN) identified in animals.	85.12	168	2e-74	274	nuclear	N/A	0.212348	1	No	N/A	-0.340067	1	No	N/A
c13094_g1_i1	N/A	N/A	N/A	N/A	N/A	N/A	nuclear	N/A	N/A	N/A	N/A	N/A	N/A	N/A	N/A	N/A
c131_g1_i1	AT3G58160	Class XI myosin gene expressed in flowers from 4-6 week old plants and leaves from 3 week old plants	100	70	9e-35	141	nuclear	N/A	-1.30569	1	No	N/A	N/A	N/A	N/A	N/A
c13101_g1_i1	AT1G29230	Encodes a member of the SNF1-related kinase (SnRK) gene family (SnRK3.20), which has also been reported as a member of the CBL-interacting protein kinases (CIPK18).	87.78	90	8e-41	161	nuclear	N/A	1.30178	1	No	N/A	0.754283	1	No	N/A
c13102_g1_i1	N/A	N/A	N/A	N/A	N/A	N/A	nuclear	N/A	0.0246318	1	No	N/A	N/A	N/A	N/A	N/A
c13102_g2_i1	N/A	N/A	N/A	N/A	N/A	N/A	nuclear	N/A	2.00664	1	No	N/A	-4.17739	1	No	N/A
c13103_g1_i1	N/A	N/A	N/A	N/A	N/A	N/A	nuclear	N/A	N/A	N/A	N/A	N/A	N/A	N/A	N/A	N/A
c13105_g1_i2	AT4G28650	Leucine-rich repeat transmembrane protein kinase family protein; FUNCTIONS IN: protein serine/threonine kinase activity, protein kinase activity, ATP binding; INVOLVED IN: transmembrane receptor protein tyrosine kinase signaling pathway, protein amino acid phosphorylation; LOCATED IN: endomembrane system; EXPRESSED IN: hypocotyl, root, guard cell; CONTAINS InterPro DOMAIN/s: Protein kinase, ATP b…	94.87	78	8e-38	151	nuclear	N/A	0.0204338	1	No	N/A	N/A	N/A	N/A	N/A
c13106_g1_i1	N/A	N/A	N/A	N/A	N/A	N/A	nuclear	N/A	-2.52321	1	No	N/A	0.841036	1	No	N/A
c13107_g1_i1	N/A	N/A	N/A	N/A	N/A	N/A	nuclear	N/A	N/A	N/A	N/A	N/A	N/A	N/A	N/A	N/A
c13107_g2_i1	N/A	N/A	N/A	N/A	N/A	N/A	nuclear	N/A	N/A	N/A	N/A	N/A	N/A	N/A	N/A	N/A
c13108_g1_i1	N/A	N/A	N/A	N/A	N/A	N/A	nuclear	N/A	1.16405	1	No	N/A	-0.745038	1	No	N/A
c13109_g1_i1	N/A	N/A	N/A	N/A	N/A	N/A	nuclear	N/A	2.07903	1	No	N/A	N/A	N/A	N/A	N/A
c1311_g1_i1	N/A	N/A	N/A	N/A	N/A	N/A	nuclear	N/A	N/A	N/A	N/A	N/A	N/A	N/A	N/A	N/A
c1311_g2_i1	N/A	N/A	N/A	N/A	N/A	N/A	nuclear	N/A	N/A	N/A	N/A	N/A	N/A	N/A	N/A	N/A
c13113_g1_i1	AT5G59370	Encodes one of eight Arabidopsis actins. ACT4 belongs to the reproductive actin subclass which is predominantly expressed in developing and reproductive tissues, such as pollen, pollen tubes, ovules, and developing seeds. Expression of the ACT4/GUS fusion was restricted to young vascular tissues, tapetum, and developing and mature pollen.	81.67	60	4e-25	109	nuclear	N/A	N/A	N/A	N/A	N/A	N/A	N/A	N/A	N/A
c13114_g1_i1	AT1G42970	Encodes chloroplast localized glyceraldehyde-3-phosphate dehydrogenase that can use both NADH and NADPH to reduce 1,3-diphosphate glycerate. It forms A2B2 heterotetramers with GapA forms of the GADPH enzyme. These complexes are active in the light under reducing conditions, but show reduced NADPH-dependent activity in response to oxidized thioredoxins and increased NAD(H)/NADP(H) ratios due to th…	96.26	107	1e-52	201	nuclear	N/A	N/A	N/A	N/A	N/A	N/A	N/A	N/A	N/A
c13115_g1_i1	AT1G51405	myosin-related; Has 11803 Blast hits to 7804 proteins in 640 species: Archae - 183; Bacteria - 701; Metazoa - 7055; Fungi - 867; Plants - 542; Viruses - 4; Other Eukaryotes - 2451 (source: NCBI BLink).	91.18	68	1e-31	131	nuclear	N/A	0.0443098	1	No	N/A	N/A	N/A	N/A	N/A
c13115_g2_i1	AT1G51405	myosin-related; Has 11803 Blast hits to 7804 proteins in 640 species: Archae - 183; Bacteria - 701; Metazoa - 7055; Fungi - 867; Plants - 542; Viruses - 4; Other Eukaryotes - 2451 (source: NCBI BLink).	84.71	85	4e-37	149	nuclear	N/A	-0.617436	1	No	N/A	-0.519869	1	No	N/A
c13118_g1_i1	N/A	N/A	N/A	N/A	N/A	N/A	nuclear	N/A	0.98174	1	No	N/A	1.781	1	No	N/A
c13125_g1_i1	N/A	N/A	N/A	N/A	N/A	N/A	nuclear	N/A	-0.740945	1	No	N/A	-0.694565	1	No	-1
c13128_g1_i1	N/A	N/A	N/A	N/A	N/A	N/A	nuclear	N/A	2.09426	1	No	N/A	0.117961	1	No	N/A
c13129_g1_i1	AT5G46270	Disease resistance protein (TIR-NBS-LRR class) family; FUNCTIONS IN: transmembrane receptor activity, nucleoside-triphosphatase activity, nucleotide binding, ATP binding; INVOLVED IN: signal transduction, apoptosis, defense response, innate immune response; LOCATED IN: intrinsic to membrane; EXPRESSED IN: 17 plant structures; EXPRESSED DURING: 10 growth stages; CONTAINS InterPro DOMAIN/s: ATPase,…	67.36	144	4e-48	186	nuclear	N/A	1.45859	0.921572	No	N/A	0.624897	1	No	N/A
c13134_g1_i1	AT1G70500	Pectin lyase-like superfamily protein; FUNCTIONS IN: polygalacturonase activity; INVOLVED IN: carbohydrate metabolic process; LOCATED IN: endomembrane system; EXPRESSED IN: 6 plant structures; EXPRESSED DURING: 4 anthesis, C globular stage, petal differentiation and expansion stage; CONTAINS InterPro DOMAIN/s: Pectin lyase fold/virulence factor (InterPro:IPR011050), Pectin lyase fold (InterPro:IP…	94.12	68	5e-33	135	nuclear	N/A	-2.04186	1	No	N/A	N/A	N/A	N/A	N/A
c13134_g2_i1	AT1G70500	Pectin lyase-like superfamily protein; FUNCTIONS IN: polygalacturonase activity; INVOLVED IN: carbohydrate metabolic process; LOCATED IN: endomembrane system; EXPRESSED IN: 6 plant structures; EXPRESSED DURING: 4 anthesis, C globular stage, petal differentiation and expansion stage; CONTAINS InterPro DOMAIN/s: Pectin lyase fold/virulence factor (InterPro:IPR011050), Pectin lyase fold (InterPro:IP…	93.94	99	6e-52	198	nuclear	N/A	-0.707699	1	No	N/A	-0.417948	1	No	N/A
c13135_g1_i1	PP2A7 At5g45090 K17O22.8	Uncharacterized protein PHLOEM PROTEIN 2-LIKE A7 (AtPP2-A7)	N/A	N/A	N/A	N/A	nuclear	N/A	N/A	N/A	N/A	N/A	N/A	N/A	N/A	N/A
c13141_g1_i1	N/A	N/A	N/A	N/A	N/A	N/A	nuclear	N/A	0.310383	1	No	-1	0.224164	1	No	-1
c13143_g1_i1	N/A	N/A	N/A	N/A	N/A	N/A	nuclear	N/A	N/A	N/A	N/A	N/A	N/A	N/A	N/A	N/A
c13146_g1_i1	N/A	N/A	N/A	N/A	N/A	N/A	nuclear	N/A	4.60089	0.868041	No	N/A	5.2418	1	No	N/A
c13150_g1_i1	AT4G37310	member of CYP81H	85.27	129	1e-58	221	nuclear	N/A	-1.52244	1	No	N/A	0.600942	1	No	N/A
c1316_g1_i1	AT5G39030	Protein kinase superfamily protein; FUNCTIONS IN: kinase activity; INVOLVED IN: protein amino acid phosphorylation; LOCATED IN: endomembrane system; EXPRESSED IN: 13 plant structures; EXPRESSED DURING: 9 growth stages; CONTAINS InterPro DOMAIN/s: Protein kinase, ATP binding site (InterPro:IPR017441), Malectin/receptor-like protein kinase (InterPro:IPR021720), Protein kinase, catalytic domain (Int…	90.36	83	4e-52	158	nuclear	N/A	0.407878	1	No	N/A	0.339338	1	No	N/A
c13161_g1_i1	AT1G67280	Glyoxalase/Bleomycin resistance protein/Dioxygenase superfamily protein; FUNCTIONS IN: lactoylglutathione lyase activity, metal ion binding; INVOLVED IN: response to cold, carbohydrate metabolic process; LOCATED IN: thylakoid, thylakoid lumen, stromule, chloroplast, chloroplast stroma; EXPRESSED IN: 24 plant structures; EXPRESSED DURING: 15 growth stages; CONTAINS InterPro DOMAIN/s: Glyoxalase I …	82.76	87	2e-38	153	nuclear	N/A	N/A	N/A	N/A	N/A	N/A	N/A	N/A	N/A
c13165_g1_i1	ISCA At1g10500 T10O24.11	Iron-sulfur assembly protein IscA, chloroplastic (Plastid SufA-like protein) (Protein scaffold protein AtCpIscA)	N/A	N/A	N/A	N/A	nuclear	N/A	N/A	N/A	N/A	N/A	N/A	N/A	N/A	N/A
c13167_g1_i1	N/A	N/A	N/A	N/A	N/A	N/A	nuclear	N/A	N/A	N/A	N/A	N/A	N/A	N/A	N/A	N/A
c1317_g1_i1	AT1G09860	Member of a family of proteins related to PUP1, a purine transporter. May be involved in the transport of purine and purine derivatives such as cytokinins, across the plasma membrane.	75	120	4e-47	183	nuclear	N/A	0.205953	1	No	N/A	0.986034	1	No	-1
c13172_g1_i1	N/A	N/A	N/A	N/A	N/A	N/A	nuclear	N/A	1.55718	1	No	N/A	0.933406	1	No	N/A
c13178_g1_i1	N/A	N/A	N/A	N/A	N/A	N/A	nuclear	N/A	-0.119579	1	No	N/A	0.668806	1	No	N/A
c13180_g1_i1	AT4G00890	Encodes a putative glycosyl hydrolase family 10 protein (xylanase).	53.81	210	3e-44	175	nuclear	N/A	0.0239744	1	No	-1	0.452884	1	No	-1
c13182_g1_i1	N/A	N/A	N/A	N/A	N/A	N/A	nuclear	N/A	0.524624	1	No	N/A	0.744118	1	No	N/A
c13185_g1_i1	N/A	N/A	N/A	N/A	N/A	N/A	nuclear	N/A	-2.02751	1	No	N/A	N/A	N/A	N/A	N/A
c13188_g1_i1	N/A	N/A	N/A	N/A	N/A	N/A	nuclear	N/A	N/A	N/A	N/A	N/A	N/A	N/A	N/A	N/A
c1319_g1_i1	N/A	N/A	N/A	N/A	N/A	N/A	nuclear	N/A	2.88391	1	No	N/A	N/A	N/A	N/A	N/A
c13190_g1_i1	N/A	N/A	N/A	N/A	N/A	N/A	nuclear	N/A	-0.670672	1	No	N/A	0.0831832	1	No	N/A
c13191_g1_i1	N/A	N/A	N/A	N/A	N/A	N/A	nuclear	N/A	1.44569	1	No	N/A	0.981205	1	No	N/A
c13191_g2_i1	N/A	N/A	N/A	N/A	N/A	N/A	nuclear	N/A	0.0280579	1	No	N/A	1.26721	1	No	N/A
c13193_g1_i1	AT1G34640	peptidases; FUNCTIONS IN: peptidase activity; INVOLVED IN: N-terminal protein myristoylation, signal peptide processing; LOCATED IN: endomembrane system, integral to membrane, signal peptidase complex; EXPRESSED IN: 21 plant structures; EXPRESSED DURING: 13 growth stages; CONTAINS InterPro DOMAIN/s: Microsomal signal peptidase 12kDa subunit (InterPro:IPR009542); Has 25 Blast hits to 25 proteins i…	90	110	1e-55	212	nuclear	N/A	0.468669	1	No	-1	0.364825	1	No	-0.33333
c13194_g1_i1	AT1G01590	Encodes a ferric-chelate reductase that is expressed at extremely low levels in Fe deficiency-induced seedlings.	81.94	72	3e-29	123	nuclear	N/A	3.01636	0.494691	No	N/A	0.609869	1	No	N/A
c13194_g2_i1	AT1G23020	Encodes a ferric chelate reductase whose transcription is regulated by FIT1. Expressed in the root, shoot, flower and cotyledon.	82.14	84	2e-31	130	nuclear	N/A	0.765014	1	No	N/A	0.411368	1	No	N/A
c13196_g1_i1	AT2G32390	Encodes a ionotropic glutamate receptor ortholog, a member of a putative ligand-gated ion channel subunit family	91.33	173	6e-89	323	nuclear	N/A	-0.0234265	1	No	N/A	-0.692636	1	No	N/A
c13196_g2_i1	AT2G32390	Encodes a ionotropic glutamate receptor ortholog, a member of a putative ligand-gated ion channel subunit family	95.51	156	3e-83	303	nuclear	N/A	0.200504	1	No	N/A	0.0236315	1	No	N/A
c13197_g1_i1	N/A	N/A	N/A	N/A	N/A	N/A	nuclear	N/A	2.87755	1	No	N/A	3.49829	1	No	N/A
c13199_g1_i1	N/A	N/A	N/A	N/A	N/A	N/A	nuclear	N/A	2.52979	1	No	N/A	N/A	N/A	N/A	N/A
c1320_g1_i1	AT3G25060	Tetratricopeptide repeat (TPR)-like superfamily protein; CONTAINS InterPro DOMAIN/s: Pentatricopeptide repeat (InterPro:IPR002885); BEST Arabidopsis thaliana protein match is: mitochondrial editing factor 22 (TAIR:AT3G12770.1); Has 38577 Blast hits to 13574 proteins in 230 species: Archae - 0; Bacteria - 4; Metazoa - 32; Fungi - 92; Plants - 37972; Viruses - 0; Other Eukaryotes - 477 (source: NCB…	90.83	109	8e-52	198	nuclear	N/A	0.23513	1	No	N/A	-0.138357	1	No	N/A
c13200_g1_i1	N/A	N/A	N/A	N/A	N/A	N/A	nuclear	N/A	0.476895	1	No	N/A	-0.14539	1	No	N/A
c13201_g1_i1	AT2G16270	unknown protein; FUNCTIONS IN: molecular_function unknown; INVOLVED IN: biological_process unknown; LOCATED IN: chloroplast; EXPRESSED IN: 16 plant structures; EXPRESSED DURING: 9 growth stages; BEST Arabidopsis thaliana protein match is: unknown protein (TAIR:AT1G16630.1); Has 1844 Blast hits to 1256 proteins in 271 species: Archae - 6; Bacteria - 283; Metazoa - 434; Fungi - 153; Plants - 91; Vi…	84.55	110	2e-49	190	nuclear	N/A	-0.414278	1	No	N/A	1.19852	1	No	N/A
c13201_g2_i1	AT2G16270	unknown protein; FUNCTIONS IN: molecular_function unknown; INVOLVED IN: biological_process unknown; LOCATED IN: chloroplast; EXPRESSED IN: 16 plant structures; EXPRESSED DURING: 9 growth stages; BEST Arabidopsis thaliana protein match is: unknown protein (TAIR:AT1G16630.1); Has 1844 Blast hits to 1256 proteins in 271 species: Archae - 6; Bacteria - 283; Metazoa - 434; Fungi - 153; Plants - 91; Vi…	67.03	91	3e-24	106	nuclear	N/A	0.86621	1	No	N/A	0.407918	1	No	N/A
c13203_g1_i1	N/A	N/A	N/A	N/A	N/A	N/A	nuclear	N/A	N/A	N/A	N/A	N/A	N/A	N/A	N/A	N/A
c13204_g1_i1	N/A	N/A	N/A	N/A	N/A	N/A	nuclear	N/A	N/A	N/A	N/A	N/A	N/A	N/A	N/A	N/A
c13205_g1_i1	N/A	N/A	N/A	N/A	N/A	N/A	nuclear	N/A	N/A	N/A	N/A	N/A	N/A	N/A	N/A	N/A
c13207_g1_i1	N/A	N/A	N/A	N/A	N/A	N/A	nuclear	N/A	-0.37368	1	No	N/A	0.612129	1	No	N/A
c13207_g2_i1	N/A	N/A	N/A	N/A	N/A	N/A	nuclear	N/A	1.78065	0.902149	No	N/A	-0.334097	1	No	N/A
c13208_g1_i1	AT3G50060	Encodes a member of the R2R3 transcription factor gene family. Expressed in response to potassium deprivation and auxin. Involved in lateral root development. Interacts with ARF7 and regulates the expression of some auxin responsive genes.	75.27	93	1e-30	127	nuclear	N/A	0.218923	1	No	N/A	0.584024	1	No	N/A
c13209_g1_i1	N/A	N/A	N/A	N/A	N/A	N/A	nuclear	N/A	2.20003	1	No	N/A	N/A	N/A	N/A	N/A
c13210_g1_i1	N/A	N/A	N/A	N/A	N/A	N/A	nuclear	N/A	2.18669	1	No	N/A	-0.662199	1	No	N/A
c13215_g1_i1	AT5G19160	Encodes a member of the TBL (TRICHOME BIREFRINGENCE-LIKE) gene family containing a plant-specific DUF231 (domain of unknown function) domain. TBL gene family has 46 members, two of which (TBR/AT5G06700 and TBL3/AT5G01360) have been shown to be involved in the synthesis and deposition of secondary wall cellulose, presumably by influencing the esterification state of pectic polymers. A nomenclature…	94.03	67	8e-33	135	nuclear	N/A	-1.77423	1	No	N/A	-2.65174	1	No	N/A
c13215_g2_i1	AT5G19160	Encodes a member of the TBL (TRICHOME BIREFRINGENCE-LIKE) gene family containing a plant-specific DUF231 (domain of unknown function) domain. TBL gene family has 46 members, two of which (TBR/AT5G06700 and TBL3/AT5G01360) have been shown to be involved in the synthesis and deposition of secondary wall cellulose, presumably by influencing the esterification state of pectic polymers. A nomenclature…	87.69	130	2e-70	260	nuclear	N/A	0.250795	1	No	N/A	0.410582	1	No	N/A
c13216_g1_i1	N/A	N/A	N/A	N/A	N/A	N/A	nuclear	N/A	N/A	N/A	N/A	N/A	N/A	N/A	N/A	N/A
c13221_g1_i1	N/A	N/A	N/A	N/A	N/A	N/A	nuclear	N/A	-0.612384	1	No	N/A	-1.45785	1	No	N/A
c13224_g1_i1	N/A	N/A	N/A	N/A	N/A	N/A	nuclear	N/A	2.07947	1	No	N/A	2.6625	1	No	N/A
c13228_g1_i1	N/A	N/A	N/A	N/A	N/A	N/A	nuclear	N/A	N/A	N/A	N/A	N/A	N/A	N/A	N/A	N/A
c13230_g1_i1	N/A	N/A	N/A	N/A	N/A	N/A	nuclear	N/A	1.17923	1	No	N/A	3.14347	1	No	N/A
c13230_g2_i1	AT3G19760	Encodes an RNA helicase that may be a component of the Exon Junction Complex. Subcellular localization is modulated by stress. Under normal conditions it is localized to the nuceloplasm but under hyopoxic conditions it localizes to the nucleolus and splicing speckles.	58.02	81	1e-22	101	nuclear	N/A	N/A	N/A	N/A	N/A	N/A	N/A	N/A	N/A
c13232_g1_i1	N/A	N/A	N/A	N/A	N/A	N/A	nuclear	N/A	1.00524	1	No	N/A	1.21315	1	No	N/A
c13233_g1_i1	N/A	N/A	N/A	N/A	N/A	N/A	nuclear	N/A	1.13605	1	No	N/A	0.119225	1	No	N/A
c13234_g1_i1	N/A	N/A	N/A	N/A	N/A	N/A	nuclear	N/A	1.58849	1	No	N/A	-2.0562	1	No	N/A
c13235_g1_i1	At1g09390 F14J9.5	GDSL esterase/lipase At1g09390 (EC 3.1.1.-) (Extracellular lipase At1g09390)	N/A	N/A	N/A	N/A	nuclear	N/A	-1.09503	1	No	N/A	-1.14719	1	No	N/A
c13236_g1_i1	N/A	N/A	N/A	N/A	N/A	N/A	nuclear	N/A	0.695086	1	No	N/A	N/A	N/A	N/A	N/A
c1324_g1_i1	AT1G59218	Disease resistance protein (CC-NBS-LRR class) family; FUNCTIONS IN: ATP binding; INVOLVED IN: defense response, apoptosis; CONTAINS InterPro DOMAIN/s: NB-ARC (InterPro:IPR002182), Disease resistance protein (InterPro:IPR000767); BEST Arabidopsis thaliana protein match is: Disease resistance protein (CC-NBS-LRR class) family (TAIR:AT1G58848.2).	81.43	70	9e-29	121	nuclear	N/A	1.51838	1	No	N/A	-1.5458	1	No	N/A
c13241_g1_i1	AT4G01130	GDSL-like Lipase/Acylhydrolase superfamily protein; FUNCTIONS IN: hydrolase activity, acting on ester bonds, carboxylesterase activity; INVOLVED IN: lipid metabolic process; LOCATED IN: endomembrane system; EXPRESSED IN: 18 plant structures; EXPRESSED DURING: 13 growth stages; CONTAINS InterPro DOMAIN/s: Lipase, GDSL (InterPro:IPR001087); BEST Arabidopsis thaliana protein match is: GDSL-like Lipa…	85.93	334	8e-170	593	nuclear	N/A	-0.547157	1	No	-1	0.0511345	1	No	0
c13242_g1_i1	N/A	N/A	N/A	N/A	N/A	N/A	nuclear	N/A	N/A	N/A	N/A	N/A	N/A	N/A	N/A	N/A
c13244_g1_i1	N/A	N/A	N/A	N/A	N/A	N/A	nuclear	N/A	N/A	N/A	N/A	N/A	N/A	N/A	N/A	N/A
c13245_g1_i1	N/A	N/A	N/A	N/A	N/A	N/A	nuclear	N/A	N/A	N/A	N/A	N/A	N/A	N/A	N/A	N/A
c13246_g1_i1	N/A	N/A	N/A	N/A	N/A	N/A	nuclear	N/A	1.80071	1	No	N/A	4.04691	1	No	N/A
c13246_g2_i1	N/A	N/A	N/A	N/A	N/A	N/A	nuclear	N/A	1.86982	1	No	N/A	4.84537	1	No	N/A
c13247_g1_i1	NUDT22 NUDX22 At2g33980 T1B8.19	Nudix hydrolase 22, chloroplastic (AtNUDT22) (EC 3.6.1.-)	N/A	N/A	N/A	N/A	nuclear	N/A	0.138455	1	No	N/A	0.1641	1	No	N/A
c13249_g1_i1	N/A	N/A	N/A	N/A	N/A	N/A	nuclear	N/A	N/A	N/A	N/A	N/A	N/A	N/A	N/A	N/A
c1325_g1_i1	AT5G20950	Glycosyl hydrolase family protein; FUNCTIONS IN: hydrolase activity, hydrolyzing O-glycosyl compounds; INVOLVED IN: carbohydrate metabolic process; LOCATED IN: cell wall, membrane, plant-type cell wall; EXPRESSED IN: 25 plant structures; EXPRESSED DURING: 13 growth stages; CONTAINS InterPro DOMAIN/s: Glycoside hydrolase, family 3, N-terminal (InterPro:IPR001764), Glycoside hydrolase, family 3, C-…	83.87	62	9e-27	115	nuclear	N/A	-0.395564	1	No	N/A	1.19138	1	No	N/A
c13253_g1_i1	At3g30340 T6J22.10	WAT1-related protein At3g30340	N/A	N/A	N/A	N/A	nuclear	N/A	-0.817298	1	No	N/A	0.128779	1	No	N/A
c13255_g1_i1	AT2G17130	Encodes a regulatory subunit of the mitochondrially-localized NAD+- dependent isocitrate dehydrogenase.	53.19	94	6e-23	102	nuclear	N/A	2.54385	1	No	N/A	-2.56392	1	No	N/A
c13262_g1_i1	N/A	N/A	N/A	N/A	N/A	N/A	nuclear	N/A	1.19959	1	No	N/A	-0.662711	1	No	N/A
c13268_g1_i1	AT3G24360	ATP-dependent caseinolytic (Clp) protease/crotonase family protein; FUNCTIONS IN: 3-hydroxyisobutyryl-CoA hydrolase activity, catalytic activity; INVOLVED IN: fatty acid beta-oxidation, metabolic process; LOCATED IN: membrane; EXPRESSED IN: 12 plant structures; EXPRESSED DURING: 6 growth stages; CONTAINS InterPro DOMAIN/s: Crotonase, core (InterPro:IPR001753); BEST Arabidopsis thaliana protein ma…	86.49	111	2e-50	194	nuclear	N/A	0.156172	1	No	-1	-0.53512	1	No	-1
c13268_g2_i1	AT4G13360	ATP-dependent caseinolytic (Clp) protease/crotonase family protein; FUNCTIONS IN: catalytic activity; INVOLVED IN: metabolic process; EXPRESSED IN: 24 plant structures; EXPRESSED DURING: 14 growth stages; CONTAINS InterPro DOMAIN/s: Crotonase, core (InterPro:IPR001753); BEST Arabidopsis thaliana protein match is: ATP-dependent caseinolytic (Clp) protease/crotonase family protein (TAIR:AT3G24360.1…	85	140	5e-64	239	nuclear	N/A	-0.383851	1	No	-1	-0.268095	1	No	-1
c13270_g1_i1	N/A	N/A	N/A	N/A	N/A	N/A	nuclear	N/A	2.04435	1	No	N/A	N/A	N/A	N/A	N/A
c13272_g1_i1	AT2G14050	minichromosome maintenance 9 (MCM9); FUNCTIONS IN: nucleoside-triphosphatase activity, DNA-dependent ATPase activity, DNA binding, nucleotide binding, ATP binding; INVOLVED IN: DNA-dependent DNA replication initiation, DNA replication; LOCATED IN: cellular_component unknown; EXPRESSED IN: sperm cell, male gametophyte, pollen tube; EXPRESSED DURING: L mature pollen stage, M germinated pollen stage…	94.61	167	6e-85	310	nuclear	N/A	0.167187	1	No	N/A	0.738231	1	No	N/A
c13273_g1_i1	N/A	N/A	N/A	N/A	N/A	N/A	nuclear	N/A	N/A	N/A	N/A	N/A	N/A	N/A	N/A	N/A
c13280_g1_i1	AT2G27430	ARM repeat superfamily protein; FUNCTIONS IN: binding; INVOLVED IN: biological_process unknown; LOCATED IN: cellular_component unknown; CONTAINS InterPro DOMAIN/s: Armadillo-like helical (InterPro:IPR011989), Armadillo-type fold (InterPro:IPR016024); BEST Arabidopsis thaliana protein match is: ARM repeat superfamily protein (TAIR:AT4G31890.2); Has 565 Blast hits to 559 proteins in 33 species: Arc…	92.86	70	2e-33	137	nuclear	N/A	N/A	N/A	N/A	N/A	N/A	N/A	N/A	N/A
c13282_g1_i1	AT1G03430	Encodes AHP5, one of the six Arabidopsis thaliana histidine phosphotransfer proteins (AHPs). AHPs function as redundant positive regulators of cytokinin signaling. Members of the AHP gene family include: AT3G21510 (AHP1), AT3G29350 (AHP2), AT5G39340 (AHP3), AT3G16360 (AHP4), AT1G03430 (AHP5) and AT1G80100 (AHP6).	80.23	86	7e-31	129	nuclear	N/A	0.667687	1	No	N/A	0.385188	1	No	N/A
c13284_g1_i1	N/A	N/A	N/A	N/A	N/A	N/A	nuclear	N/A	N/A	N/A	N/A	N/A	N/A	N/A	N/A	N/A
c13284_g2_i1	N/A	N/A	N/A	N/A	N/A	N/A	nuclear	N/A	N/A	N/A	N/A	N/A	N/A	N/A	N/A	N/A
c13289_g1_i1	N/A	N/A	N/A	N/A	N/A	N/A	nuclear	N/A	-2.04619	1	No	N/A	N/A	N/A	N/A	N/A
c13290_g1_i1	PAP14 FBN11 FIB11 ORG1 At5g53450	Probable plastid-lipid-associated protein 14, chloroplastic (AtPap14) (Fibrillin-11) (OBP3-responsive protein 1)	N/A	N/A	N/A	N/A	nuclear	N/A	-1.99161	1	No	N/A	-2.51974	1	No	N/A
c13290_g1_i2	PAP14 FBN11 FIB11 ORG1 At5g53450	Probable plastid-lipid-associated protein 14, chloroplastic (AtPap14) (Fibrillin-11) (OBP3-responsive protein 1)	N/A	N/A	N/A	N/A	nuclear	N/A	-0.930756	1	No	N/A	-0.678967	1	No	N/A
c13291_g1_i1	N/A	N/A	N/A	N/A	N/A	N/A	nuclear	N/A	2.07953	1	No	N/A	2.66222	1	No	N/A
c13292_g1_i1	N/A	N/A	N/A	N/A	N/A	N/A	nuclear	N/A	1.5117	1	No	N/A	0.124502	1	No	N/A
c13295_g1_i1	N/A	N/A	N/A	N/A	N/A	N/A	nuclear	N/A	N/A	N/A	N/A	N/A	N/A	N/A	N/A	N/A
c13296_g1_i1	N/A	N/A	N/A	N/A	N/A	N/A	nuclear	N/A	1.11615	1	No	N/A	0.996035	1	No	N/A
c13301_g1_i1	N/A	N/A	N/A	N/A	N/A	N/A	nuclear	N/A	0.234275	1	No	N/A	N/A	N/A	N/A	N/A
c13302_g1_i1	AT1G59900	encodes the e1 alpha subunit of the pyruvate dehydrogenase complex (PDC)	57.14	119	9e-35	141	nuclear	N/A	2.21451	0.92451	No	N/A	1.24871	1	No	N/A
c13304_g1_i1	N/A	N/A	N/A	N/A	N/A	N/A	nuclear	N/A	2.04618	0.921239	No	N/A	0.0747374	1	No	N/A
c13307_g1_i1	AT3G23605	Ubiquitin-like superfamily protein; CONTAINS InterPro DOMAIN/s: UBX (InterPro:IPR001012); BEST Arabidopsis thaliana protein match is: structural constituent of ribosome (TAIR:AT4G14250.1); Has 105 Blast hits to 100 proteins in 22 species: Archae - 0; Bacteria - 0; Metazoa - 4; Fungi - 0; Plants - 91; Viruses - 0; Other Eukaryotes - 10 (source: NCBI BLink).	66.45	155	1e-47	186	nuclear	N/A	-0.3998	1	No	0.25	0.39397	1	No	-0.5
c13310_g1_i1	N/A	N/A	N/A	N/A	N/A	N/A	nuclear	N/A	-0.660255	1	No	N/A	0.075754	1	No	N/A
c13312_g1_i1	AT5G42090	Lung seven transmembrane receptor family protein; LOCATED IN: endomembrane system, integral to membrane; EXPRESSED IN: 24 plant structures; EXPRESSED DURING: 14 growth stages; CONTAINS InterPro DOMAIN/s: Transmembrane receptor, eukaryota (InterPro:IPR009637); BEST Arabidopsis thaliana protein match is: Lung seven transmembrane receptor family protein (TAIR:AT5G18520.1); Has 1807 Blast hits to 180…	53.95	76	6e-22	99	nuclear	N/A	N/A	N/A	N/A	N/A	N/A	N/A	N/A	N/A
c13320_g1_i1	N/A	N/A	N/A	N/A	N/A	N/A	nuclear	N/A	N/A	N/A	N/A	N/A	N/A	N/A	N/A	N/A
c13321_g1_i1	N/A	N/A	N/A	N/A	N/A	N/A	nuclear	N/A	0.720257	1	No	N/A	N/A	N/A	N/A	N/A
c13322_g1_i1	AT3G49142	Tetratricopeptide repeat (TPR)-like superfamily protein; CONTAINS InterPro DOMAIN/s: Pentatricopeptide repeat (InterPro:IPR002885); BEST Arabidopsis thaliana protein match is: Tetratricopeptide repeat (TPR)-like superfamily protein (TAIR:AT4G33990.1).	93.89	131	8e-68	251	nuclear	N/A	1.10367	1	No	N/A	1.61029	1	No	N/A
c13322_g2_i1	AT3G49142	Tetratricopeptide repeat (TPR)-like superfamily protein; CONTAINS InterPro DOMAIN/s: Pentatricopeptide repeat (InterPro:IPR002885); BEST Arabidopsis thaliana protein match is: Tetratricopeptide repeat (TPR)-like superfamily protein (TAIR:AT4G33990.1).	93.1	87	7e-42	165	nuclear	N/A	-0.882823	1	No	N/A	0.0909461	1	No	N/A
c13325_g1_i1	N/A	N/A	N/A	N/A	N/A	N/A	nuclear	N/A	N/A	N/A	N/A	N/A	N/A	N/A	N/A	N/A
c1333_g1_i1	N/A	N/A	N/A	N/A	N/A	N/A	nuclear	N/A	N/A	N/A	N/A	N/A	N/A	N/A	N/A	N/A
c13338_g1_i1	N/A	N/A	N/A	N/A	N/A	N/A	nuclear	N/A	N/A	N/A	N/A	N/A	N/A	N/A	N/A	N/A
c13338_g1_i2	N/A	N/A	N/A	N/A	N/A	N/A	nuclear	N/A	N/A	N/A	N/A	N/A	N/A	N/A	N/A	N/A
c1334_g1_i1	AT5G40405	Tetratricopeptide repeat (TPR)-like superfamily protein; CONTAINS InterPro DOMAIN/s: Pentatricopeptide repeat (InterPro:IPR002885); BEST Arabidopsis thaliana protein match is: Tetratricopeptide repeat (TPR)-like superfamily protein (TAIR:AT5G66520.1); Has 34577 Blast hits to 13703 proteins in 254 species: Archae - 0; Bacteria - 3; Metazoa - 86; Fungi - 90; Plants - 33863; Viruses - 0; Other Eukar…	95.96	99	4e-51	196	nuclear	N/A	-0.624647	1	No	N/A	1.72006	1	No	N/A
c1334_g2_i1	AT5G40405	Tetratricopeptide repeat (TPR)-like superfamily protein; CONTAINS InterPro DOMAIN/s: Pentatricopeptide repeat (InterPro:IPR002885); BEST Arabidopsis thaliana protein match is: Tetratricopeptide repeat (TPR)-like superfamily protein (TAIR:AT5G66520.1); Has 34577 Blast hits to 13703 proteins in 254 species: Archae - 0; Bacteria - 3; Metazoa - 86; Fungi - 90; Plants - 33863; Viruses - 0; Other Eukar…	93.13	160	3e-85	310	nuclear	N/A	0.348377	1	No	N/A	0.385922	1	No	N/A
c13340_g1_i1	AT4G00180	YABBY gene family member, likely has transcription factor activity, involved in specifying abaxial cell fate. Along with FIL, involved in patterning of the fruit. GUS reporter gene expression in seedlings is observed in the young leaves and as the leaf matures, expression is restricted to the abaxial tissues of leaves, expression is also observed on either side of the leaf margin in the younger t…	89.58	240	1e-121	433	nuclear	N/A	0.34032	1	No	-1	-0.0380195	1	No	-1
c13341_g1_i1	N/A	N/A	N/A	N/A	N/A	N/A	nuclear	N/A	0.043623	1	No	N/A	N/A	N/A	N/A	N/A
c13349_g1_i1	N/A	N/A	N/A	N/A	N/A	N/A	nuclear	N/A	-2.84545	1	No	N/A	0.146095	1	No	N/A
c13356_g1_i1	N/A	N/A	N/A	N/A	N/A	N/A	nuclear	N/A	0.140229	1	No	N/A	1.0139	1	No	N/A
c13358_g1_i1	N/A	N/A	N/A	N/A	N/A	N/A	nuclear	N/A	N/A	N/A	N/A	N/A	N/A	N/A	N/A	N/A
c1336_g1_i1	AT1G09400	FMN-linked oxidoreductases superfamily protein; FUNCTIONS IN: oxidoreductase activity, FMN binding, catalytic activity; INVOLVED IN: metabolic process; LOCATED IN: mitochondrion; CONTAINS InterPro DOMAIN/s: Aldolase-type TIM barrel (InterPro:IPR013785), NADH:flavin oxidoreductase/NADH oxidase, N-terminal (InterPro:IPR001155); BEST Arabidopsis thaliana protein match is: 12-oxophytodienoate reducta…	88.57	70	2e-32	133	nuclear	N/A	1.88248	1	No	N/A	3.66663	1	No	N/A
c13360_g1_i1	AT4G02750	Tetratricopeptide repeat (TPR)-like superfamily protein; LOCATED IN: mitochondrion; EXPRESSED IN: 16 plant structures; EXPRESSED DURING: 7 growth stages; CONTAINS InterPro DOMAIN/s: Pentatricopeptide repeat (InterPro:IPR002885); BEST Arabidopsis thaliana protein match is: pentatricopeptide (PPR) repeat-containing protein (TAIR:AT1G09410.1); Has 56089 Blast hits to 14902 proteins in 275 species: A…	86.25	80	4e-38	152	nuclear	N/A	-1.26469	1	No	N/A	-0.722813	1	No	N/A
c13362_g1_i1	N/A	N/A	N/A	N/A	N/A	N/A	nuclear	N/A	-0.447946	1	No	N/A	0.689841	1	No	N/A
c13365_g1_i1	AT1G71220	Encodes UDP-glucose:glycoprotein glucosyltransferase. Non-receptor component required for EFR-mediated immunity. Mutants show de-repressed anthocyanin accumulation in the presence of elf18, and EFR accumulation and signalling.	70.67	75	2e-26	113	nuclear	N/A	N/A	N/A	N/A	N/A	N/A	N/A	N/A	N/A
c13368_g1_i1	N/A	N/A	N/A	N/A	N/A	N/A	nuclear	N/A	N/A	N/A	N/A	N/A	N/A	N/A	N/A	N/A
c13370_g1_i1	N/A	N/A	N/A	N/A	N/A	N/A	nuclear	N/A	-2.47335	1	No	N/A	-0.615412	1	No	N/A
c13376_g1_i1	AT5G05365	Heavy metal transport/detoxification superfamily protein ; FUNCTIONS IN: metal ion binding; INVOLVED IN: metal ion transport; LOCATED IN: cellular_component unknown; CONTAINS InterPro DOMAIN/s: Heavy metal transport/detoxification protein (InterPro:IPR006121); BEST Arabidopsis thaliana protein match is: Heavy metal transport/detoxification superfamily protein (TAIR:AT5G19090.3); Has 886 Blast hit…	93.51	77	1e-35	145	nuclear	N/A	-0.235414	1	No	0.25	-0.1742	1	No	-0.5
c13377_g1_i1	N/A	N/A	N/A	N/A	N/A	N/A	nuclear	N/A	-0.428275	1	No	N/A	0.918344	1	No	N/A
c13378_g1_i1	N/A	N/A	N/A	N/A	N/A	N/A	nuclear	N/A	0.730545	1	No	N/A	-2.56397	1	No	N/A
c13379_g1_i1	N/A	N/A	N/A	N/A	N/A	N/A	nuclear	N/A	0.535022	1	No	N/A	-0.782182	1	No	N/A
c1338_g1_i1	N/A	N/A	N/A	N/A	N/A	N/A	nuclear	N/A	N/A	N/A	N/A	N/A	N/A	N/A	N/A	N/A
c13386_g1_i1	AT2G26360	Mitochondrial substrate carrier family protein; FUNCTIONS IN: binding; INVOLVED IN: transport, mitochondrial transport, transmembrane transport; LOCATED IN: mitochondrial inner membrane, membrane; EXPRESSED IN: 23 plant structures; EXPRESSED DURING: 13 growth stages; CONTAINS InterPro DOMAIN/s: Mitochondrial carrier protein (InterPro:IPR002067), Mitochondrial substrate carrier (InterPro:IPR001993…	94.68	94	4e-46	179	nuclear	N/A	0.100116	1	No	N/A	0.404915	1	No	N/A
c13386_g2_i1	AT2G26360	Mitochondrial substrate carrier family protein; FUNCTIONS IN: binding; INVOLVED IN: transport, mitochondrial transport, transmembrane transport; LOCATED IN: mitochondrial inner membrane, membrane; EXPRESSED IN: 23 plant structures; EXPRESSED DURING: 13 growth stages; CONTAINS InterPro DOMAIN/s: Mitochondrial carrier protein (InterPro:IPR002067), Mitochondrial substrate carrier (InterPro:IPR001993…	74.09	220	1e-82	302	nuclear	N/A	-0.428502	1	No	N/A	0.14275	1	No	N/A
c13388_g1_i1	N/A	N/A	N/A	N/A	N/A	N/A	nuclear	N/A	N/A	N/A	N/A	N/A	N/A	N/A	N/A	N/A
c1339_g1_i1	N/A	N/A	N/A	N/A	N/A	N/A	nuclear	N/A	N/A	N/A	N/A	N/A	N/A	N/A	N/A	N/A
c13390_g1_i1	N/A	N/A	N/A	N/A	N/A	N/A	nuclear	N/A	-0.080717	1	No	N/A	-0.677115	1	No	N/A
c13392_g1_i1	AT5G37000	Exostosin family protein; FUNCTIONS IN: catalytic activity; INVOLVED IN: biological_process unknown; LOCATED IN: endomembrane system, membrane; CONTAINS InterPro DOMAIN/s: Exostosin-like (InterPro:IPR004263); BEST Arabidopsis thaliana protein match is: Exostosin family protein (TAIR:AT5G19670.1); Has 1807 Blast hits to 1807 proteins in 277 species: Archae - 0; Bacteria - 0; Metazoa - 736; Fungi -…	75.82	550	0	808	nuclear	N/A	-0.121353	1	No	-1	-0.0291282	1	No	-1
c13393_g1_i1	AT5G25370	member of C2-PLD subfamily. Analyses on the gene structures/sequences, overall amino acid sequences, and domain structures indicate that PLDalpha3 is most closely related to other two PLDalphas than to other PLDs. Phylogenetic analysis has not identified a true ortholog for PLDalpha3. Involved in hyperosmotic response.	81.93	166	3e-82	300	nuclear	N/A	0.781643	1	No	N/A	0.468271	1	No	N/A
c13393_g2_i1	AT5G25370	member of C2-PLD subfamily. Analyses on the gene structures/sequences, overall amino acid sequences, and domain structures indicate that PLDalpha3 is most closely related to other two PLDalphas than to other PLDs. Phylogenetic analysis has not identified a true ortholog for PLDalpha3. Involved in hyperosmotic response.	81.94	72	9e-32	131	nuclear	N/A	2.55275	1	No	N/A	0.118766	1	No	N/A
c13395_g1_i1	AT2G05160	CCCH-type zinc fingerfamily protein with RNA-binding domain; FUNCTIONS IN: RNA binding, nucleotide binding, zinc ion binding, nucleic acid binding; INVOLVED IN: biological_process unknown; LOCATED IN: cellular_component unknown; EXPRESSED IN: 6 plant structures; EXPRESSED DURING: 4 anthesis, petal differentiation and expansion stage; CONTAINS InterPro DOMAIN/s: Zinc finger, CCCH-type (InterPro:IP…	87.3	126	2e-58	220	nuclear	N/A	-0.690927	1	No	N/A	0.120628	1	No	N/A
c13395_g2_i1	AT2G05160	CCCH-type zinc fingerfamily protein with RNA-binding domain; FUNCTIONS IN: RNA binding, nucleotide binding, zinc ion binding, nucleic acid binding; INVOLVED IN: biological_process unknown; LOCATED IN: cellular_component unknown; EXPRESSED IN: 6 plant structures; EXPRESSED DURING: 4 anthesis, petal differentiation and expansion stage; CONTAINS InterPro DOMAIN/s: Zinc finger, CCCH-type (InterPro:IP…	76.04	96	1e-34	141	nuclear	N/A	-1.18994	1	No	N/A	-0.262973	1	No	N/A
c13396_g1_i1	N/A	N/A	N/A	N/A	N/A	N/A	nuclear	N/A	0.0366316	1	No	N/A	0.642812	1	No	N/A
c13396_g2_i1	AT4G29850	Eukaryotic protein of unknown function (DUF872); CONTAINS InterPro DOMAIN/s: Uncharacterised protein family UPF0414, transmembrane (InterPro:IPR008590); BEST Arabidopsis thaliana protein match is: Eukaryotic protein of unknown function (DUF872) (TAIR:AT2G19350.1); Has 271 Blast hits to 271 proteins in 72 species: Archae - 0; Bacteria - 0; Metazoa - 167; Fungi - 0; Plants - 98; Viruses - 0; Other …	99	100	1e-53	205	nuclear	N/A	0.173296	1	No	-1	0.489355	1	No	-1
c13397_g1_i1	N/A	N/A	N/A	N/A	N/A	N/A	nuclear	N/A	-0.644143	1	No	N/A	-0.660316	1	No	N/A
c13398_g1_i1	N/A	N/A	N/A	N/A	N/A	N/A	mitochondria366924	99.7	0.744044	1	No	N/A	0.349691	1	No	N/A
c13398_g2_i1	N/A	N/A	N/A	N/A	N/A	N/A	mitochondria366924	98.6	-0.968173	1	No	N/A	-0.0622746	1	No	N/A
c13402_g1_i1	N/A	N/A	N/A	N/A	N/A	N/A	nuclear	N/A	2.48734	1	No	N/A	N/A	N/A	N/A	N/A
c13409_g1_i1	AT2G34450	HMG-box (high mobility group) DNA-binding family protein; FUNCTIONS IN: sequence-specific DNA binding transcription factor activity; LOCATED IN: nucleus, chloroplast; EXPRESSED IN: 14 plant structures; EXPRESSED DURING: 9 growth stages; CONTAINS InterPro DOMAIN/s: High mobility group, superfamily (InterPro:IPR009071), High mobility group, HMG1/HMG2 (InterPro:IPR000910); BEST Arabidopsis thaliana …	81.29	155	3e-67	251	nuclear	N/A	0.240511	1	No	-1	0.128003	1	No	-1
c1341_g1_i1	0	Pathogenesis-related protein 1C (PR-1C)	N/A	N/A	N/A	N/A	nuclear	N/A	-0.172482	1	No	N/A	0.735417	1	No	-1
c1341_g2_i1	AT4G33710	CAP (Cysteine-rich secretory proteins, Antigen 5, and Pathogenesis-related 1 protein) superfamily protein; FUNCTIONS IN: molecular_function unknown; INVOLVED IN: biological_process unknown; LOCATED IN: endomembrane system, extracellular region; CONTAINS InterPro DOMAIN/s: Allergen V5/Tpx-1 related, conserved site (InterPro:IPR018244), Allergen V5/Tpx-1 related (InterPro:IPR001283), SCP-like extra…	70.87	127	8e-48	185	nuclear	N/A	-0.0227412	1	No	-1	0.520259	1	No	-1
c13411_g1_i1	N/A	N/A	N/A	N/A	N/A	N/A	nuclear	N/A	-0.0446385	1	No	N/A	0.475028	1	No	N/A
c13416_g1_i1	N/A	N/A	N/A	N/A	N/A	N/A	nuclear	N/A	2.07463	1	No	N/A	-2.58213	1	No	N/A
c13420_g1_i1	N/A	N/A	N/A	N/A	N/A	N/A	nuclear	N/A	1.58958	1	No	N/A	-0.88302	1	No	N/A
c13422_g1_i1	AT3G17820	encodes a cytosolic glutamine synthetase, the enzyme has low affinity with substrate ammonium	79.66	59	5e-23	102	nuclear	N/A	2.39255	1	No	N/A	0.118921	1	No	N/A
c13423_g1_i1	N/A	N/A	N/A	N/A	N/A	N/A	nuclear	N/A	N/A	N/A	N/A	N/A	N/A	N/A	N/A	N/A
c13424_g1_i1	N/A	N/A	N/A	N/A	N/A	N/A	nuclear	N/A	0.501519	1	No	N/A	0.0298956	1	No	N/A
c13424_g2_i1	N/A	N/A	N/A	N/A	N/A	N/A	nuclear	N/A	1.13363	1	No	N/A	1.75943	1	No	N/A
c13428_g1_i1	AT4G32670	RING/FYVE/PHD zinc finger superfamily protein; FUNCTIONS IN: zinc ion binding; EXPRESSED DURING: seedling growth; CONTAINS InterPro DOMAIN/s: Zinc finger, C3HC4 RING-type (InterPro:IPR018957), Zinc finger, RING-CH-type (InterPro:IPR011016); BEST Arabidopsis thaliana protein match is: RING/U-box superfamily protein (TAIR:AT4G34100.2); Has 2175 Blast hits to 1953 proteins in 226 species: Archae - 0…	44.44	144	2e-22	101	nuclear	N/A	0.156381	1	No	N/A	0.404353	1	No	N/A
c1343_g1_i1	AT1G60470	Predicted to encode a galactinol synthase.	83.33	60	2e-23	103	nuclear	N/A	0.598077	1	No	N/A	0.484893	1	No	N/A
c13430_g1_i1	AT5G06760	Encodes LEA4-5, a member of the Late Embryogenesis Abundant (LEA) proteins which typically accumulate in response to low water availability conditions imposed during development or by the environment. Most of the diverse set of LEA proteins can be grouped according to properties such as high hydrophilicity and high content of glycine or other small amino acids in what has been termed hydrophilins…	81.48	162	1e-69	260	nuclear	N/A	0.0748337	1	No	0.25	-0.090488	1	No	-0.5
c13431_g1_i1	AT1G57570	Mannose-binding lectin superfamily protein; CONTAINS InterPro DOMAIN/s: Mannose-binding lectin (InterPro:IPR001229); BEST Arabidopsis thaliana protein match is: Mannose-binding lectin superfamily protein (TAIR:AT1G61230.1); Has 2072 Blast hits to 671 proteins in 34 species: Archae - 0; Bacteria - 0; Metazoa - 0; Fungi - 4; Plants - 2064; Viruses - 0; Other Eukaryotes - 4 (source: NCBI BLink).	71.29	101	3e-37	149	nuclear	N/A	0.0407571	1	No	N/A	N/A	N/A	N/A	N/A
c13432_g1_i1	N/A	N/A	N/A	N/A	N/A	N/A	nuclear	N/A	N/A	N/A	N/A	N/A	N/A	N/A	N/A	N/A
c13434_g1_i1	N/A	N/A	N/A	N/A	N/A	N/A	nuclear	N/A	N/A	N/A	N/A	N/A	N/A	N/A	N/A	N/A
c13437_g1_i1	N/A	N/A	N/A	N/A	N/A	N/A	nuclear	N/A	-0.575341	1	No	N/A	-1.26667	1	No	N/A
c13438_g1_i1	N/A	N/A	N/A	N/A	N/A	N/A	nuclear	N/A	N/A	N/A	N/A	N/A	N/A	N/A	N/A	N/A
c13438_g2_i1	N/A	N/A	N/A	N/A	N/A	N/A	nuclear	N/A	N/A	N/A	N/A	N/A	N/A	N/A	N/A	N/A
c13440_g1_i1	LYK5 At2g33580 F4P9.35	Protein LYK5 (LysM domain receptor-like kinase 5) (LysM-containing receptor-like kinase 5)	N/A	N/A	N/A	N/A	nuclear	N/A	0.239408	1	No	N/A	0.848641	1	No	N/A
c13443_g1_i1	N/A	N/A	N/A	N/A	N/A	N/A	nuclear	N/A	2.64498	0.7693	No	N/A	1.7595	1	No	N/A
c13448_g1_i1	N/A	N/A	N/A	N/A	N/A	N/A	nuclear	N/A	N/A	N/A	N/A	N/A	N/A	N/A	N/A	N/A
c13450_g1_i1	AT3G61110	Arabidopsis ribosomal protein	90.48	84	4e-41	164	nuclear	N/A	-0.497117	1	No	0.25	0.0303112	1	No	-0.5
c13452_g1_i1	N/A	N/A	N/A	N/A	N/A	N/A	nuclear	N/A	N/A	N/A	N/A	N/A	N/A	N/A	N/A	N/A
c13457_g1_i1	N/A	N/A	N/A	N/A	N/A	N/A	nuclear	N/A	-0.524768	1	No	N/A	-2.67904	1	No	N/A
c13460_g1_i1	N/A	N/A	N/A	N/A	N/A	N/A	nuclear	N/A	N/A	N/A	N/A	N/A	N/A	N/A	N/A	N/A
c13462_g1_i1	N/A	N/A	N/A	N/A	N/A	N/A	nuclear	N/A	2.0809	1	No	N/A	N/A	N/A	N/A	N/A
c13462_g1_i2	N/A	N/A	N/A	N/A	N/A	N/A	nuclear	N/A	3.34301	1	No	N/A	N/A	N/A	N/A	N/A
c13464_g1_i1	N/A	N/A	N/A	N/A	N/A	N/A	nuclear	N/A	N/A	N/A	N/A	N/A	N/A	N/A	N/A	N/A
c13470_g1_i1	N/A	N/A	N/A	N/A	N/A	N/A	nuclear	N/A	0.4169	1	No	N/A	-0.0424786	1	No	N/A
c13472_g1_i1	N/A	N/A	N/A	N/A	N/A	N/A	nuclear	N/A	0.0307857	1	No	-1	-0.682432	1	No	-1
c13478_g1_i1	N/A	N/A	N/A	N/A	N/A	N/A	nuclear	N/A	2.08593	1	No	N/A	-2.56403	1	No	N/A
c1348_g1_i1	N/A	N/A	N/A	N/A	N/A	N/A	nuclear	N/A	1.19114	1	No	N/A	-2.5538	1	No	N/A
c13482_g1_i1	AT5G51200	Protein of unknown function (DUF3414); FUNCTIONS IN: molecular_function unknown; INVOLVED IN: biological_process unknown; LOCATED IN: chloroplast; EXPRESSED IN: 25 plant structures; EXPRESSED DURING: 13 growth stages; CONTAINS InterPro DOMAIN/s: Protein of unknown function DUF3414 (InterPro:IPR021827); Has 203 Blast hits to 190 proteins in 76 species: Archae - 0; Bacteria - 0; Metazoa - 120; Fung…	94.2	69	5e-30	125	nuclear	N/A	0.282808	1	No	N/A	-0.522293	1	No	N/A
c13483_g1_i1	N/A	N/A	N/A	N/A	N/A	N/A	nuclear	N/A	2.54312	1	No	N/A	-3.06232	1	No	N/A
c13484_g1_i1	AT2G23150	Encodes a member of the Nramp2 metal transporter family; like its homolog Atnramp4, localized in vacuolar membrane. Seedlings of double mutant, atnramp3-1 atnramp4-1, were arrested at early germination.	89.77	88	2e-42	166	nuclear	N/A	-0.136667	1	No	N/A	-0.234641	1	No	N/A
c13485_g1_i1	N/A	N/A	N/A	N/A	N/A	N/A	nuclear	N/A	N/A	N/A	N/A	N/A	N/A	N/A	N/A	N/A
c13487_g1_i1	N/A	N/A	N/A	N/A	N/A	N/A	nuclear	N/A	0.140578	1	No	N/A	2.86056	1	No	N/A
c1349_g1_i1	N/A	N/A	N/A	N/A	N/A	N/A	nuclear	N/A	2.53619	1	No	N/A	2.66278	1	No	N/A
c13494_g1_i1	AT5G62070	IQ-domain 23 (IQD23); CONTAINS InterPro DOMAIN/s: IQ calmodulin-binding region (InterPro:IPR000048); BEST Arabidopsis thaliana protein match is: IQ-domain 24 (TAIR:AT5G07240.1); Has 854 Blast hits to 833 proteins in 54 species: Archae - 0; Bacteria - 0; Metazoa - 62; Fungi - 7; Plants - 775; Viruses - 0; Other Eukaryotes - 10 (source: NCBI BLink).	70.99	131	1e-40	162	nuclear	N/A	-0.28898	1	No	0.25	-0.559287	1	No	-0.5
c13496_g1_i1	N/A	N/A	N/A	N/A	N/A	N/A	nuclear	N/A	N/A	N/A	N/A	N/A	N/A	N/A	N/A	N/A
c13498_g1_i1	N/A	N/A	N/A	N/A	N/A	N/A	nuclear	N/A	-0.196894	1	No	N/A	-0.414186	1	No	N/A
c13506_g1_i1	N/A	N/A	N/A	N/A	N/A	N/A	nuclear	N/A	N/A	N/A	N/A	N/A	N/A	N/A	N/A	N/A
c13507_g1_i1	N/A	N/A	N/A	N/A	N/A	N/A	nuclear	N/A	N/A	N/A	N/A	N/A	N/A	N/A	N/A	N/A
c13508_g1_i1	N/A	N/A	N/A	N/A	N/A	N/A	nuclear	N/A	N/A	N/A	N/A	N/A	N/A	N/A	N/A	N/A
c1351_g1_i1	AT3G47050	Glycosyl hydrolase family protein; FUNCTIONS IN: hydrolase activity, hydrolyzing O-glycosyl compounds; INVOLVED IN: carbohydrate metabolic process; LOCATED IN: vacuole; EXPRESSED IN: sperm cell, pollen tube; CONTAINS InterPro DOMAIN/s: Glycoside hydrolase, family 3, N-terminal (InterPro:IPR001764), Glycoside hydrolase, family 3, C-terminal (InterPro:IPR002772), Glycoside hydrolase, catalytic core…	83.33	198	4e-94	340	nuclear	N/A	-1.09949	1	No	N/A	-1.62367	1	No	N/A
c13510_g1_i1	N/A	N/A	N/A	N/A	N/A	N/A	nuclear	N/A	N/A	N/A	N/A	N/A	N/A	N/A	N/A	N/A
c13512_g1_i1	AT5G60390	GTP binding Elongation factor Tu family protein; FUNCTIONS IN: calmodulin binding, translation elongation factor activity; INVOLVED IN: translational elongation; LOCATED IN: mitochondrion, nucleus, cytoplasm; EXPRESSED IN: cotyledon, male gametophyte, guard cell, pollen tube, seed; EXPRESSED DURING: L mature pollen stage, M germinated pollen stage, seed development stages; CONTAINS InterPro DOMAI…	70.23	131	6e-52	199	nuclear	N/A	N/A	N/A	N/A	N/A	N/A	N/A	N/A	N/A
c13513_g1_i1	AT1G31840	Tetratricopeptide repeat (TPR)-like superfamily protein; LOCATED IN: endomembrane system; EXPRESSED IN: 21 plant structures; EXPRESSED DURING: 11 growth stages; CONTAINS InterPro DOMAIN/s: Pentatricopeptide repeat (InterPro:IPR002885); BEST Arabidopsis thaliana protein match is: Tetratricopeptide repeat (TPR)-like superfamily protein (TAIR:AT5G39710.1).	67.35	98	1e-27	117	nuclear	N/A	-0.809058	1	No	N/A	0.338173	1	No	N/A
c13515_g1_i1	AT4G24280	Involved in protein import into chloroplasts during early developmental stages.	90.28	72	2e-30	127	nuclear	N/A	N/A	N/A	N/A	N/A	N/A	N/A	N/A	N/A
c13520_g1_i1	N/A	N/A	N/A	N/A	N/A	N/A	nuclear	N/A	N/A	N/A	N/A	N/A	N/A	N/A	N/A	N/A
c13528_g1_i1	AT5G50850	MACCI-BOU (MAB1); FUNCTIONS IN: pyruvate dehydrogenase (acetyl-transferring) activity, catalytic activity; INVOLVED IN: defense response to bacterium; LOCATED IN: mitochondrion, nucleolus, plasma membrane; EXPRESSED IN: 25 plant structures; EXPRESSED DURING: 17 growth stages; CONTAINS InterPro DOMAIN/s: Transketolase, C-terminal (InterPro:IPR005476), Transketolase-like, C-terminal (InterPro:IPR01…	65.71	70	3e-23	103	nuclear	N/A	2.76493	0.62969	No	N/A	1.74756	1	No	N/A
c13529_g1_i1	AT3G03580	Tetratricopeptide repeat (TPR)-like superfamily protein; CONTAINS InterPro DOMAIN/s: Pentatricopeptide repeat (InterPro:IPR002885); BEST Arabidopsis thaliana protein match is: Pentatricopeptide repeat (PPR) superfamily protein (TAIR:AT4G18750.1); Has 54534 Blast hits to 14239 proteins in 270 species: Archae - 2; Bacteria - 13; Metazoa - 57; Fungi - 143; Plants - 53473; Viruses - 0; Other Eukaryot…	78.81	118	1e-52	201	nuclear	N/A	0.30337	1	No	N/A	1.26103	1	No	N/A
c13534_g1_i1	N/A	N/A	N/A	N/A	N/A	N/A	nuclear	N/A	-0.169359	1	No	N/A	-0.40623	1	No	N/A
c13539_g1_i1	N/A	N/A	N/A	N/A	N/A	N/A	nuclear	N/A	N/A	N/A	N/A	N/A	N/A	N/A	N/A	N/A
c13539_g1_i2	N/A	N/A	N/A	N/A	N/A	N/A	nuclear	N/A	N/A	N/A	N/A	N/A	N/A	N/A	N/A	N/A
c13540_g1_i1	AT2G17740	Cysteine/Histidine-rich C1 domain family protein; CONTAINS InterPro DOMAIN/s: DC1 (InterPro:IPR004146), C1-like (InterPro:IPR011424); BEST Arabidopsis thaliana protein match is: Cysteine/Histidine-rich C1 domain family protein (TAIR:AT2G44370.1); Has 1973 Blast hits to 753 proteins in 27 species: Archae - 0; Bacteria - 0; Metazoa - 2; Fungi - 2; Plants - 1961; Viruses - 0; Other Eukaryotes - 8 (s…	75.94	133	6e-57	216	nuclear	N/A	0.845713	1	No	0.25	1.1142	1	No	-0.5
c13540_g2_i1	AT2G17740	Cysteine/Histidine-rich C1 domain family protein; CONTAINS InterPro DOMAIN/s: DC1 (InterPro:IPR004146), C1-like (InterPro:IPR011424); BEST Arabidopsis thaliana protein match is: Cysteine/Histidine-rich C1 domain family protein (TAIR:AT2G44370.1); Has 1973 Blast hits to 753 proteins in 27 species: Archae - 0; Bacteria - 0; Metazoa - 2; Fungi - 2; Plants - 1961; Viruses - 0; Other Eukaryotes - 8 (s…	87.39	111	2e-59	223	nuclear	N/A	0.731011	1	No	N/A	0.736269	1	No	N/A
c13541_g1_i1	AT1G10710	Computational predictions suggested the presence of a small cysteine-rich protein downstream of this gene model (Silverstein 2007), but subsequent analysis revealed that this region contains a tenth exon for the At1g10710 gene which is depicted in the At1g10710.1 gene model.	89.06	64	7e-27	115	nuclear	N/A	-1.27718	1	No	N/A	2.0418	1	No	N/A
c13542_g1_i1	AT4G37270	Encodes a P1B-type ATPases that is localized to the chloroplast envelope and is involved in the transport of Cu into chloroplasts. It is essential for growth under high light conditions.	86.84	76	2e-34	140	nuclear	N/A	0.0632996	1	No	N/A	0.139163	1	No	N/A
c13542_g2_i1	AT4G37270	Encodes a P1B-type ATPases that is localized to the chloroplast envelope and is involved in the transport of Cu into chloroplasts. It is essential for growth under high light conditions.	84.21	95	4e-40	159	nuclear	N/A	2.90432	1	No	N/A	0.117877	1	No	N/A
c13546_g1_i1	N/A	N/A	N/A	N/A	N/A	N/A	nuclear	N/A	N/A	N/A	N/A	N/A	N/A	N/A	N/A	N/A
c13547_g1_i1	N/A	N/A	N/A	N/A	N/A	N/A	nuclear	N/A	3.33778	1	No	N/A	N/A	N/A	N/A	N/A
c13548_g1_i1	AT3G06920	Tetratricopeptide repeat (TPR)-like superfamily protein; FUNCTIONS IN: binding; INVOLVED IN: biological_process unknown; LOCATED IN: cellular_component unknown; EXPRESSED IN: fruit; CONTAINS InterPro DOMAIN/s: Pentatricopeptide repeat (InterPro:IPR002885), Tetratricopeptide-like helical (InterPro:IPR011990); BEST Arabidopsis thaliana protein match is: proton gradient regulation 3 (TAIR:AT4G31850.…	89.4	151	7e-76	279	nuclear	N/A	0.102547	1	No	N/A	0.127401	1	No	N/A
c13549_g1_i1	AT1G76100	One of two Arabidopsis plastocyanin genes. Expressed at 1/10th level of PETE2. Does not respond to increased copper levels and is thought to be the isoform that participates in electron transport under copper-limiting conditions. Mutation of this gene does not have obvious effect on photosynthesis.	85.38	171	5e-77	284	nuclear	N/A	0.0662429	1	No	-1	-0.0845679	1	No	-1
c13550_g1_i1	N/A	N/A	N/A	N/A	N/A	N/A	nuclear	N/A	0.651087	1	No	N/A	N/A	N/A	N/A	N/A
c13551_g1_i1	N/A	N/A	N/A	N/A	N/A	N/A	nuclear	N/A	N/A	N/A	N/A	N/A	N/A	N/A	N/A	N/A
c13552_g1_i1	N/A	N/A	N/A	N/A	N/A	N/A	nuclear	N/A	0.106763	1	No	N/A	-0.975783	1	No	N/A
c13556_g1_i1	N/A	N/A	N/A	N/A	N/A	N/A	nuclear	N/A	1.99417	1	No	N/A	N/A	N/A	N/A	N/A
c13557_g1_i1	AT2G42600	Encodes one of four Arabidopsis phosphoenolpyruvate carboxylase proteins.	68.18	66	7e-22	99	nuclear	N/A	N/A	N/A	N/A	N/A	N/A	N/A	N/A	N/A
c13558_g1_i1	AT1G76740	unknown protein; BEST Arabidopsis thaliana protein match is: unknown protein (TAIR:AT1G76840.1); Has 3683 Blast hits to 2942 proteins in 407 species: Archae - 9; Bacteria - 440; Metazoa - 1472; Fungi - 269; Plants - 192; Viruses - 8; Other Eukaryotes - 1293 (source: NCBI BLink).	52.83	318	2e-72	269	nuclear	N/A	-0.414667	1	No	N/A	0.789462	1	No	N/A
c1356_g1_i1	N/A	N/A	N/A	N/A	N/A	N/A	nuclear	N/A	N/A	N/A	N/A	N/A	N/A	N/A	N/A	N/A
c13563_g1_i1	AT5G50170	C2 calcium/lipid-binding and GRAM domain containing protein; CONTAINS InterPro DOMAIN/s: C2 membrane targeting protein (InterPro:IPR018029), C2 calcium/lipid-binding domain, CaLB (InterPro:IPR008973), GRAM (InterPro:IPR004182), C2 calcium-dependent membrane targeting (InterPro:IPR000008); BEST Arabidopsis thaliana protein match is: C2 calcium/lipid-binding and GRAM domain containing protein (TAIR…	67.65	102	1e-30	128	nuclear	N/A	0.109552	1	No	N/A	0.532095	1	No	N/A
c13564_g1_i1	AT1G18950	DDT domain superfamily; CONTAINS InterPro DOMAIN/s: DDT domain (InterPro:IPR004022); BEST Arabidopsis thaliana protein match is: unknown protein (TAIR:AT5G25580.1); Has 20293 Blast hits to 13585 proteins in 823 species: Archae - 41; Bacteria - 1919; Metazoa - 8043; Fungi - 2539; Plants - 1031; Viruses - 220; Other Eukaryotes - 6500 (source: NCBI BLink).	76.65	167	2e-65	244	nuclear	N/A	-1.04157	1	No	N/A	-1.2964	1	No	N/A
c13564_g1_i2	N/A	N/A	N/A	N/A	N/A	N/A	nuclear	N/A	-0.413595	1	No	N/A	-0.565094	1	No	N/A
c13566_g1_i1	N/A	N/A	N/A	N/A	N/A	N/A	nuclear	N/A	N/A	N/A	N/A	N/A	N/A	N/A	N/A	N/A
c13567_g1_i1	AT1G11340	S-locus lectin protein kinase family protein; FUNCTIONS IN: in 6 functions; INVOLVED IN: protein amino acid phosphorylation, recognition of pollen; LOCATED IN: endomembrane system; EXPRESSED IN: 8 plant structures; EXPRESSED DURING: 6 growth stages; CONTAINS InterPro DOMAIN/s: Curculin-like (mannose-binding) lectin (InterPro:IPR001480), PAN-2 domain (InterPro:IPR013227), Apple-like (InterPro:IPR0…	84.11	107	3e-53	202	nuclear	N/A	0.173479	1	No	N/A	0.498135	1	No	N/A
c1357_g1_i1	N/A	N/A	N/A	N/A	N/A	N/A	nuclear	N/A	3.15238	1	No	N/A	-3.06229	1	No	N/A
c13572_g1_i1	AT4G14280	ARM repeat superfamily protein; FUNCTIONS IN: binding; INVOLVED IN: biological_process unknown; LOCATED IN: cellular_component unknown; CONTAINS InterPro DOMAIN/s: Armadillo-like helical (InterPro:IPR011989), Armadillo-type fold (InterPro:IPR016024); BEST Arabidopsis thaliana protein match is: ARM repeat superfamily protein (TAIR:AT5G18980.1); Has 563 Blast hits to 446 proteins in 13 species: Arc…	57.67	163	2e-43	170	nuclear	N/A	0.397959	1	No	N/A	0.139108	1	No	N/A
c13574_g1_i1	N/A	N/A	N/A	N/A	N/A	N/A	nuclear	N/A	-2.51145	1	No	N/A	N/A	N/A	N/A	N/A
c13576_g1_i1	AT2G33050	receptor like protein 26 (RLP26); FUNCTIONS IN: kinase activity; INVOLVED IN: signal transduction, defense response; LOCATED IN: endomembrane system; CONTAINS InterPro DOMAIN/s: Leucine-rich repeat (InterPro:IPR001611); BEST Arabidopsis thaliana protein match is: receptor like protein 27 (TAIR:AT2G33060.1); Has 88860 Blast hits to 27057 proteins in 1064 species: Archae - 42; Bacteria - 6823; Meta…	66.67	69	2e-21	97.1	nuclear	N/A	-2.02109	1	No	N/A	N/A	N/A	N/A	N/A
c13580_g1_i1	AT3G20620	F-box family protein-related; CONTAINS InterPro DOMAIN/s: F-box associated interaction domain (InterPro:IPR017451); Has 261 Blast hits to 261 proteins in 22 species: Archae - 0; Bacteria - 0; Metazoa - 0; Fungi - 0; Plants - 261; Viruses - 0; Other Eukaryotes - 0 (source: NCBI BLink).	63.89	72	6e-22	99	nuclear	N/A	-0.0190641	1	No	N/A	-0.745329	1	No	N/A
c13584_g1_i1	N/A	N/A	N/A	N/A	N/A	N/A	nuclear	N/A	1.27616	0.991737	No	N/A	0.723254	1	No	N/A
c13584_g2_i1	AT1G56510	TIR-NB-LRR protein that confers resistance to four races of Albugo candida.	66.67	69	8e-22	98.6	nuclear	N/A	0.678045	1	No	N/A	-3.05314	1	No	N/A
c13585_g1_i1	AT5G51790	basic helix-loop-helix (bHLH) DNA-binding superfamily protein; FUNCTIONS IN: DNA binding, sequence-specific DNA binding transcription factor activity; INVOLVED IN: regulation of transcription; LOCATED IN: nucleus; CONTAINS InterPro DOMAIN/s: Helix-loop-helix DNA-binding domain (InterPro:IPR001092), Helix-loop-helix DNA-binding (InterPro:IPR011598); BEST Arabidopsis thaliana protein match is: basi…	82.56	86	1e-33	138	nuclear	N/A	0.0431547	1	No	N/A	2.70301	1	No	N/A
c13591_g1_i1	N/A	N/A	N/A	N/A	N/A	N/A	nuclear	N/A	1.13447	1	No	N/A	N/A	N/A	N/A	N/A
c13593_g1_i1	AT1G33770	Protein kinase superfamily protein; FUNCTIONS IN: protein serine/threonine kinase activity, protein kinase activity, kinase activity, ATP binding; INVOLVED IN: protein amino acid phosphorylation, N-terminal protein myristoylation; LOCATED IN: cellular_component unknown; EXPRESSED IN: 7 plant structures; EXPRESSED DURING: 6 growth stages; CONTAINS InterPro DOMAIN/s: Protein kinase, ATP binding sit…	59.81	107	1e-23	104	nuclear	N/A	0.790261	1	No	N/A	0.0993829	1	No	N/A
c13594_g1_i1	N/A	N/A	N/A	N/A	N/A	N/A	nuclear	N/A	0.296654	1	No	N/A	0.351413	1	No	N/A
c13594_g1_i2	AT4G24805	S-adenosyl-L-methionine-dependent methyltransferases superfamily protein; FUNCTIONS IN: methyltransferase activity; INVOLVED IN: metabolic process; LOCATED IN: endomembrane system; CONTAINS InterPro DOMAIN/s: Methyltransferase type 11 (InterPro:IPR013216); BEST Arabidopsis thaliana protein match is: S-adenosyl-L-methionine-dependent methyltransferases superfamily protein (TAIR:AT1G24480.1); Has 3…	96.92	65	8e-31	128	nuclear	N/A	-0.0541795	1	No	-1	-0.0217475	1	No	-1
c13596_g1_i1	N/A	N/A	N/A	N/A	N/A	N/A	nuclear	N/A	N/A	N/A	N/A	N/A	N/A	N/A	N/A	N/A
c13598_g1_i1	N/A	N/A	N/A	N/A	N/A	N/A	nuclear	N/A	N/A	N/A	N/A	N/A	N/A	N/A	N/A	N/A
c13598_g2_i1	N/A	N/A	N/A	N/A	N/A	N/A	nuclear	N/A	N/A	N/A	N/A	N/A	N/A	N/A	N/A	N/A
c13599_g1_i1	N/A	N/A	N/A	N/A	N/A	N/A	nuclear	N/A	-0.219377	1	No	N/A	3.83625	1	No	N/A
c13602_g1_i1	AT1G06330	Heavy metal transport/detoxification superfamily protein ; FUNCTIONS IN: copper ion binding, metal ion binding; INVOLVED IN: copper ion transport, metal ion transport; LOCATED IN: cellular_component unknown; CONTAINS InterPro DOMAIN/s: Heavy metal transport/detoxification protein (InterPro:IPR006121); BEST Arabidopsis thaliana protein match is: Heavy metal transport/detoxification superfamily pro…	89.23	65	8e-28	118	nuclear	N/A	N/A	N/A	N/A	N/A	N/A	N/A	N/A	N/A
c13611_g1_i1	N/A	N/A	N/A	N/A	N/A	N/A	nuclear	N/A	N/A	N/A	N/A	N/A	N/A	N/A	N/A	N/A
c13614_g1_i1	N/A	N/A	N/A	N/A	N/A	N/A	nuclear	N/A	2.04453	1	No	N/A	N/A	N/A	N/A	N/A
c13614_g2_i1	N/A	N/A	N/A	N/A	N/A	N/A	nuclear	N/A	1.16666	1	No	N/A	N/A	N/A	N/A	N/A
c13616_g1_i1	N/A	N/A	N/A	N/A	N/A	N/A	nuclear	N/A	-1.07184	1	No	N/A	-0.623314	1	No	N/A
c13622_g1_i1	N/A	N/A	N/A	N/A	N/A	N/A	nuclear	N/A	N/A	N/A	N/A	N/A	N/A	N/A	N/A	N/A
c13622_g2_i1	N/A	N/A	N/A	N/A	N/A	N/A	nuclear	N/A	N/A	N/A	N/A	N/A	N/A	N/A	N/A	N/A
c13629_g1_i1	N/A	N/A	N/A	N/A	N/A	N/A	nuclear	N/A	N/A	N/A	N/A	N/A	N/A	N/A	N/A	N/A
c13632_g1_i1	N/A	N/A	N/A	N/A	N/A	N/A	nuclear	N/A	N/A	N/A	N/A	N/A	N/A	N/A	N/A	N/A
c13635_g1_i1	N/A	N/A	N/A	N/A	N/A	N/A	nuclear	N/A	N/A	N/A	N/A	N/A	N/A	N/A	N/A	N/A
c13637_g1_i1	AT1G17060	Encodes a protein with similarity to other cytochrome P450's and is a homolog of BAS1. Over expression causes a dwarf phenotype resembling brassinolide resistant mutants. Double mutant analysis of sob7/bas1 loss of function mutants suggests these genes have redundant functions in light responsiveness. SOB7 may function in metabolizing brassinolides. Expressed in leaf, root, stem and silique but e…	93.75	80	1e-39	157	nuclear	N/A	1.82638	1	No	N/A	0.0974617	1	No	N/A
c1364_g1_i1	N/A	N/A	N/A	N/A	N/A	N/A	nuclear	N/A	1.34981	1	No	N/A	2.64901	1	No	N/A
c13642_g1_i1	N/A	N/A	N/A	N/A	N/A	N/A	nuclear	N/A	N/A	N/A	N/A	N/A	N/A	N/A	N/A	N/A
c13651_g1_i1	N/A	N/A	N/A	N/A	N/A	N/A	nuclear	N/A	N/A	N/A	N/A	N/A	N/A	N/A	N/A	N/A
c13652_g1_i1	AT2G05630	in the Arabidopsis autophagy pathway	64.1	78	5e-26	112	nuclear	N/A	2.07939	1	No	N/A	2.66278	1	No	N/A
c13656_g1_i1	AT2G18100	Protein of unknown function (DUF726); CONTAINS InterPro DOMAIN/s: Protein of unknown function DUF726 (InterPro:IPR007941); BEST Arabidopsis thaliana protein match is: Protein of unknown function (DUF726) (TAIR:AT4G36210.3); Has 35333 Blast hits to 34131 proteins in 2444 species: Archae - 798; Bacteria - 22429; Metazoa - 974; Fungi - 991; Plants - 531; Viruses - 0; Other Eukaryotes - 9610 (source:…	96.91	97	8e-47	181	nuclear	N/A	0.111224	1	No	N/A	-1.6586	1	No	N/A
c13663_g1_i1	N/A	N/A	N/A	N/A	N/A	N/A	nuclear	N/A	2.07906	1	No	N/A	N/A	N/A	N/A	N/A
c13665_g1_i1	AT5G16080	carboxyesterase 17 (CXE17); FUNCTIONS IN: hydrolase activity; INVOLVED IN: metabolic process; LOCATED IN: cellular_component unknown; EXPRESSED IN: 11 plant structures; EXPRESSED DURING: 4 anthesis, petal differentiation and expansion stage; CONTAINS InterPro DOMAIN/s: Lipase, GDXG, active site (InterPro:IPR002168), Alpha/beta hydrolase fold-3 (InterPro:IPR013094); BEST Arabidopsis thaliana prote…	93.2	103	3e-51	196	nuclear	N/A	-0.221732	1	No	N/A	-0.980874	1	No	N/A
c13665_g2_i1	AT5G16080	carboxyesterase 17 (CXE17); FUNCTIONS IN: hydrolase activity; INVOLVED IN: metabolic process; LOCATED IN: cellular_component unknown; EXPRESSED IN: 11 plant structures; EXPRESSED DURING: 4 anthesis, petal differentiation and expansion stage; CONTAINS InterPro DOMAIN/s: Lipase, GDXG, active site (InterPro:IPR002168), Alpha/beta hydrolase fold-3 (InterPro:IPR013094); BEST Arabidopsis thaliana prote…	89.33	75	7e-35	142	nuclear	N/A	1.57077	1	No	N/A	-3.42261	1	No	N/A
c13668_g1_i1	At2g02150 F5O4.8	Putative pentatricopeptide repeat-containing protein At2g02150	N/A	N/A	N/A	N/A	nuclear	N/A	-0.300756	1	No	N/A	0.124398	1	No	N/A
c13668_g2_i1	N/A	N/A	N/A	N/A	N/A	N/A	nuclear	N/A	-0.193823	1	No	N/A	0.6428	1	No	N/A
c13672_g1_i1	N/A	N/A	N/A	N/A	N/A	N/A	nuclear	N/A	-0.208409	1	No	N/A	-0.544234	1	No	N/A
c13674_g1_i1	N/A	N/A	N/A	N/A	N/A	N/A	nuclear	N/A	0.0449648	1	No	N/A	0.117866	1	No	N/A
c13676_g1_i1	N/A	N/A	N/A	N/A	N/A	N/A	nuclear	N/A	2.42857	1	No	N/A	-0.383748	1	No	N/A
c13679_g1_i1	N/A	N/A	N/A	N/A	N/A	N/A	nuclear	N/A	N/A	N/A	N/A	N/A	N/A	N/A	N/A	N/A
c1368_g1_i1	AT2G40240	Tetratricopeptide repeat (TPR)-like superfamily protein; CONTAINS InterPro DOMAIN/s: Pentatricopeptide repeat (InterPro:IPR002885); BEST Arabidopsis thaliana protein match is: Tetratricopeptide repeat (TPR)-like superfamily protein (TAIR:AT3G56030.1); Has 20269 Blast hits to 5655 proteins in 178 species: Archae - 0; Bacteria - 4; Metazoa - 127; Fungi - 39; Plants - 19817; Viruses - 0; Other Eukar…	79.71	69	3e-27	116	nuclear	N/A	0.024673	1	No	N/A	-3.46808	1	No	N/A
c13680_g1_i1	N/A	N/A	N/A	N/A	N/A	N/A	nuclear	N/A	N/A	N/A	N/A	N/A	N/A	N/A	N/A	N/A
c13689_g1_i1	N/A	N/A	N/A	N/A	N/A	N/A	nuclear	N/A	-0.0091303	1	No	N/A	-2.05427	1	No	N/A
c13699_g1_i1	AT4G14147	actin-related protein 2/3 complex 34kDa subunit family / arp2/3 complex 34kDa subunit family	61.68	107	4e-32	132	nuclear	N/A	2.53426	1	No	N/A	3.14356	1	No	N/A
c13701_g1_i1	N/A	N/A	N/A	N/A	N/A	N/A	nuclear	N/A	3.38411	1	No	N/A	3.78118	1	No	N/A
c13703_g1_i1	AT1G20430	unknown protein; Has 29 Blast hits to 29 proteins in 10 species: Archae - 0; Bacteria - 0; Metazoa - 0; Fungi - 0; Plants - 29; Viruses - 0; Other Eukaryotes - 0 (source: NCBI BLink).	94.74	114	2e-55	211	nuclear	N/A	-0.0751965	1	No	-1	0.00156101	1	No	-1
c13704_g1_i1	AT3G58650	unknown protein; FUNCTIONS IN: molecular_function unknown; INVOLVED IN: biological_process unknown; LOCATED IN: plasma membrane; EXPRESSED IN: 14 plant structures; EXPRESSED DURING: 8 growth stages; BEST Arabidopsis thaliana protein match is: unknown protein (TAIR:AT5G26910.1); Has 2350 Blast hits to 1412 proteins in 248 species: Archae - 0; Bacteria - 487; Metazoa - 577; Fungi - 236; Plants - 18…	87.11	194	5e-94	340	nuclear	N/A	-0.267274	1	No	N/A	0.149257	1	No	-1
c13705_g1_i1	N/A	N/A	N/A	N/A	N/A	N/A	nuclear	N/A	0.0547053	1	No	N/A	-0.121663	1	No	N/A
c13707_g1_i1	AT2G47610	Ribosomal protein L7Ae/L30e/S12e/Gadd45 family protein; FUNCTIONS IN: structural constituent of ribosome; INVOLVED IN: translation; LOCATED IN: cytosolic ribosome, cytosolic large ribosomal subunit, nucleolus, plasma membrane, chloroplast; EXPRESSED IN: 24 plant structures; EXPRESSED DURING: 13 growth stages; CONTAINS InterPro DOMAIN/s: Ribosomal protein L7A/L8 (InterPro:IPR001921), Ribosomal pro…	59.68	248	7e-84	307	nuclear	N/A	5.11701	0.374447	No	N/A	8.56744	0.139524	No	N/A
c13708_g1_i1	AT1G26240	Proline-rich extensin-like family protein; FUNCTIONS IN: structural constituent of cell wall; INVOLVED IN: plant-type cell wall organization; LOCATED IN: endomembrane system; EXPRESSED IN: root; CONTAINS InterPro DOMAIN/s: Extensin-like repeat (InterPro:IPR006706); BEST Arabidopsis thaliana protein match is: Proline-rich extensin-like family protein (TAIR:AT4G08370.1); Has 364257 Blast hits to 37…	79.37	63	4e-25	109	nuclear	N/A	0.527732	1	No	-1	0.49624	1	No	0
c13709_g1_i1	AT4G25800	Calmodulin-binding protein; FUNCTIONS IN: calmodulin binding; INVOLVED IN: biological_process unknown; LOCATED IN: cellular_component unknown; EXPRESSED IN: 18 plant structures; EXPRESSED DURING: 9 growth stages; CONTAINS InterPro DOMAIN/s: Calmodulin binding protein-like (InterPro:IPR012416); BEST Arabidopsis thaliana protein match is: Calmodulin-binding protein (TAIR:AT5G57580.1); Has 340 Blast…	87.5	56	2e-21	97.1	nuclear	N/A	1.72993	0.544104	No	N/A	0.723389	1	No	-1
c13710_g1_i1	N/A	N/A	N/A	N/A	N/A	N/A	nuclear	N/A	-0.702065	1	No	N/A	0.429509	1	No	N/A
c13713_g1_i2	AT2G40760	Rhodanese/Cell cycle control phosphatase superfamily protein; CONTAINS InterPro DOMAIN/s: Rhodanese-like (InterPro:IPR001763); BEST Arabidopsis thaliana protein match is: unknown protein (TAIR:AT1G09280.1); Has 5729 Blast hits to 5726 proteins in 1464 species: Archae - 2; Bacteria - 2945; Metazoa - 57; Fungi - 3; Plants - 114; Viruses - 0; Other Eukaryotes - 2608 (source: NCBI BLink).	88.01	467	0	828	nuclear	N/A	-0.167559	1	No	0.25	-0.0592725	1	No	-0.2
c13714_g1_i1	N/A	N/A	N/A	N/A	N/A	N/A	nuclear	N/A	0.529195	1	No	N/A	-0.630862	1	No	N/A
c13715_g1_i1	N/A	N/A	N/A	N/A	N/A	N/A	nuclear	N/A	-0.483122	1	No	N/A	3.15972	1	No	N/A
c13716_g1_i1	AT5G54210	Haloacid dehalogenase-like hydrolase (HAD) superfamily protein; FUNCTIONS IN: phosphoprotein phosphatase activity; INVOLVED IN: biological_process unknown; LOCATED IN: nucleus; CONTAINS InterPro DOMAIN/s: FCP1-like phosphatase, phosphatase domain (InterPro:IPR011947), NLI interacting factor (InterPro:IPR004274); BEST Arabidopsis thaliana protein match is: Haloacid dehalogenase-like hydrolase (HAD…	80.48	210	2e-119	350	nuclear	N/A	0.413423	1	No	-0.25	0.159967	1	No	0.5
c13718_g1_i1	N/A	N/A	N/A	N/A	N/A	N/A	nuclear	N/A	0.991886	1	No	N/A	-0.563425	1	No	N/A
c13719_g1_i1	N/A	N/A	N/A	N/A	N/A	N/A	nuclear	N/A	-0.184283	1	No	N/A	0.481468	1	No	N/A
c13721_g1_i1	AT2G20470	AGC (cAMP-dependent, cGMP-dependent and protein kinase C) kinase family protein; FUNCTIONS IN: kinase activity; INVOLVED IN: protein amino acid phosphorylation; EXPRESSED IN: male gametophyte; EXPRESSED DURING: M germinated pollen stage; CONTAINS InterPro DOMAIN/s: Protein kinase, ATP binding site (InterPro:IPR017441), Serine/threonine-protein kinase domain (InterPro:IPR002290), Serine/threonine-…	76.32	76	2e-26	114	nuclear	N/A	-1.00223	1	No	N/A	-1.97175	1	No	N/A
c13722_g1_i1	N/A	N/A	N/A	N/A	N/A	N/A	nuclear	N/A	2.03346	1	No	N/A	N/A	N/A	N/A	N/A
c13727_g1_i1	N/A	N/A	N/A	N/A	N/A	N/A	nuclear	N/A	N/A	N/A	N/A	N/A	N/A	N/A	N/A	N/A
c13733_g1_i1	N/A	N/A	N/A	N/A	N/A	N/A	nuclear	N/A	N/A	N/A	N/A	N/A	N/A	N/A	N/A	N/A
c13739_g1_i1	AT3G62890	Pentatricopeptide repeat (PPR) superfamily protein; FUNCTIONS IN: binding; INVOLVED IN: biological_process unknown; LOCATED IN: cellular_component unknown; EXPRESSED IN: 7 plant structures; EXPRESSED DURING: F mature embryo stage, petal differentiation and expansion stage, E expanded cotyledon stage, D bilateral stage; CONTAINS InterPro DOMAIN/s: Pentatricopeptide repeat (InterPro:IPR002885), Tet…	88.44	147	6e-73	269	nuclear	N/A	-0.588241	1	No	-1	0.523233	1	No	-1
c13740_g1_i1	AT1G73940	unknown protein; BEST Arabidopsis thaliana protein match is: unknown protein (TAIR:AT5G49410.2); Has 54 Blast hits to 54 proteins in 11 species: Archae - 0; Bacteria - 0; Metazoa - 0; Fungi - 0; Plants - 54; Viruses - 0; Other Eukaryotes - 0 (source: NCBI BLink).	86.67	150	7e-70	260	nuclear	N/A	-0.106299	1	No	0.25	-0.0925796	1	No	-0.5
c13746_g1_i1	AT2G40160	Encodes a member of the TBL (TRICHOME BIREFRINGENCE-LIKE) gene family containing a plant-specific DUF231 (domain of unknown function) domain. TBL gene family has 46 members, two of which (TBR/AT5G06700 and TBL3/AT5G01360) have been shown to be involved in the synthesis and deposition of secondary wall cellulose, presumably by influencing the esterification state of pectic polymers. A nomenclature…	59.67	300	2e-92	336	nuclear	N/A	-0.0992186	1	No	-1	-0.748977	1	No	-1
c1375_g1_i1	CALS5 GSL2 LAP1 At2g13680 F13J11.3 T10F5.22	Callose synthase 5 (EC 2.4.1.34) (1,3-beta-glucan synthase) (Protein GLUCAN SYNTHASE-LIKE 2) (Protein LESS ADHERENT POLLEN 1)	N/A	N/A	N/A	N/A	nuclear	N/A	N/A	N/A	N/A	N/A	N/A	N/A	N/A	N/A
c13751_g1_i1	N/A	N/A	N/A	N/A	N/A	N/A	nuclear	N/A	2.5855	1	No	N/A	N/A	N/A	N/A	N/A
c13754_g1_i1	N/A	N/A	N/A	N/A	N/A	N/A	nuclear	N/A	2.83415	0.869573	No	N/A	2.70331	1	No	N/A
c13755_g1_i1	N/A	N/A	N/A	N/A	N/A	N/A	nuclear	N/A	-0.572756	1	No	N/A	-0.410327	1	No	N/A
c13762_g1_i1	N/A	N/A	N/A	N/A	N/A	N/A	nuclear	N/A	0.738493	1	No	N/A	0.117731	1	No	N/A
c13771_g1_i1	N/A	N/A	N/A	N/A	N/A	N/A	nuclear	N/A	2.07949	1	No	N/A	2.66243	1	No	N/A
c13772_g1_i1	N/A	N/A	N/A	N/A	N/A	N/A	nuclear	N/A	2.0794	1	No	N/A	2.66272	1	No	N/A
c13773_g1_i1	N/A	N/A	N/A	N/A	N/A	N/A	nuclear	N/A	N/A	N/A	N/A	N/A	N/A	N/A	N/A	N/A
c13778_g1_i1	AT1G69710	Regulator of chromosome condensation (RCC1) family with FYVE zinc finger domain; FUNCTIONS IN: chromatin binding, zinc ion binding, Ran GTPase binding; LOCATED IN: cellular_component unknown; CONTAINS InterPro DOMAIN/s: Zinc finger, FYVE-type (InterPro:IPR000306), Regulator of chromosome condensation/beta-lactamase-inhibitor protein II (InterPro:IPR009091), Zinc finger, FYVE-related (InterPro:IPR…	77.22	79	2e-30	127	nuclear	N/A	-1.29289	1	No	N/A	-1.36821	1	No	N/A
c1378_g1_i1	N/A	N/A	N/A	N/A	N/A	N/A	nuclear	N/A	-0.334255	1	No	N/A	-0.664936	1	No	N/A
c13780_g1_i1	N/A	N/A	N/A	N/A	N/A	N/A	nuclear	N/A	N/A	N/A	N/A	N/A	N/A	N/A	N/A	N/A
c13782_g1_i1	AT3G04720	Encodes a protein similar to the antifungal chitin-binding protein hevein from rubber tree latex. mRNA levels increase in response to ethylene and turnip crinkle virus infection.	68.33	120	4e-48	187	nuclear	N/A	0.154004	1	No	-1	-0.467735	1	No	-1
c13785_g1_i1	N/A	N/A	N/A	N/A	N/A	N/A	nuclear	N/A	N/A	N/A	N/A	N/A	N/A	N/A	N/A	N/A
c13788_g1_i1	N/A	N/A	N/A	N/A	N/A	N/A	nuclear	N/A	N/A	N/A	N/A	N/A	N/A	N/A	N/A	N/A
c13798_g1_i1	N/A	N/A	N/A	N/A	N/A	N/A	nuclear	N/A	N/A	N/A	N/A	N/A	N/A	N/A	N/A	N/A
c13799_g1_i1	N/A	N/A	N/A	N/A	N/A	N/A	nuclear	N/A	-2.38113	0.970588	No	N/A	-1.26702	1	No	N/A
c138_g1_i1	N/A	N/A	N/A	N/A	N/A	N/A	nuclear	N/A	2.48229	0.822355	No	N/A	0.606902	1	No	N/A
c13806_g1_i1	N/A	N/A	N/A	N/A	N/A	N/A	nuclear	N/A	2.18161	1	No	N/A	N/A	N/A	N/A	N/A
c13809_g1_i1	N/A	N/A	N/A	N/A	N/A	N/A	nuclear	N/A	N/A	N/A	N/A	N/A	N/A	N/A	N/A	N/A
c13810_g1_i1	N/A	N/A	N/A	N/A	N/A	N/A	nuclear	N/A	N/A	N/A	N/A	N/A	N/A	N/A	N/A	N/A
c13811_g1_i1	N/A	N/A	N/A	N/A	N/A	N/A	nuclear	N/A	-0.619141	1	No	N/A	3.14311	1	No	N/A
c13816_g1_i1	N/A	N/A	N/A	N/A	N/A	N/A	nuclear	N/A	-0.91425	1	No	N/A	-1.47851	1	No	N/A
c13819_g1_i1	N/A	N/A	N/A	N/A	N/A	N/A	nuclear	N/A	-0.477819	1	No	-1	-0.242119	1	No	-1
c13819_g1_i2	N/A	N/A	N/A	N/A	N/A	N/A	nuclear	N/A	-2.51144	1	No	-1	N/A	N/A	N/A	-1
c1382_g1_i1	AT2G36980	Tetratricopeptide repeat (TPR)-like superfamily protein; CONTAINS InterPro DOMAIN/s: Pentatricopeptide repeat (InterPro:IPR002885); BEST Arabidopsis thaliana protein match is: Pentatricopeptide repeat (PPR) superfamily protein (TAIR:AT2G13600.1); Has 45451 Blast hits to 13631 proteins in 250 species: Archae - 6; Bacteria - 3; Metazoa - 113; Fungi - 146; Plants - 44602; Viruses - 0; Other Eukaryot…	86.76	68	2e-29	124	nuclear	N/A	N/A	N/A	N/A	N/A	N/A	N/A	N/A	N/A
c13820_g1_i1	AT3G23330	Tetratricopeptide repeat (TPR)-like superfamily protein; CONTAINS InterPro DOMAIN/s: Pentatricopeptide repeat (InterPro:IPR002885); BEST Arabidopsis thaliana protein match is: mitochondrial editing factor 22 (TAIR:AT3G12770.1); Has 38045 Blast hits to 13879 proteins in 261 species: Archae - 0; Bacteria - 10; Metazoa - 50; Fungi - 109; Plants - 37267; Viruses - 0; Other Eukaryotes - 609 (source: N…	94.25	87	3e-44	173	nuclear	N/A	-1.65051	1	No	N/A	0.145522	1	No	N/A
c13822_g1_i1	N/A	N/A	N/A	N/A	N/A	N/A	nuclear	N/A	N/A	N/A	N/A	N/A	N/A	N/A	N/A	N/A
c13823_g1_i1	AT1G20920	P-loop containing nucleoside triphosphate hydrolases superfamily protein; FUNCTIONS IN: helicase activity, nucleic acid binding, ATP-dependent helicase activity, ATP binding; EXPRESSED IN: 25 plant structures; EXPRESSED DURING: 14 growth stages; CONTAINS InterPro DOMAIN/s: DNA/RNA helicase, DEAD/DEAH box type, N-terminal (InterPro:IPR011545), RNA helicase, DEAD-box type, Q motif (InterPro:IPR0140…	80.71	140	1e-58	221	nuclear	N/A	0.837939	1	No	N/A	0.613339	1	No	N/A
c13826_g1_i1	At2g39960 T28M21.12	Probable signal peptidase complex subunit 2 (EC 3.4.-.-) (Microsomal signal peptidase 25 kDa subunit) (SPase 25 kDa subunit)	N/A	N/A	N/A	N/A	nuclear	N/A	-0.520153	1	No	-1	-1.10129	1	No	-1
c13827_g1_i1	N/A	N/A	N/A	N/A	N/A	N/A	nuclear	N/A	-0.400209	1	No	N/A	N/A	N/A	N/A	N/A
c13830_g1_i1	AT4G18830	Member of the ovate protein family.Interacts with BLH1 and KNAT3. Regulates the subcellular localization of BLH1.	82.25	338	4e-156	547	nuclear	N/A	0.425256	1	No	-1	0.216817	1	No	-1
c13840_g1_i1	N/A	N/A	N/A	N/A	N/A	N/A	nuclear	N/A	3.97485	0.674951	No	N/A	7.01189	0.478677	No	N/A
c13849_g1_i1	N/A	N/A	N/A	N/A	N/A	N/A	nuclear	N/A	N/A	N/A	N/A	N/A	N/A	N/A	N/A	N/A
c1385_g1_i1	N/A	N/A	N/A	N/A	N/A	N/A	nuclear	N/A	N/A	N/A	N/A	N/A	N/A	N/A	N/A	N/A
c13855_g1_i1	AT3G52155	Phosphoglycerate mutase family protein; LOCATED IN: chloroplast; EXPRESSED IN: 22 plant structures; EXPRESSED DURING: 13 growth stages; CONTAINS InterPro DOMAIN/s: Histidine phosphatase superfamily, clade-1 (InterPro:IPR013078); Has 1391 Blast hits to 1391 proteins in 390 species: Archae - 1; Bacteria - 792; Metazoa - 0; Fungi - 0; Plants - 44; Viruses - 0; Other Eukaryotes - 554 (source: NCBI BL…	90.09	212	2e-108	389	nuclear	N/A	-0.167089	1	No	0.25	-0.399843	1	No	-0.5
c13857_g1_i1	AT5G21040	Encodes an F-box containing protein that interacts physically with BHLH32 and appears to be involved in mediating phosphate starvation responses.	87.04	548	0	962	nuclear	N/A	0.0920939	1	No	-1	0.00453727	1	No	-0.5
c13864_g1_i1	AT1G49010	Duplicated homeodomain-like superfamily protein; CONTAINS InterPro DOMAIN/s: Molecular chaperone, heat shock protein, Hsp40, DnaJ (InterPro:IPR015609), SANT, eukarya (InterPro:IPR017884), Myb-like DNA-binding domain, SHAQKYF class (InterPro:IPR006447), SANT, DNA-binding (InterPro:IPR001005), Myb, DNA-binding (InterPro:IPR014778), Homeodomain-like (InterPro:IPR009057), HTH transcriptional regulato…	87.5	88	1e-37	150	nuclear	N/A	-0.658868	1	No	-1	-0.249736	1	No	-1
c13864_g1_i2	AT1G49010	Duplicated homeodomain-like superfamily protein; CONTAINS InterPro DOMAIN/s: Molecular chaperone, heat shock protein, Hsp40, DnaJ (InterPro:IPR015609), SANT, eukarya (InterPro:IPR017884), Myb-like DNA-binding domain, SHAQKYF class (InterPro:IPR006447), SANT, DNA-binding (InterPro:IPR001005), Myb, DNA-binding (InterPro:IPR014778), Homeodomain-like (InterPro:IPR009057), HTH transcriptional regulato…	85.51	69	2e-27	117	nuclear	N/A	0.192176	1	No	N/A	-0.177105	1	No	N/A
c1387_g1_i1	ARALYDRAFT_478855	CASP-like protein 2A2 (AlCASPL2A2)	N/A	N/A	N/A	N/A	nuclear	N/A	-1.45684	1	No	N/A	-0.654607	1	No	N/A
c13870_g1_i1	CRRSP9, At1g63550, F2K11.9	Cysteine-rich repeat secretory prot...	N/A	N/A	N/A	N/A	nuclear	N/A	-1.7961	1	No	N/A	-2.6517	1	No	N/A
c13873_g1_i1	N/A	N/A	N/A	N/A	N/A	N/A	nuclear	N/A	2.84507	0.970588	No	N/A	-0.483666	1	No	N/A
c13877_g1_i1	N/A	N/A	N/A	N/A	N/A	N/A	nuclear	N/A	-2.19738	1	No	N/A	N/A	N/A	N/A	N/A
[truncated: 78,871 more rows]
