# Supplementary material for: Characterization of the watercress (Nasturtium officinale R. Br.; Brassicaceae) transcriptome using RNASeq and identification of candidate genes for important phytonutrient traits linked to human health
Source: BMC Genomics. 2016 May 20;17:378. doi: 10.1186/s12864-016-2704-4 (PMC4875719; doi:10.1186/s12864-016-2704-4)
Supplement: Additional file 3: Table S2. — Raw abundance estimates for each locus and sample in the antioxidant differential expression comparison. (XLSX 6056 kb) [file 12864_2016_2704_MOESM3_ESM.xlsx]

## Sheet: Sheet1
Watercress_locus	NAS081	NAS057	NAS092	NAS095	NAS058	NAS061	NAS068	NAS066	NAS070	NAS093			abundance estimates per sample
c31344_g1_i1	66	118	99	52	116	265	141	331	192	241
c29280_g1_i1	0	0	0	0	0	23.03	11.16	21.61	7.68	30.84
c35416_g1_i4	0.32	0	0	0	0	9.38	45.3	0	21.05	43.49
c29957_g2_i4	20.85	0	5.96	42.82	37.48	0	0	0	0	0
c34103_g1_i1	18	30	31	36	44	107	40	323	128	289
c48428_g1_i1	9	3	7	3	4	26	13	65	31	37
c34972_g1_i2	8.55	12.31	0.18	4.46	40.3	0	0	0	0	0
c36980_g5_i2	506.05	641.98	1314.24	934.75	963.58	2487.88	2141.16	3112.25	1422.26	3965.68
c35426_g1_i2	98.7	53.43	64.07	45.25	53.88	1241.97	547.76	491.6	27.1	36.78
c38624_g2_i3	508.04	155.86	134.14	122.77	428.84	896.79	411.69	867.42	711	663.59
c26980_g1_i3	0	0	0	0	0	262.48	0	0	455.13	134.56
c37520_g2_i1	54.07	53.57	64.27	19.38	7.75	1.61	0	0	7.83	2.02
c35817_g1_i1	5739.91	3130.2	3153.67	3700.42	4613.97	884.28	786.57	1880.51	2118.5	1166.75
c30486_g1_i3	672	512	562	733	597	1686	749	2380	1094	2193
c19198_g1_i1	300	62	87	61	141	3955	2687	159	116	134
c38717_g1_i2	0	0	0	0	0	20.62	1.52	8.47	49.01	0
c36660_g1_i5	0	0	0	0	0	26.64	8.46	53.24	26.2	54.41
c40487_g1_i5	0	0	0	0	12.53	30.03	36.03	44.72	99.09	59.58
c31261_g1_i8	0	0	0	0	0	74.61	0	0	17.67	22.3
c33478_g1_i2	325.53	236.16	209.3	93.38	168.98	79.36	31.21	46.84	33.71	45.64
c39223_g1_i11	0	0.09	0	0	0	20.23	39.36	0	0.05	82.24
c39718_g1_i6	114.45	56.9	37.44	110.96	67.81	1038.65	849.8	140.33	104.98	93.8
c14973_g1_i1	11.27	0	0	0	0	22.41	33.73	58.68	42.83	22.36
c34721_g1_i2	145.48	104.87	64.93	92.97	30.61	0	0	22.99	1.69	2.41
c41172_g1_i1	9	26	12	13	7	61	35	83	86	54
c22782_g1_i2	188.36	146.2	138.27	161.62	138.41	558.11	182.58	314.05	202.43	444.3
c37637_g1_i3	0	31.91	14.15	14.91	8.22	0	0	0	0	0
c37286_g1_i1	99	74	37	88	87	115	67	375	308	616
c35872_g1_i1	354	12	28	13	1	2	2	3	2	0
c40478_g1_i5	0	14.42	10.59	22.9	6.64	172.94	97.55	43.83	117.97	47.31
c34656_g1_i2	102.91	247.79	190.27	216.9	317.72	39.05	16.43	117.74	42.21	46.76
c34965_g1_i3	1420.47	1343.08	1790.62	1783.78	1909.91	4439.04	1870.59	4143.88	2442.46	3086.13
c12750_g1_i1	43	64	38	61	84	436	117	211	123	165
c34583_g1_i2	0	0	0	0	0	0	0	62.72	19.68	33.06
c38624_g2_i6	184.75	62.68	42.47	39.92	88.15	296.43	192.82	312.96	260.84	252.42
c36892_g1_i3	5.81	43.5	5.05	0	22.62	0	0.31	0	0	0
c38929_g1_i4	93.63	57.06	66.32	44.56	261.7	539.97	273.28	97.22	472.45	359.26
c34389_g2_i6	16.47	20.11	41.95	21.45	0	0	0	0	0	0
c39816_g1_i3	549.52	395	411.12	548.56	966.92	941.13	669.18	1681.28	1218.5	1001.82
c40245_g1_i11	562.88	600.21	298.98	420.51	609.77	1072.63	606.39	1367.52	957.47	1093.03
c30375_g1_i2	0	0	0	0.69	0	3	22.17	1.5	13.72	15.52
c26859_g1_i1	451	806	1750	737	443	293	104	419	374	85
c25925_g1_i2	43.98	0	9.41	35.31	4.44	0	0	0	0	0
c21598_g2_i1	1294.93	1653.08	1253.76	1809.83	2068.53	5253	1230.53	5283.01	2148.75	7729.17
c27597_g1_i1	7.15	21.75	16.65	17.04	152.23	0	0	0	0	0
c30065_g1_i1	31.17	0	8.27	3.29	15.93	0	0	0	0	0
c40298_g2_i1	24.99	0.32	77.99	0	25.2	0	0	0	0	0
c37169_g1_i2	20.94	7.44	34.33	39.25	18.41	0	0	0	0	0
c36896_g1_i1	96	87	80	125	224	657	144	322	375	444
c41293_g1_i1	28	56	52	46	41	236	48	155	88	171
c37066_g1_i2	82.35	74.34	60.75	85.03	76.99	0.82	9.27	6.78	15.22	17.69
c35006_g1_i2	117.11	194.57	97.34	126.98	139.95	493.04	117.82	579.56	352.2	737
c9463_g1_i1	13	21	17	14	27	122	34	100	74	146
c38749_g4_i3	8	9	21	23	5	91.74	42.01	81	51	48
c37931_g3_i2	59.77	6.86	16.42	0	9.08	0	0	0	0	0
c32426_g1_i4	0	0	0	0	0	0.63	75.32	0	117.63	0
c37140_g1_i2	658.88	472.34	1006.67	605.18	951.6	306	157	330.44	539.2	324.02
c34637_g1_i2	73.06	92.63	56.68	64.54	119.03	209.17	162.04	305.58	158.32	230
c37360_g1_i2	443.11	241.25	165.7	157.69	105.48	44	50	7	26	18
c37713_g1_i2	221.55	134.12	229.92	111.8	274.3	350.04	219	482.67	500.9	559.64
c32950_g1_i3	35.23	36.33	63.5	33.17	170.85	117.92	58.92	752.51	203.88	560.92
c29280_g1_i3	15.02	19.28	30.32	29.91	38.6	0	0	3.02	0.15	6.24
c36445_g1_i11	1907.85	1833.97	2310.16	2582.23	1377.93	4761.02	2279.38	7379.91	4171.11	8780.31
c36787_g1_i1	360	529	944	709	574	1146	743	3241	1469	3143
c28918_g2_i2	26.05	5.76	7.45	28.66	8	0	0	2	3	0
c40454_g3_i4	28.34	27.92	30.29	28.59	25.96	94.12	32.97	69.18	249.42	81.51
c31742_g1_i2	0	0.01	0	0	0	38.77	25.92	0	15.27	25.34
c40351_g2_i6	125.76	150.08	392.51	241.86	229.22	0	19	17.1	70.16	32.69
c27794_g1_i1	3	4	1	4.39	2.46	18.98	7	25.59	13.84	49.71
c39789_g1_i5	9.97	22.05	23.73	4.96	5.07	0	0	0	0	0
c16918_g2_i1	1	1	1	0	0	31	14	25	12	4
c33478_g1_i1	2698.47	1049.84	1073.7	565.62	873.02	310.64	162.79	360.16	354.29	347.36
c35817_g2_i3	3481.43	3079.96	3203.87	4035.7	2789.83	664.53	424.19	1069.71	1918.4	1294.6
c38401_g2_i1	13	28	231	99	240	678	84	1478	6039	1818
c38457_g1_i1	0	0	0.14	0.06	0	97.66	79.23	0	0	18.44
c32173_g1_i2	0	0	30.64	13.88	168.17	0	0	0	0	0
c38746_g1_i3	29.76	29.12	67.24	18.52	30.25	0	0	0	0	0
c23930_g1_i1	37.93	26.53	48.16	40.55	36.39	222.88	98.53	208.73	135.7	211.81
c14719_g1_i1	587	1334	1371	668	1812	2502	1679	3858	1820	7683
c25158_g1_i2	256	559.4	336	364	670	1008	457	1486	1026	2000
c38580_g1_i3	0	64.79	25.81	33.56	72.2	0	0	0	3.63	0
c22841_g1_i1	952	697	744.65	1246.3	908.19	2217	1125	2872.87	1029.32	3149.47
c34637_g1_i1	72.94	88.37	88.32	61.46	87.97	137.83	118.96	284.42	207.68	209
c34644_g1_i7	485.65	341.24	197.89	207.6	114.34	62.4	31.54	23.15	35.47	46.76
c35531_g1_i7	61.68	4.89	6.54	3.14	94.18	0	1.18	0	0	0
c38341_g2_i2	128.3	154.92	374.62	391.53	638.11	0	0	97.87	44.98	29.91
c31746_g1_i2	0	0	0	0	0	0	0	34.87	16.43	27.03
c38401_g1_i1	0	1	7	4	7	35	8	91	460	129
c34371_g1_i4	1235.65	852.72	947.49	1347.52	1196.82	2210.3	874.16	2826.11	2082.79	2249.56
c32583_g1_i1	34.78	57.16	150.38	45.93	65.09	15.73	10	10.54	16.02	5.74
c37084_g1_i4	577.95	504.45	452.74	282.51	309.92	966.82	583	2277.98	869.44	1205.87
c38932_g1_i3	28.81	25.49	33.04	0	0.02	0	0	0	0	0
c36086_g1_i11	0	0	1.27	0	0	38.99	0	12.1	30.03	20.86
c29800_g2_i1	31.75	10.12	17.17	0	5.69	0	0	0	0	0
c34475_g3_i1	10	3	3	3	4	112	93	67	7	2
c35108_g1_i2	0	0	0	0	0	0	0	206.84	113.09	103.8
c38651_g1_i1	0	43.6	68.71	0	47.52	0.04	0	0	0	0
c31561_g1_i1	6	10	10	19	25	82	21	54	60	87
c28989_g1_i4	0	33.45	104.19	43.48	53.68	0	0	0	0	0
c36248_g2_i1	431	359	213	490	421	1914	858	723	595	585
c18040_g1_i1	5116.97	2722.38	2059.44	2015.34	1702.59	885.42	421.23	770.1	1610.23	1283.29
c25889_g1_i3	9.31	30.44	20.87	29.56	14.01	0	0	0	0	0
c36353_g1_i3	0	16.25	51.77	12.6	27.55	0	0	0	0	0
c36445_g1_i10	807.92	737.75	809.16	998.34	468.6	2018.79	1043.74	3262.17	1722.19	3947.03
c37657_g2_i2	0	1.54	5.29	2.71	6.76	26.07	11.22	50.4	16.24	103.99
c37366_g1_i1	514.94	485.04	449.2	632.17	330.67	1207.39	558.11	817.56	858.07	1309.49
c35428_g1_i3	99.33	0	32.76	0	153.05	0	0	0	0	0
c26576_g1_i3	53	31	47	73	164	424.02	75	228.97	171	340.39
c35006_g3_i1	69	121	79	85	126	302	61	329	261	365
c34036_g1_i3	11.69	0	9.26	18.08	3.85	0	0	0	0	0
c23835_g2_i1	55	62	162	56	51	292	116	481	235	388
c34568_g1_i4	42.39	25.1	36.82	19.09	141.9	346.73	143.92	116.54	165.56	316.74
c38867_g1_i6	0	0	0	0	0	0	64.52	86.53	41.23	39.81
c36332_g1_i1	318.22	134.71	328.65	124.47	142.93	950.74	538.87	536.46	810.25	249.45
c38090_g1_i4	76.1	109	105	90.31	234.08	555.54	83.49	398.9	262.83	552.6
c25597_g1_i2	0	0	0	0	0	2.17	5.72	6.43	10.29	11.51
c33496_g1_i4	19.71	7.07	0	6.47	15.11	0	0	0	0	0
c25449_g1_i1	571	514	767	678	528	1851	415	1171	1477	1382
c38486_g1_i2	65.87	46.23	118.91	44.9	176.1	960.63	206.03	488.81	457.79	817.62
c34986_g2_i1	1094	939	992.77	954.51	885.44	2755	933.6	1901	2248	1735.88
c9512_g1_i1	501	479	613	371	784	1491	752	1277	988	1049
c34509_g1_i10	0	0	0	0	0	695.09	173.23	0	0	4.47
c34965_g1_i4	23.96	111.45	194.88	143.96	148.28	0	9.14	0	16.21	0
c38266_g1_i3	31.69	5.94	46.56	30.58	89.64	0	0	0	0	0
c29360_g1_i5	13.15	15.05	0	13.65	30.21	0	0	0	0	0
c36779_g1_i1	1072.36	898	1045.38	899.93	1006.88	444.32	235.91	537.41	621.64	677.02
c23835_g1_i1	23	23	50	15	21	107	37	203	118	168
c36505_g1_i1	362.18	506.86	475.12	361.38	529.82	841.65	514.24	1548.55	802.92	1917.35
c35911_g1_i2	84.38	84.94	66.12	84.18	229.75	196.06	52.95	671.17	312.99	1011.04
c37054_g1_i6	11039.7	7677.91	12828.6	8502.84	8545.51	5098.56	2445.77	6530.11	4222.03	4676.24
c32073_g2_i1	142.23	207.71	195.5	304.35	130.09	911.96	389.51	384.27	658.81	757.34
c36370_g1_i1	73	201	405	341	331	528	289	906	1039	1303
c38167_g2_i5	241.81	229.19	234.62	327.38	431.71	1081.06	668.74	762.13	279.68	651.6
c40398_g1_i1	0	14.74	8.48	11.6	63.25	0	0	0	0	1.3
c28825_g1_i5	158.64	141.2	106.81	286.31	251.89	52.64	14.88	69.93	77.9	45.22
c24178_g1_i1	2	0	1	2	1	87	5	0	0	367
c34668_g1_i2	79	76.7	49	126.85	180.62	437.36	152.34	839.1	389.88	1079.47
c33029_g1_i5	344.66	580.79	77.64	375	62	52	41.15	86.49	59	55
c38486_g1_i1	142.55	140.77	159.09	193.1	247.67	724.38	143.97	498.72	318.34	529.36
c31791_g1_i5	6.38	14.34	8.46	10.05	11.65	0	1.36	0	0	0
c29691_g1_i2	0	28.27	100.98	95.55	32.92	0	0	0	0	0
c35531_g1_i4	91.99	0	0.74	0	525.63	0	0	0	0	0
c40328_g2_i2	23.85	0	0	35.77	109.11	0	0	0	0	0
c31704_g1_i4	26	44	53	33	132	451	53	348	297	434
c39640_g2_i2	283.9	427.46	374.47	436.76	212.25	89.16	64.27	225.83	179.4	128.88
c51581_g1_i1	4	6	3	3	5	2	4	4	3	0
c39607_g1_i3	441.74	365.19	528.89	383.21	468.01	364.32	236.32	490.92	482.95	431.8
c25532_g1_i4	4.7	4.62	5.14	5.81	5.79	14.22	5.4	0	6.69	0
c19380_g1_i1	0	0	0	0	0	1	0	0	0	0
c27948_g1_i1	215	185	210	193	232	184	77	227	220	225
c25894_g1_i1	286	359	567	435	422	287	213	373	293	262
c18560_g1_i1	0	0	0	1	0	2	0	0	0	2
c40015_g1_i3	1328.39	1184.33	1199.61	1134.12	1245.21	1135.21	597.84	1300.9	1088.84	1296.16
c31844_g1_i2	0	8.43	19.07	0	7.18	2.7	0	7.66	0	18.16
c32280_g1_i1	189	124	102	136	142	103	58	36	73	195
c30950_g3_i3	4.22	0	5	1.61	0	0	0	0	0.73	4.96
c22010_g3_i1	5	5	5	6	4	4	5	6	13	2
c26345_g2_i2	622.03	136.06	319.43	169	139.9	269.75	167.79	191.25	71.2	268.11
c44835_g1_i1	1	0	0	0	2	0	0	0	0	1
c38262_g2_i1	190.07	141.05	86.3	206.05	170.17	119.21	93.32	124.21	235.11	174.85
c25216_g1_i2	2843.01	2484.36	2926.55	1802.16	3044.44	1487.58	729.81	1651.4	1458.88	1787.01
c36397_g1_i5	116.23	96.88	123.31	109.05	69.43	168.11	70.37	80.03	93.53	48.39
c28069_g1_i3	52.15	40.55	83.24	56.54	78.31	38	8.48	38.19	40.53	25.3
c26988_g1_i1	0	6	5	7	6	1	3	2	8	2
c13819_g1_i1	25	21	14	9.97	20	14	7	20	11	9
c29570_g1_i3	17.57	21.88	21.02	12.02	11.77	2.68	1.33	37.38	15.59	24.64
c35893_g1_i4	99.63	141.35	113.35	202.97	165.86	127.26	39.31	151.72	127.34	102.9
c30854_g2_i1	4.06	2.86	10.44	4.8	5.41	6.87	2.68	1.35	6.35	4.32
c37769_g1_i1	40.64	0	15.73	15.43	0	3.36	0	2.7	0	0
c28466_g1_i1	22	22	49	18.56	20.09	23.5	11	36	22	41
c34186_g1_i3	1	2	9	5	4	0	1	1	3	4
c37316_g1_i6	32.47	14.95	12.29	11.46	19.81	3.54	7.04	16.1	5.03	20.9
c22757_g2_i1	21	18	18	15	14	14	4	27	19	15
c38511_g1_i2	107.93	68.97	92.51	65.19	39.72	59.43	29.76	42.26	88	80.22
c34429_g1_i1	2.73	3.41	0	6.07	7.65	2.69	3.89	0	22.84	14.64
c39974_g1_i10	276.17	186.34	448.12	241.83	305.69	306.09	255.6	329.99	667.25	374.38
c40218_g1_i4	2.58	5.17	4.43	9.41	3.25	6.89	0	7.36	5.6	3.46
c41253_g1_i1	4	1	0	0	0	2	1	3	3	0
c39348_g1_i4	190.51	175.62	229.79	170.81	242.01	142.72	93.62	178.9	113.82	101.58
c34678_g1_i3	21	6	16	19.71	0	34.97	3	130	161	23
c18991_g1_i2	259.19	167.38	213.48	193.51	304.89	261.64	142.52	252.64	278.26	263.65
c38893_g4_i1	83	81	162	84	113	85	85	96	89	76
c26568_g2_i1	74	36	69	52	81	85	25	78	72	56
c45491_g1_i1	4	2	1	2	1	5	2	1	3	3
c48149_g1_i1	4	6	2	4	15	1	4	7	8	7
c45291_g1_i1	0	0	0	0	0	1	0	0	0	0
c50708_g1_i1	3	1	0	2	0	0	0	1	2	1
c31827_g1_i2	194	187	158	217	125	205	92	239	147	159
c25156_g1_i1	0	1	0	0	2	4	0	3	0	5
c30680_g1_i5	75.18	58.5	39.5	26.06	58.92	26.51	22.15	60.48	12.29	70.63
c28056_g1_i3	7.24	0	10.22	9.64	23.62	1.1	2.03	11.18	6.56	8.94
c40011_g1_i3	513.87	487.52	631.68	637.4	512.79	396.59	294.38	594.81	715.6	573.24
c36656_g1_i1	404.82	281.16	469.89	327.8	324.05	367.8	198.55	410.93	423.15	326.77
c41369_g1_i1	0	1	0	0	0	0	0	2	1	1
c39925_g1_i5	4.65	12.14	4.17	0	13.07	11.25	3.05	11.5	10.7	2.53
c11190_g1_i2	2	10	2	9	7	7	1	4.05	0	4
c35365_g1_i8	8.2	3.96	10.65	7.06	9.5	12.99	5.09	7.87	10.73	10.32
c38347_g1_i5	0	4.07	1.05	3.14	3.32	4.12	4.13	3.14	2.04	1
c31965_g1_i7	51.75	57.32	69.11	56.99	75.14	67.58	24.21	58.43	57.82	59
c16320_g1_i1	1	0	0	1	0	0	0	28	40	4
c32727_g1_i2	533	1505	1164	1325.6	1116	1248.63	542	1128	834	771
c25211_g1_i1	0	1	0	0	0	0	0	0	0	0
c29442_g1_i2	443	336	331	439	531	431	185	441	390	357.99
c11201_g1_i1	1	0	0	2	0	0	0	1	0	1
c25003_g1_i1	84.53	88.41	80.82	50.99	92.8	71.65	26.7	85.7	75.41	39.45
c24932_g1_i1	6	6	10	17	18	10	4	6	7	12
c49095_g1_i1	157	117	204	167	163	120	56	180	122	162
c30178_g1_i1	0	0	10.73	13.28	19.48	0	6.13	0	0	10.39
c26377_g1_i2	0	0	5.98	11.71	0	0	9.16	0	0	1.36
c48704_g1_i1	81	59	86	61	87	67	39	54	57	54
c22261_g2_i1	0	0	0	0	0	0	0	0	0	3
c31538_g2_i2	0	0.1	8.62	8.95	0	0	0	0	0	1.03
c8735_g1_i1	0	0	1	0	0	0	0	0	3	0
c35164_g2_i1	96	178	148	151	248	100	103	188	440	199
c13310_g1_i1	0	1	0	1	0	0	0	0	0	1
c38259_g1_i2	7.8	0	0	0	15.26	2.57	1.96	0	0	0
c48071_g1_i1	12	4	14	13	19	12	10	12	7	9
c9189_g1_i1	0	0	0	0	0	0	0	0	0	0
c37480_g4_i2	323	221.66	241.49	295.54	390.32	203.42	137.26	425.34	374.4	302.14
c40262_g1_i4	673.16	703.73	1027.94	813.47	837.88	1059.01	439.22	885.91	1146.33	1266.64
c35214_g1_i1	128	120	157	158	163	80	60	168	115	109
c32723_g1_i1	27.2	42.13	38.78	53.16	100.5	62.83	8.66	43.49	31.76	44.47
c34710_g1_i3	11.23	1.77	18.66	0	12.89	0	0	19.77	1.3	8.01
c26173_g1_i1	4	0	1	4	0	3	0	8	4	1
c46769_g1_i1	0	0	0	0	0	0	0	0	0	0
c26656_g1_i1	0	0	6	13	0	15	0	0	1	14
c19127_g2_i1	3	4	3	4	8	6	2	3	6	5
c50390_g1_i1	8	6	10	8	17	5	4	11	7	4
c46520_g1_i1	0	0	0	0	0	0	0	0	0	0
c35728_g1_i1	1	2	4	5	9	7	1	3	1	5
c2241_g1_i1	2	0	1	1	1	0	0	1	0	0
c30445_g2_i1	7	3	5	12	0	9	1	51	68	4
c39314_g3_i2	14.92	7.17	9.7	14.41	11.6	2.2	1.04	13.86	20.53	14.72
c38743_g1_i2	14.1	3.62	9.5	11.64	8.35	6.01	3.53	8.01	5.89	16.01
c27886_g1_i2	2	5	8	5	7	5	4.28	4	13	4.15
c1189_g1_i1	0	0	0	0	0	0	0	0	0	0
c34692_g2_i3	77.13	59.35	69.76	63.21	82.29	58.52	54.2	123.41	105.25	68.69
c25972_g1_i1	8	4	5.92	2.6	0	2.3	0	30.23	7.08	11.41
c10352_g1_i1	0	0	1	10	0	1	0	0	0	2
c38570_g1_i4	105.81	235.42	159.31	140.71	103.06	144.29	12.77	188.4	62.31	105.29
c34389_g1_i7	33	22	52	30	49	38	12	35	25	32
c41234_g1_i1	113	115	192	107	141	156	90	142	92	96
c32889_g1_i1	64.7	45	80.75	33	57.57	74.78	37.9	38	133.68	138.8
c22181_g1_i1	0	0	0	0	0	0	0	0	1	2
c40254_g1_i3	280.93	210.4	315.95	248.07	192.83	265.1	124.38	273.01	211.38	209.04
c40855_g1_i1	53	43	84	55	77	64	29	78	67	52
c32826_g1_i3	0	34.16	0	0	139.17	53.35	96.33	0	147.98	0
c36518_g2_i1	57.22	39.2	45.22	38.4	57.62	48.23	19	50.42	34.77	47.59
c49593_g1_i1	0	2	2	1	0	0	0	1	4	0
c7923_g1_i1	1	1	2	0	0	1	0	1	0	0
c1178_g1_i2	18	3.96	2	2	6	3	2.24	9.91	7.6	10
c39689_g8_i1	1	1	0	2	0	1	2	0	0	1
c25966_g1_i2	143.32	62.55	142.66	81.49	64.24	70.25	53.11	139.3	152.24	162.71
c21306_g1_i1	1	0	0	0	0	0	0	0	0	0
c43042_g1_i1	6	2	7	2	2	3	3	3	1	0
c36329_g1_i7	53.89	78.74	49.45	65.04	109.38	70.2	53.66	62.99	93.54	118.77
c46360_g1_i1	0	1	5	2	3	1	0	3	0	0
c40317_g1_i5	85.9	69.29	48.71	80.99	73.86	80.14	45	113.94	117.33	79.91
c40174_g1_i1	122.87	85.44	89.98	111.15	177.61	107.73	99.76	78.3	152.17	30.54
c36766_g1_i4	0	0	0	0	0	1.38	1.74	0	8.21	0
c35746_g1_i9	69.33	0	23.33	44.91	106.59	0	14.59	28.59	0	69.52
c619_g1_i1	15	5	2	13	10	13	0	6	13	12
c20968_g2_i1	1	1	0	2	0	1	0	3	5	0
c20618_g1_i1	0	0	0	0	0	1	0	0	4	0
c46496_g1_i1	0	0	0	0	0	0	0	0	0	1
c19277_g1_i1	1	0	0	1	0	0	0	0	0	0
c28445_g1_i1	5	1	18	17	15	21	0	11	10	21
c31551_g1_i2	2	3	1	2	1	0	0	3	6	6
c26366_g1_i1	288	226	244	237	267	225	150	273	276	268
c30471_g1_i1	0	48.9	10.03	42.54	17.43	0	0.02	0	58.55	14.05
c20794_g1_i1	0	0	0	0	0	2	0	0	0	2
c38519_g1_i1	63	38	80	46	63	66	26	70	61	73
c35929_g1_i3	7	0	0	28	0	0	0	2	0	29.28
c862_g1_i1	0	1	0	0	0	0	0	0	2	1
c38369_g1_i1	176	157	242	157.19	167.33	184	91	183.53	174	133
c10585_g1_i1	0	0	0	1	0	0	0	0	0	0
c29676_g2_i2	77	31	36	56	52	69	42	54	34	122
c21003_g1_i1	0	0	0	0	0	2	0	2	2	1
c42573_g1_i1	0	0	0	2	0	1	0	0	0	1
c38095_g1_i11	42.8	48.05	43.06	44.48	37.7	25.08	0	46.85	65.56	30.45
c25193_g1_i1	127.47	93.97	86.43	99.11	152.01	136.1	63.81	124.14	110.16	147.04
c35624_g1_i4	26.68	14.03	18.54	8.15	37.09	16.25	12.63	40.62	39.68	22.14
c40410_g2_i5	528.99	482.86	392.2	454.21	545.91	495.16	363.98	631.47	597.08	517.9
c38227_g1_i1	19	0	117	1860	1	508	13	30	34	569
c40277_g2_i8	70.51	87.17	124.9	231.16	139.29	104.71	8	150.7	190.66	127
c25457_g1_i1	0	0	0	0	0	0	0	0	0	0
c39372_g1_i2	0	0	9.53	0	17.33	59.32	25.65	8.5	0	0
c27062_g1_i1	0	0	0	42	0	35	0	0	1	3
c37925_g1_i5	116.66	113.22	102.6	95.93	124.19	149.79	53.48	155.9	144.89	168.85
c36177_g1_i4	81.68	87.94	90.99	75	96.61	70.54	20	89.58	71.54	68.51
c20702_g1_i1	13	8	12	8	9	19	15	12	16	5
c43800_g1_i1	0	0	0	0	0	1	0	0	0	1
c32943_g1_i1	18	8	29	11	0	26	0	124	106	28
c27061_g1_i1	321	548	401	674	882	197	141	664	566	450
c29530_g1_i1	13	15	12	13	14	16	11	18	25	23
c40355_g1_i3	4.21	15.24	10.36	12.39	8.41	7.88	2.1	14.93	19.07	17.41
c37928_g1_i4	21.25	10.15	7.04	16.68	14.06	0	10.09	8.54	10.43	34.62
c19833_g1_i1	0	0	0	0	0	1	0	0	0	0
c48796_g1_i1	5	4	3	3	8	5	3	6	8	1
c39099_g3_i1	706	564	862	639	627	787	338	700	609	602
c19985_g2_i1	5	3	5	4	5	5	8	3	6	4
c38950_g2_i2	199.4	137.55	42.11	63.89	180.62	225.68	133.69	131.88	298.25	116.23
c24917_g1_i1	0	0	0	0	0	0	0	0	0	1
c10475_g1_i1	0	0	0	1	1	0	0	2	1	1
c40095_g2_i4	45.86	77.8	25.97	78.15	264.67	93.52	11.87	122.74	178.47	29.93
c38513_g1_i1	175.66	179.02	215.65	182.21	217.35	314.4	154.65	277.46	265.13	228.73
c41528_g1_i1	21	11	32	13	14	12	4	9	14	7
c37381_g2_i2	34	34	50	59	9	45	18	51	18	25
c30971_g1_i1	260	182	213	225	290	272	103	284	229	243
c11035_g1_i1	0	0	0	0	0	0	0	0	0	0
c50914_g1_i1	0	0	0	0	0	0	0	0	0	2
c50292_g1_i1	5	0	1	0	1	0	0	0	1	0
c23794_g1_i1	3	5	2	7	4	3	3	9	6	7
c43095_g1_i1	6	1	4	4	5	3	3	6	11	8
c35830_g1_i5	272.45	370.58	410.38	373.94	283.99	298.81	124.63	307.68	376.59	414.44
c36286_g1_i9	13.16	19.28	21.22	30.03	38.8	2.04	0	23.39	33.81	36.47
c35845_g6_i5	1170.24	706.2	1064.56	941.47	1012.39	680.27	354.75	532.01	558.55	884.03
c32398_g4_i1	3	3	6	2	0	3	1	17	9	4
c22404_g2_i1	0	0	0	0	0	1	0	2	3	0
c36862_g1_i1	518	656	757	720	180	884	432	692	605	498
c39215_g1_i2	0	1.19	0	1.26	0	0	0	0	0	2.38
c34680_g1_i2	396.42	353.98	401.76	407.34	379.49	333.93	238.02	405.21	412.83	362.11
c38385_g2_i4	15.23	5.74	22.74	18.19	19.51	4.14	0	11.07	13.89	4.35
c40143_g1_i5	0.78	1.13	0	0	0	0	0	0	0	0
c37620_g1_i5	1169.74	1014.81	540.77	913.68	1481.76	999.91	633.46	916.52	1236.66	1214.59
c40528_g1_i3	120.33	92.68	134.33	147.39	154.11	122.46	67.73	126.73	128.59	125.6
c12656_g2_i1	0	0	0	0	3	3	0	1	0	0
c7925_g1_i1	0	0	1	0	0	0	2	1	1	0
c10656_g1_i2	1	2	2	0	0	0	0	3	4	0
c39259_g1_i4	445.42	366.03	514.74	449.44	469.16	545	326.59	442.9	545.01	397.49
c35768_g1_i5	142.66	182.73	21.24	97.12	222.79	363.47	140.39	344.62	43.27	615.27
c48249_g1_i1	0	0	0	0	0	1	0	0	0	0
c36168_g1_i2	58.98	27.53	43.92	24.42	76.61	1.93	0	47.44	28.07	39.1
c29263_g1_i1	0	0	0	19	0	5	0	0	1	15
c20335_g1_i1	3	6	2	4	7	1	1	2	6	9
c34475_g1_i2	103.04	8.74	44.22	35.01	36.19	27.69	18.6	45.33	40.18	68.15
c38830_g2_i5	15.16	38.79	21.25	20.35	13.66	32.63	26.39	27.97	42.54	50.2
c33423_g1_i3	349.49	322.78	478.94	342.97	426.06	401.07	184.7	408.63	340.17	399.57
c33565_g2_i2	22.06	18.05	9.7	16.58	12.25	16.1	7.84	34.65	28.79	28.04
c25911_g1_i1	2	0	0	1	2	13	2	4	0	4
c20123_g1_i1	56	34	123	61	50	43	33	59	40	33
c34031_g1_i2	96	62	67	81	50	120.27	41	87	35	18
c40189_g1_i3	29659.4	30319.5	21089.2	30156	47807.2	18787	10814.8	30293.4	35189.8	29356.1
c39748_g1_i1	134.34	260.99	654.31	239.94	467.89	331.24	197.17	168.97	322.23	539.29
c34610_g3_i3	66	111	28	47	105	152	81	152	98	122
c13073_g1_i1	23	25	20	15	21	16	6	42	27	39
c34233_g1_i1	22	10	19	19	28	20	15	29.51	33.34	23
c30704_g1_i2	26	21	5	26	40	10	7	37	43	35
c1903_g1_i1	0	0	0	0	0	0	0	0	0	0
c39269_g1_i3	62.19	85.32	87.94	69.18	96.09	76.67	44.18	124.41	78.76	81.82
c38836_g1_i11	1119.08	118.1	124.17	204.83	179.53	204.63	103.92	288.14	284.8	250.57
c4420_g2_i1	0	0	0	0	0	0	0	0	0	1
c49555_g1_i1	0	0	1	0	0	0	0	0	1	1
c33756_g1_i1	9	14	14	27	18	16	16	19	11	8
c7893_g1_i1	1	0	0	0	1	0	0	0	0	4
c13897_g1_i1	4	0	0	0	0	0	0	3	0	63
c36144_g1_i6	2697.15	3653.61	3731.62	4358.02	6500.23	3762.32	3595.49	6950.23	6051.91	4992.75
c44362_g1_i1	0	0	1	0	0	0	0	0	0	0
c32686_g2_i1	9	18	4	16	3	7.77	5	22	6.78	14
c48825_g1_i1	0	0	0	0	0	0	0	2	0	7
c27676_g1_i2	2.84	3.15	0	5.27	0	1.48	1.58	2.73	0	1.47
c27258_g1_i2	26.17	8.13	22.59	16.83	3.33	5.02	0	11.86	13.02	17.81
c42701_g1_i1	0	0	0	4	0	3	0	1	0	2
c40569_g1_i2	398.76	332.95	442.03	585.18	376.67	255.63	270.56	432.33	646.29	499.8
c38006_g1_i1	16.16	18.39	15.57	7.41	19.47	38.4	0	23.35	39.65	41.06
c9293_g1_i1	0	0	0	0	0	0	0	0	0	0
c18738_g1_i1	111.23	83.69	112.72	136	139.55	13	15	98.17	271.81	95
c32457_g1_i1	258	208	342	230	302	299	144	270	238	301
c34686_g1_i4	80.59	33.44	20.13	29.74	56.4	28.36	22.74	40.45	58.56	20.79
c33625_g1_i1	0	19.5	0	0	17.17	0.37	0	0	0	0
c36514_g5_i1	12	25	9	10	16	4	4	16	5	16
c37514_g2_i1	387	275	190	244	192	366	168	241	319	304
c34075_g1_i1	3	0	1	155	0	11	2	0	1	70
c1230_g1_i1	0	0	5	1	0	0	0	3	2	1
c10056_g1_i1	1	0	0	0	0	0	0	0	0	0
c41336_g1_i1	1	1	4	0	2	4	3	2	0	2
c29556_g2_i1	0	0	4	1	0	2	2	9	10.39	0
c40382_g2_i2	107.09	78.77	360.79	124.04	87.24	268.02	78.66	124.46	236.36	150.16
c22080_g1_i1	1	0	1	27	0	1	0	2	0	8
c40517_g1_i4	292.93	259.27	244.92	209.82	175.03	217.97	134.06	268.77	305.78	257.37
c38019_g1_i3	24.56	39.83	40.14	50.88	49.58	0	40.57	16.7	23.46	8.2
c27466_g1_i1	92	61	181	93	166	67	31	65	93	83
c49790_g1_i1	0	0	0	2	0	0	0	0	3	0
c50296_g1_i1	2	1	5	1	10	15	6	3	2	2
c29586_g1_i3	1044.65	896.97	1303.31	1131.61	1272.78	1304.87	630.08	1320.55	1012.39	1149.4
c31208_g1_i2	0	42.96	19.23	51.5	48.55	6.08	12.07	0	0	34.76
c38102_g3_i2	731.18	447.3	550.89	368.81	529.85	514.37	257.25	168.74	560.08	877.84
c36807_g1_i1	80.38	75.32	71.05	72.31	68.04	84.13	26.41	81.01	86.25	82.31
c30613_g1_i5	20.33	22.74	27.45	44.62	41.88	40.07	6.99	46.29	52.19	33.28
c33739_g1_i2	155.72	121.77	230.34	162.01	159.48	203.69	114.7	222.43	137.75	180.81
c9646_g1_i1	0	1	2	2	0	0	0	2	1	1
c39903_g2_i1	131	84	199	134	112	113	75	96	129	84
c39541_g2_i1	5	6	8	5	8	5	4	7	5	8
c25004_g1_i1	53.86	50.7	51.13	55.74	61.44	125.54	77.42	68.01	62.78	67.65
c26603_g1_i1	3	2	7	2	0	4	0	15	18	6
c20274_g1_i1	0	0	0	2	3	0	0	0	1	0
c38428_g2_i2	152.08	162.02	148.12	102.92	135.99	122.71	14.95	108.86	128.52	102.32
c39680_g2_i1	596.73	450.89	525.59	482.46	539.84	768.89	476.71	515.96	585.59	416.3
c43699_g1_i1	0	0	1	0	0	1	0	9	5	1
c47756_g1_i1	6	2	8	3	1	3	0	1	8	1
c37694_g1_i3	114.74	227.35	139.8	157.34	274.56	192.51	66.42	216.46	240.91	172.05
c28322_g1_i1	4	0	2	25	0	17	1	2	11	31
c32730_g2_i1	40.83	43.89	32.38	62.12	94.24	95.33	0	55.31	66.98	72.47
c39623_g1_i1	276.7	243.55	290.79	232.77	240.4	249.13	113.8	300.14	300.65	278.21
c29666_g2_i1	8	11	25	8	20	8	6	4	23	18
c37243_g2_i3	1	0	0	1	0	0	0	0	0	0
c47425_g1_i1	1	1	0	1	0	0	0	0	1	0
c27810_g2_i1	0	1	4	1	0	3	1	23	16	3
c17102_g1_i1	4	2	3	3	1	8	3	3	7	0
c38939_g1_i1	68.5	18.01	61.62	0	35.27	105.33	35.72	104.35	38.67	32.99
c37219_g1_i4	69.13	6.61	31.98	44.78	24.81	0	67.81	53.02	91.87	0
c33446_g1_i4	11.73	21.83	17.35	6.49	21.58	9.83	14.66	31.43	15.93	19.29
c32450_g2_i1	8	12	22	7	11	8	4	17	10	9
c32311_g2_i2	112.47	123.78	129.46	166.84	233.12	151.78	94.07	169.98	197.5	181.86
c11336_g1_i1	1	0	0	0	0	0	0	0	0	0
c26662_g1_i2	1	0	0	2	0	1	0	0	1	1
c4615_g1_i1	0	0	2	7	0	13	0	0	0	27
c38479_g1_i7	1013.66	878.82	552.67	871.67	1133.25	704.77	385.88	734.52	965.53	807.86
c28001_g2_i1	2	1	6	1	10	4	1	4	6	3
c50636_g1_i1	0	0	0	0	0	0	0	0	0	0
c49654_g1_i1	7	1	6	5	5	4	0	3	1	3
c2792_g1_i1	1605	1667	1428	1753	2558	1232	714	1947	2162	1682
c45106_g1_i1	0	0	0	0	0	0	0	1	0	0
c27267_g1_i2	0	2	0	3	0	1	0	4	7	3
c33206_g2_i2	4.23	49.78	23.03	69.02	34.42	15.38	7.69	14.57	44.7	18.44
c29963_g1_i1	3	9	21	2	0	3	3	46	33	11
c37420_g1_i2	0	59.43	42.69	75.33	41.75	37.39	51.24	33.88	78.97	16.13
c31143_g1_i2	59.62	113.06	48.08	50.19	97.24	91.79	87.65	49.12	81.85	60.06
c25314_g2_i1	2	1	3	0	0	2	0	18	14	4
c36486_g1_i3	261.22	293.59	493.81	315.73	375.32	357.05	162.57	291.19	311.37	299.34
c36386_g1_i1	117.43	126.47	183.91	285.89	65.76	249.62	88.51	147.55	249.94	150.51
c28184_g2_i1	1	0	5	2	0	5	0	20	23	6
c18679_g2_i1	0	0	0	0	0	1	0	1	0	1
c47661_g1_i1	0	0	1	0	0	1	0	0	0	0
c34711_g2_i8	38.06	29.99	7.87	37.02	24.66	46.47	10.59	6.95	16.96	42.58
c33139_g1_i1	1	1	0	3	0	2	0	2	5	3
c22265_g2_i1	1	0	0	0	0	0	0	0	0	0
c13762_g1_i1	0	0	0	1	0	1	0	0	0	1
c22933_g1_i1	38.89	21.58	39.19	13.57	5.78	9.83	10.43	40.01	6.43	17.68
c31502_g1_i2	12.65	6.58	52.26	33.01	20.39	18	0.63	10.88	10.81	10.3
c17091_g1_i1	4	8	5	8	5	8	3	7	5	4
c17132_g1_i1	0	0	0	0	0	0	0	1	0	4
c40110_g1_i6	28.96	20.83	14.31	9.77	16.76	35.04	5.14	41.76	0	9.92
c38660_g1_i6	339.78	266.15	202.9	246.95	364.04	189.06	135.66	189.75	313.85	316.73
c36595_g1_i1	128.67	227.2	134.23	211	335.05	347.1	93.26	259.09	125.3	228.66
c32412_g1_i1	10.95	31.25	3.33	24.65	32.9	30.93	0	29.93	53.81	41.93
c26237_g2_i1	4.58	7.22	4.31	9.32	5.16	15.4	0	0	8.3	0
c40139_g2_i6	35.77	26.52	17.08	10.36	39.91	21.24	0	4.88	26.33	39.21
c34501_g1_i1	78.26	75.25	98.06	72.91	122.1	103.61	37.31	129.18	103.91	77
c37297_g1_i3	19.98	4.65	3.33	8.25	0	0	2	64.26	28.35	1.88
c12352_g1_i1	1.74	1	0	0	0	1	0	0	0	0
c36696_g1_i4	21.89	23.14	23.65	3.41	16.45	16.59	7.3	24.89	39.91	18.53
c28825_g1_i6	277.92	419.73	84.57	253.42	207.26	246.81	83.34	243.1	284.91	301.21
c32451_g1_i1	3328	2672	4340	2903	3669	3238	1691	2733	2632	2326
c30149_g1_i3	0	1.09	5.17	2.35	1.18	0	2	0	2.24	3.18
c51727_g1_i1	4	5	4	1	2	0	0	2	0	2
c35228_g1_i5	38	23	43	33	45	44	25	41	55	46
c27690_g1_i2	3	6	8	6	0	13	0	39	45	7
c39438_g1_i2	106.55	27.64	36.27	98.23	64.43	131.01	92.53	105.72	87.43	56.2
c31799_g1_i3	102.11	100.59	82.36	54.47	63.64	110.87	50.82	148.27	99.71	77.14
c37173_g1_i2	312.86	220.51	289.23	240.67	297.95	260.24	112.62	293.09	305.39	272.89
c31563_g1_i1	0	3.26	5.59	4.4	1.12	6.43	0	4.3	3.2	6.84
c46684_g1_i1	139	111	159	96	134	97	76	123	136	115
c39060_g4_i5	1.26	0	0	0	0	1.13	0	0	0	0
c27227_g2_i1	2	3	5	2	0	0	0	2	4	2
c144_g1_i1	6	0	6	2	6	3	0	6	6	9
c31616_g1_i1	717.52	471.97	838.78	636.78	653.91	578.75	296.76	705.18	673.83	627.84
c19324_g1_i1	1	0	0	0	0	0	0	0	1	1
c33117_g2_i2	85.22	67.68	111.65	90.02	94.6	120.85	44.01	89.34	114.83	86.28
c31501_g1_i1	2	0	0	1	0	0	2	0	0	8
c31323_g1_i1	226	210	359	221	310	232	128	284	252	274
c1746_g1_i1	1	1	9	3	0	9	0	28	18	7
c3870_g1_i1	54	45	25	37	47	36	33	44	67	33
c39733_g1_i6	192.32	141.75	195.94	155.43	132.24	145.42	81.97	169.12	205.84	145.54
c38737_g1_i1	0	0	0	26.24	0	0	0	0	95.62	25.02
c51989_g1_i1	0	0	0	1	0	2	0	0	0	2
c34099_g1_i1	89.19	189.92	140.99	177.54	31.41	163.31	71.96	240.1	131.86	349.37
c28297_g1_i1	11.45	0	7.61	0	6.8	0	0	4.07	0	3.54
c48244_g1_i1	0	0	0	4	0	1	0	0	0	1
c39730_g5_i1	19.93	98.83	93.77	110.47	55.75	79.14	58.3	106.87	117.05	70.31
c43888_g1_i1	0	0	0	0	0	0	0	0	0	0
c38652_g1_i1	2.04	0	0	0	0	0	0	0	20.07	4.92
c47449_g1_i1	1	0	0	0	0	0	0	0	0	0
c22972_g1_i1	3	4	4	3	0	7	0	22	30	2
c39184_g1_i5	77.94	21.18	26.29	9.87	44.43	37.23	17.64	0	23.38	44.49
c17705_g1_i1	0	0	0	0	0	0	0	0	0	0
c49263_g1_i1	1	2	0	1	0	0	0	0	0	2
c36994_g1_i1	128	91	130	88	85	111	60	118	110	116
c30084_g1_i2	3.4	0	0	8.91	2.93	4.04	0	3.99	1.45	0
c46509_g1_i1	0	0	0	0	0	0	0	0	2	0
c34138_g1_i1	0	0	0	0	0	0	0	0	3.56	0
c38269_g1_i2	19.31	22.24	30.52	45.61	10.18	43.94	33.74	0.02	0	70.91
c36185_g1_i3	79	133.24	144	137	174	159	72	203.17	206.15	259
c34328_g1_i2	42.12	51.76	13.18	39.46	28.27	15.14	3.86	15.42	33.69	39.01
c27961_g1_i2	0	0	1	2	0	4	0	0	0	1
c2052_g1_i1	9	7	10	13	9	19	4	13	16	11
c24736_g1_i3	18	7	9	13	8	13	5	8	8	10
c35511_g1_i4	487.51	389.65	444.99	453.82	687.58	461.86	335.98	536.41	556.6	608.98
c44451_g1_i1	0	5	6	0	8	6	1	5	6	10
c34320_g1_i1	323.97	213.28	383.5	255.96	304.29	272.4	179.69	275.16	252.61	238.06
c40090_g1_i5	641.88	424.97	470.37	310.9	635.24	597.69	244.75	476.03	689.51	1875.03
c1045_g1_i1	0	0	0	2	1	3	1	3	0	0
c35417_g1_i2	33.42	37.04	38.96	59.88	30.59	30.08	9.24	41.01	24.05	44.47
c38308_g2_i2	343	193	250	172	361	245.42	139	307	212	237.47
c25707_g1_i1	0	0	0	0	0	0	0	4	3	0
c20407_g1_i1	0	5	1	3	3	5	1	3	1	0
c38121_g1_i1	438	457	571	535	554	475	285	730	622	633
c38771_g1_i15	23.02	11.7	19.64	31.41	9.9	8.44	0	28.79	23.87	17.76
c31905_g2_i1	257.45	140.92	122.3	109.82	129.97	156.53	61.07	114.42	172.38	145.85
c17270_g1_i1	39.89	17.01	10.37	26.25	28	34.44	0	21.02	0	20.9
c16665_g1_i1	0	0	0	0	0	0	0	0	0	0
c18418_g1_i1	7	11	7	19	22	4	3	18	23	7
c38880_g1_i4	72.22	185.03	31.02	136.84	60.21	114.79	83.27	109.55	205.15	199.14
c11579_g1_i1	0	0	0	0	0	0	0	0	0	2
c12006_g1_i1	0	0	0	1	0	0	0	0	0	1
c23441_g1_i1	1	0	0	4	0	0	0	0	0	1
c32896_g4_i1	2.14	4.21	2	0	3.77	0	3.99	6.42	0	4.6
c37283_g1_i2	189.36	143.62	154.9	161.85	184.41	139.2	95.39	159.16	246.89	235.88
c31635_g1_i5	0	14.27	0	8.02	0	0	0	0	0	0.03
c36060_g1_i1	119	172.4	242	129	161	127	95	167	138	145
c38928_g2_i1	13	8	20	19	4	8	6	11	16	11
c29219_g1_i1	2	3	10	2	0	13	0	31	54	8
c40057_g1_i2	1649.76	1288.66	1143.01	1421.23	1130.24	1197.59	549.36	1134.77	1277.36	1150.63
c25318_g1_i2	3.02	2.05	6.08	10.3	8.12	5.21	2.05	13.3	1.08	5.18
c39648_g3_i1	15	168	156	163	8	189	108	107	107	191
c37451_g1_i3	0	1	1.99	0	2	2	0	3.14	1	1.06
c31498_g2_i1	2	0	5	65	0	26	1	5	5	27
c25036_g4_i1	0	0	0	0	0	0	0	0	0	0
c8477_g1_i1	16	23	41	28	33	46	16	22	37	40
c8500_g1_i1	0	0	0	0	0	0	0	1	1	0
c26611_g1_i1	4	0	6	3	0	3	0	11	14	3
c38413_g1_i3	1076.57	968.61	934.43	1007.88	1294.8	909.81	569.52	1114.89	1033.52	1172.49
c30074_g1_i1	1	0	0	5	0	2	0	1	0	7
c34938_g1_i6	486.01	741.96	481.5	657.97	550.49	595.22	233.99	531.91	461.13	465.66
c16413_g1_i1	0	0	1	0	0	0	0	1	2	0
c49119_g1_i1	0	0	0	3	0	0	0	5	2	0
c40493_g1_i7	0	0	0	0	0	13.89	3.24	50.69	0	0
c26551_g1_i2	36.85	68.01	33.42	44.6	75.61	101.64	29.49	62.9	35.54	19.78
c31277_g1_i1	2	1	9	6	0	7	2	38	34	8
c34131_g1_i4	25.59	0	23.96	10.59	15.03	0	0	22.61	0	14.75
c31291_g2_i1	1	3	0	1	0	1	0	3	6	0
c21514_g1_i1	44	56	56	62	66	69	34	55	34	48
c38565_g1_i4	1.24	15.11	23.1	40.15	73.88	15	28.46	2.32	0	25.13
c18894_g1_i1	7	2	5	7	2	5	2	9	9	14
c10347_g2_i1	11	6	7	6	9	3	3	7	7	5
c6805_g1_i1	0	1	0	0	0	1	0	1	2	1
c45343_g1_i1	1	0	3	2	0	5	0	15	22	3
c37222_g1_i5	26.6	10.42	24.72	17.5	42.33	9.66	11.46	22.72	52.32	24.35
c26744_g3_i1	2	0	5	2	0	2	0	21	16	3
c40231_g2_i5	21.72	50.95	62.86	43.37	103.29	8.33	8.37	8.47	74.25	25.95
c34524_g1_i2	33.44	35.84	83.68	42.74	46.54	36.91	27.32	39.61	32.84	27.11
c40280_g1_i2	2	2	2	2	3	4	4	2	2	2
c36097_g1_i8	1669.91	1378.21	2054.46	1644.95	1775.94	1639.61	749	1466.99	1267.35	1312.11
c32624_g2_i7	73.69	40.81	46.56	72.95	53.9	44.16	22.77	87.06	80.85	41.47
c8852_g1_i1	412	419	334	428	425	482	278	514	472	510
c34754_g1_i5	13.51	21.53	35.29	19.37	31.96	25.73	15.15	23.13	21.96	39.14
c16351_g1_i1	2	7	6	4	1	3	2	6	5	3
c38914_g1_i1	0	2	7	2	4	1	2	1	1	1
c35645_g1_i4	4572.07	2922.95	2586.71	3536.4	2777.6	5171.13	2699.86	2225.93	3085.87	3770.29
c48017_g1_i1	2	1	4	4	3	0	1	2	5	1
c5465_g1_i1	0	0	0	0	0	0	0	0	0	0
c35671_g1_i1	717.07	558.03	793.08	670.24	688.29	583.67	335.62	770.05	705.56	602.13
c39898_g1_i3	470.81	377.51	333.5	579.31	520.67	525.15	376.81	512.66	921.78	366.17
c32564_g1_i2	9.92	9.81	25.38	12.14	5.52	15.34	6.65	15.34	8.26	8.99
c27879_g1_i1	32	18	39	29	27	31	15	34	26	17
c5854_g1_i1	0	0	0	0	0	0	0	0	0	0
c33168_g1_i1	17	22	15	28	29	18	1	28	21	25
c11342_g1_i1	0	0	0	0	0	0	0	0	1	1
c31288_g2_i1	12.1	41.75	33.93	42.1	52.71	41.92	14.03	16.64	28.36	12.28
c26153_g1_i2	3907.22	3889.94	2740.17	3764.3	6205.54	4871.01	2715.09	4319.39	4555	5140.89
c33872_g1_i1	38	69	284	89	90	38	36	159	50	83
c36641_g1_i1	10.09	24.81	18.18	18.36	22.98	11.69	9.59	40.04	23.83	27.63
c37124_g2_i1	179.5	200.49	247.93	160.11	152.91	156.9	83.49	182.95	197.55	156.14
c41829_g1_i1	0	0	0	0	0	0	0	0	0	0
c36058_g2_i1	0	0	0	0	0	0	0	0	0	3
c23844_g1_i1	0	0	0	0	0	0	0	0	0	9
c35713_g1_i4	190.58	207.53	280.68	155.86	184.48	165.09	148.25	149.25	124.14	95.27
c21647_g1_i4	27	20	29	24	12	1	1	33	28	21
c29776_g1_i1	4	9	12	8	0	12	2	58	70	7
c39893_g1_i4	817.68	752.76	955.92	756.72	705.52	763.27	451.36	868.24	872.12	755.98
c48805_g1_i1	0	0	0	0	0	0	0	0	1	0
c37557_g1_i1	25	27	95	13	0	68	8	280	218	39
c39608_g1_i2	313.45	352.06	278.59	404.3	418.98	450.51	269.2	449.83	632.49	316.1
c33769_g1_i1	46.43	34.78	1.14	13.03	23.93	21.29	10.68	39.74	24.08	25.06
c26540_g1_i1	0	1	2	0	0	1	1	1	3	1
c37163_g2_i3	89.04	89.54	107.15	134.58	35.91	68.17	29.35	118.31	61.22	192.42
c42874_g1_i1	2	2	1	1	2	4	0	4	4	0
c22520_g3_i1	0	0	0	0	0	0	0	0	0	1
c11186_g1_i1	14	11	24	19	15	16	3	21	15	8
c36837_g2_i1	297	171	285	205	202	264	170	222	242	183
c28154_g2_i1	0	0	0	0	0	0	0	0	0	0
c9787_g1_i1	8	10	4	7	6	11	6	3	10	1
c27802_g1_i1	0	0	0	0	0	1	0	0	0	2
c17503_g2_i1	2	1	0	0	0	0	0	0	1	0
c38731_g1_i1	158.22	138.51	157.01	127.61	152.25	141.44	94.76	164.42	194.21	105.97
c36827_g1_i1	1485.51	1234	1551.14	1208.3	1326.51	1507.73	760.25	1368.08	1325.89	1383.12
c32182_g1_i4	1888.79	1869.89	865.43	1705.21	2664.96	1571.36	803.83	1898.78	2300.59	2873.97
c13232_g1_i1	4	1	0	0	1	3	1	2	0	6
c52283_g1_i1	0	0	0	1	0	4	0	0	0	0
c38814_g1_i2	23.05	0	11.35	0	0	0	0	0	25.88	0
c33071_g1_i1	7	0	17	244	1	128	1	8	6	130
c28585_g3_i1	4	4	7	9	7	5	2	7	4	5
c24253_g1_i1	4	0	0	3	3	1	1	1	5	0
c39992_g1_i1	715.95	507.74	529.21	553.14	483.16	556.47	335.76	536.24	592.4	413.19
c30939_g1_i1	161.09	82.47	55.14	94.13	52.1	93.34	29.01	72.73	99.55	114.36
c21969_g1_i2	3.5	8.52	8.25	2.54	10.37	18	2.91	15.07	19.22	8.05
c42382_g1_i1	0	0	0	1	0	6	2	2	2	1
c44854_g1_i1	0	0	0	1	0	0	0	0	0	1
c37668_g1_i3	30.52	30.71	9.35	17.16	42.63	78.92	7.56	19.12	0	19.17
c36602_g1_i1	110.5	108.73	91.94	86.4	138.87	106.72	46.36	76.69	96.47	76.57
c47296_g1_i1	53	49	32	48	34	144	38	71	66	46
c17511_g1_i1	2	5	4	0	2	0	0	3	4	1
c34741_g2_i5	143.46	129.64	167.1	159.01	166.01	156.59	48.64	151.98	141.95	133.38
c34105_g2_i2	2077.75	2069.87	899.87	2146.69	3357.85	1622.11	1123.6	1609.41	1360.72	1396.94
c29339_g2_i1	46.61	28.39	39.53	36.76	119.42	66.1	16.16	85.94	50.56	41.1
c660_g1_i1	0	0	0	0	0	0	0	0	0	0
c32735_g1_i1	0	15.27	4.13	0	17.69	18.26	8.03	0	10.56	4.94
c36136_g1_i4	11.63	0	0	5.89	6.57	8.58	0	11.79	0	18.15
c30318_g1_i1	179	127	168	133	158	156	77	149	153	114
c28137_g1_i1	0	0	0	9	0	10	0	1	2	19
c30940_g2_i1	63.79	0	15.69	12.59	4.32	9.13	4.88	5.61	7.93	0
c24643_g2_i1	8	2	7	10	7	6	1	4	8	5
c783_g1_i1	393.54	232.75	161.01	287.18	456.75	249.32	211	348.68	371.22	347.55
c38443_g1_i2	13	0	25	432	1	204	4	13	11	218
c26026_g4_i1	0	0	0	0	0	1	0	0	0	1
c47711_g1_i1	0	0	0	3	0	0	0	0	0	1
c39856_g2_i5	261.37	257.28	254.76	220.73	306.86	254.97	144.07	342.91	342.22	192.1
c40266_g1_i1	456.69	387.48	233.64	322.86	305.5	338.14	216.03	303.34	371.94	261.92
c17708_g3_i1	0	1	1	5	5	3	1	4	5	3
c36405_g1_i1	41	56	87	84	42	77	48	152	114	136
c34983_g1_i1	0	0	0	21.18	0	7.42	0	1	0	19.43
c1288_g1_i1	0	0	0	2	0	0	0	0	0	0
c27008_g1_i2	27	22	18	28	43	35	19	42	28	34
c40520_g1_i10	11.07	10.75	9.8	12.26	2.96	2.67	4.81	8.43	2.5	5.8
c39325_g1_i3	0	0	188.05	0	387.86	0.01	319.89	0	0	70.15
c18452_g1_i1	0	0	0	0	0	0	0	0	0	1
c39343_g1_i8	4492.1	3238.49	2527.92	3901.31	4443.56	3896.84	2456.73	5181.74	4590.92	3781.85
c38846_g4_i2	522.68	559.29	411.03	519.56	877.4	412.06	231.78	519.59	532.27	560.62
c33354_g1_i3	69.99	92.06	147.99	195.61	65.7	121.33	43.74	157.56	78.72	87.4
c39949_g1_i2	0	0	4.47	0	0	0	0	0	0	0
c38980_g1_i3	0	14.64	0	5.84	0	22.21	0	7.75	0	0
c14805_g1_i1	0	0	0	0	0	1	0	3	1	0
c36713_g1_i1	18.05	25.36	12.55	30.72	28.31	10.43	3.12	26.81	23.15	19.82
c45594_g1_i1	4	0	2	4	2	0	0	4	0	0
c45734_g1_i1	2	0	1	2	4	1	4	0	2	2
c20402_g1_i1	1	1	0	0	1	2	0	3	2	0
c28465_g1_i3	4.19	5.82	5.55	12.95	13.53	5.34	6.8	8.43	1.72	3.72
c1131_g1_i1	3	0	3	2	2	1	1	5	4	2
c36193_g1_i1	14.12	0	29.95	13.91	0	0	7.56	0	9.97	0
c19346_g1_i1	0	0	0	0	0	0	0	0	0	0
c39402_g1_i2	1134.31	959.74	809.85	826.69	884.47	814.16	608.61	1072.93	1392.04	1465.34
c35058_g2_i2	41.17	33.94	42.75	25.95	7.25	56.65	0	49.23	23.24	69.46
c49651_g1_i1	3	4	3	7	7	2	1	4	6	7
c36708_g1_i7	39.31	35.55	23.39	32.16	43.33	29.03	24.36	38.03	23.74	49.87
c31355_g1_i2	388.1	299.83	465.15	429.72	461.62	400.36	188.14	498.53	436.94	473.13
c21996_g2_i1	12	13	25	22	15	16	5	17	14	17
c33123_g1_i1	26.21	9.03	24.5	18.39	7.39	11.18	2.56	23.1	8.88	4.73
c33792_g1_i3	14	4	10	11	15	14	7	15	14	17
c42890_g1_i1	2	1	0	2	1	1	0	2	0	2
c47981_g1_i1	3	0	0	0	0	0	0	9	0	102
c31711_g1_i2	32.19	17.79	20.04	22.62	47.55	39.1	0	32.8	11.77	27.11
c50586_g1_i1	5	5	9	4	1	3	1	3	1	4
c39113_g4_i1	4	7	2	8	6	8	4	2	2	6
c15651_g1_i1	2	4	6	0	0	2	0	9	8	4
c30469_g1_i1	19	14	35	36	40	21	12	40	41	36
c22293_g2_i1	0	0	0	0	0	0	0	0	1	0
c30544_g1_i1	23	17	18	17	25	17	7	23	14	31
c27199_g1_i1	14	9	44	15	18	16	7	16	16	20
c36665_g1_i1	418.01	401.94	461.04	404.04	479.34	489.33	202.1	501.83	478.61	537.69
c38673_g2_i9	72.83	80.01	110.51	83.67	39.57	90.53	66	118.75	71.34	124.49
c37633_g2_i5	302.51	347.78	169.74	314.73	611.78	225.76	181.95	262	403.28	255.94
c40322_g4_i1	298.1	186.18	183.45	165.93	350.4	85.17	74.86	136.2	213.83	105.37
c40590_g1_i12	244.51	92.08	149.32	118.4	193.15	153.25	61.54	139.01	185.85	187.16
c18658_g2_i1	0	0	1	0	0	1	0	1	6	0
c32776_g2_i1	530.44	473.92	343.52	502.01	848.69	505.74	223.33	501.86	482.34	570.21
c23379_g1_i1	1	0	1	1.26	1	1.2	2.59	1.53	0	1
c38012_g2_i7	19.99	29.91	25.65	28.37	22.55	23.39	6.67	45.07	15.32	8.05
c36580_g1_i2	87	67	78.26	62	91.32	32	27	64.23	96	67.9
c40158_g1_i3	698.33	571.14	647.98	560.07	505.08	664.89	340.67	707.07	697.6	522.31
c34779_g2_i3	67.49	75.62	43.23	59.45	67.88	82.83	12.53	84.98	106.23	62.65
c36484_g1_i3	1444.23	1474.51	1344.89	1500.35	4006.1	1538.93	850.31	2171.37	2152.29	1269.96
c35609_g1_i2	120.21	53.41	108.92	132.8	128.81	75.56	58.08	132.73	80.95	113.68
c47974_g1_i1	1	2	0	3	2	3	0	0	0	1
c36309_g1_i1	280.15	66.62	64.09	89.4	133.07	75.06	55.18	130.33	105.76	121.54
c34807_g1_i1	8.3	3.51	4.47	7	3.51	0	0	1.33	8.16	6.16
c24303_g1_i1	0	0	0	1	0	0	0	0	0	0
c33323_g2_i1	32	40	45	26	36	29	15	33	23	28
c39984_g1_i4	23.29	348.94	546.8	221.64	269.52	38.36	9.6	370.55	375.6	163.9
c36706_g1_i2	326.43	179.65	232.26	164.17	205.85	165.63	113.8	209.3	274.38	177.24
c33742_g1_i7	170.31	147.7	252.85	162.27	184.32	224.54	117.83	196.99	176.51	166.52
c23971_g1_i1	63.87	23.49	19.31	0	44.14	34.62	0	29.61	78.22	41.5
c28273_g1_i1	7	3	13	3	5	5	3	7	3	5
c30910_g1_i2	1.72	2.16	0	3.97	0	0	0	2.17	7.32	3.79
c30687_g2_i1	11	6	9	5	8	4	4	9	10	6
c38648_g2_i2	9.91	3.12	22.76	24	0	25	9.49	36	13	61.36
c17909_g2_i1	4	3	0	4	4	7	4	7	4	3
c39762_g1_i2	1	2	0	1.04	2	2	1	4.4	1	1.05
c28591_g1_i4	84	30	46	38	66.13	31	28.19	33	23.1	28.11
c23530_g1_i1	0	0	0	1	0	0	0	0	0	0
c10652_g1_i2	0	0	0	4.18	1.34	0	0	2.55	0	1
c36851_g1_i8	147	101.98	105.99	143.9	156.98	33.08	11.05	150.46	145.92	165.52
c46474_g1_i1	0	0	0	0	0	0	0	0	0	0
c37131_g1_i4	93.47	19.71	16.26	102.69	115.08	89.94	7.15	99.16	77.86	65.83
c37405_g1_i1	189.05	143.82	233.84	179.51	163.53	176.99	95.12	214.19	227.32	186.73
c39587_g1_i4	0	0	37.13	0	0	0	4.94	0	0	0
c38197_g1_i4	312.93	236.97	276.85	217.07	282.94	290.22	136.83	268.92	285.53	209.01
c35314_g1_i2	113.4	112.45	193.15	142.14	121.93	169.18	90.07	120.65	110.9	93.53
c1599_g2_i1	1	13	5	9	0	5	2	5	4	2
c38940_g2_i3	995.18	603.99	743.4	511.37	873.24	558.41	345	275.05	556.59	394.04
c27397_g4_i1	1	7	9	2	1	16	1	46	79	6
c19856_g1_i1	2	0	5	4	1	1	0	1	1	0
c36987_g1_i1	223	220	285	232	197	207	92	256	237	168
c38030_g4_i4	174	79.74	82.23	160.89	178.52	265.62	155.31	134.2	178.73	185.08
c22611_g1_i1	0	0	0	0	0	0	0	0	0	0
c39553_g2_i2	28	38.75	46.82	45.43	33.67	28.44	14.63	40.45	53.08	26.58
c32441_g1_i1	19.57	20.27	14.36	30.23	42.63	15.39	7.87	20.43	23.15	37.44
c19618_g1_i1	0	0	0	5	0	1	0	0	1	0
c38258_g1_i3	217.21	263.21	180.44	273.26	323.38	170.17	133.1	232.54	240.34	176.07
c39179_g1_i2	13	10	11	14	7	4	7	9	14	7
c34229_g1_i3	71.1	104.57	52.88	58.98	226.29	125.48	83.91	68.99	167.03	158.23
c36739_g1_i4	294.17	218.4	302.96	241.57	225.54	244.94	132.05	245.15	221.59	296.43
c33793_g1_i1	107	71	284	96	107	109	42	117	107	95
c30124_g1_i2	1221.02	657.42	807.57	822	2442.04	1466.07	772.42	1535.43	856.38	1239.07
c33955_g1_i1	68	36	91	64	46	45	20	51	42	43
c38186_g1_i2	72.79	25.11	21.54	54.16	49.64	37.87	0	29.45	22.94	9.56
c35462_g1_i1	63.16	139.38	142.57	157.34	177.12	146.7	36.96	92.57	106.5	86.65
c38140_g1_i1	275.78	509.39	352.06	361.55	361.64	469	252.76	347	597.48	428.57
c34814_g1_i1	138	96	92	94	126	81	64	159	171	214
c27537_g2_i1	0	0	0	0	0	0	0	0	0	0
c38739_g1_i6	63.55	39.8	90.26	50.35	44.42	65.66	29.17	59.17	71.19	71.54
c25873_g1_i1	62	61	35	61	90	47	20	43	59	70
c17350_g1_i1	0	0	0	0	0	3	0	0	1	4
c36705_g2_i1	222.49	196	201.09	189	198.76	297	136.76	213.64	238.11	198.23
c30894_g1_i2	219	133	166.44	210.54	202.7	73.31	37	223.56	240.51	144
c34255_g1_i1	1	9	4	4	10	8	5	7	6	5
c38711_g1_i1	26.56	17.69	18.42	21.95	0	28.69	17.36	39.91	56.41	65.26
c38649_g1_i2	956.27	727.3	1001.8	802.37	695.89	824.98	469.35	798.68	1006.54	664.61
c40364_g2_i1	9	12	14	15	25	25	18	23	22	12
c34721_g1_i4	6.49	0	0	1	3.14	0	1.33	0	0	1.15
c30332_g1_i3	74.24	85.68	289	180.6	105.68	81.51	51.56	118.75	13.17	32.15
c37144_g2_i3	51.18	45.15	56.17	42.03	68.04	42.62	8.88	53.84	54.77	57.22
c34606_g3_i3	7	12.51	8.38	12	16	0	1	12.78	8	4
c28077_g1_i1	13	5	13	9	11	18	6	8	10	8
c43548_g1_i1	0	1	0	0	3	1	1	0	1	2
c36960_g1_i11	1	2	2	1	3	1	2	8	3	2
c7049_g1_i1	0	0	0	1	0	0	0	0	0	0
c42773_g1_i1	0	0	0	0	0	0	0	0	0	0
c34905_g1_i1	95.73	76.65	146.83	64.31	90.4	104.08	56.1	93.63	116.38	84.23
c35230_g3_i1	27	25	26	31	48	43	9	29	25	33
c33696_g1_i1	144.13	118.15	189.12	155.97	226.05	92.09	61.28	93.69	134.92	67.08
c50050_g1_i1	0	1	2	2	1	0	0	0	0	1
c7848_g1_i1	0	0	0	0	0	0	0	0	0	0
c39973_g1_i1	231.56	242.14	349.2	127.31	135.84	265.34	131.55	208.73	185.71	158.95
c45399_g1_i1	1	0	0	0	0	0	0	0	0	4
c30600_g1_i2	0	0	9	0	0	0	0	8.44	4.71	5.81
c27741_g1_i3	0	0	0	0	17.45	0	0	0	0	0
c40640_g1_i2	769.92	384.79	465.91	445.1	666.18	437.15	236.15	448.41	492	414.46
c26302_g1_i1	1289.06	851.99	811.08	818.09	1093.39	857.19	581.82	776.3	832.18	699.81
c30153_g1_i1	45	55	179	43	1	111	9	499	383	151
c40609_g2_i1	1	0	0	1	1	0	0	0	0	1
c39839_g1_i8	488.01	309.91	274.46	435.53	386.29	348.8	99.87	470.25	340.56	516.28
c36525_g1_i3	126.26	114.48	143.83	131.78	130.57	155.02	78.67	133.14	133.17	181.56
c27725_g1_i1	0	0	0	1	0	0	0	3	0	3
c36098_g1_i4	382.24	336.68	512.51	449.43	421.65	514.06	152.28	347.88	486.61	540.58
c24626_g1_i1	3	1	0	1	6	0	0	2	2	3
c24418_g1_i1	1	0	1	0	0	0	0	1	0	0
c39836_g1_i2	342.5	230.33	264.6	259.16	267.9	193.18	126.01	213.5	245.94	220.78
c45223_g1_i1	0	1	1	1	0	1	0	0	0	0
c34608_g2_i1	6	2	4	4	0	2	1	13	19	5
c47181_g1_i1	0	0	0	0	0	0	0	0	0	0
c38314_g2_i6	75.19	167.25	231.6	168.14	130.26	289.19	55.71	269.91	90.48	174.65
c39395_g2_i2	11.96	53.62	26.9	63.49	0	61.59	38.44	51.65	25.83	84.47
c44833_g1_i1	11	2	12	11	5	1	2	10	5	5
c44669_g1_i1	0	0	0	0	0	0	1	0	0	0
c26044_g2_i1	0	0	0	0	0	0	0	2	1	0
c49952_g1_i1	0	0	0	0	0	0	1	0	1	0
c40508_g2_i2	351.41	167.2	258.38	269.56	220.46	222.58	209.16	402.33	354.39	297.68
c37889_g1_i4	3	3.47	6.76	5.26	5.56	0	0	1.24	9.67	12.31
c10389_g1_i1	0	0	0	1	0	0	0	0	1	0
c38530_g2_i18	4.24	2	6.18	2	9.62	3.67	3.27	4	4.37	5.21
c23277_g2_i1	14.28	11	15.5	9	11.51	15	6	14	21	24
c35863_g2_i1	0	0	3.93	0	0	120.14	32.37	0	11.27	0
c19977_g1_i1	0	5.73	2.84	4.5	5.76	1.69	0	5.52	7.52	4.12
c26129_g1_i1	219.41	129.54	76.69	198.07	362.58	180.42	105.06	231.99	164.07	170.14
c49845_g1_i1	1	1	3	1	1	2	0	4	2	0
c44141_g1_i1	0	0	0	0	0	0	0	0	0	0
c17583_g2_i1	3	0	4	0	0	1	0	18	8	3
c9237_g1_i1	2	0	4	3	3	12	0	7	3	4
c46701_g1_i1	149	121	243	147	153	177	104	186	214	141
c32580_g1_i1	1	2	3	0	0	4	0	3	0	0
c36722_g1_i8	121.82	104.41	140.46	82.48	98.04	40.12	24.37	129.5	88.09	119.53
c49601_g1_i1	0	0	0	0	0	0	0	0	0	0
c51999_g1_i1	0	0	0	0	0	0	0	0	0	0
c27106_g1_i1	0	0	0	0	0	0	0	0	0	0
c29433_g2_i1	9	6	4.06	2	15	4.06	2	1	8.14	9.24
c36619_g6_i6	693.63	450.52	686.36	584.4	463.82	814.71	404.42	593.16	707.89	439.05
c26083_g2_i1	894.17	904.09	1123.82	957.49	1217.54	888.73	493.98	1002.9	838.58	791.98
c40057_g1_i9	396.61	184.22	93.8	281.03	238.04	142.98	107.21	150.15	91.46	378.14
c26941_g1_i1	0	0	1	8	0	4	1	0	0	4
c34472_g1_i11	1.59	2.25	1.05	0.38	0	4.84	2.46	0	3.32	0
c12421_g1_i1	0	0	0	0	0	0	0	0	0	0
c36974_g1_i5	38.88	19.13	26.18	41.26	35.59	32.89	16.72	31.47	32.01	38.96
c44417_g1_i1	5	3	2	4	5	0	1	6	2	4
c39508_g1_i6	38.7	30.72	17.43	75.84	0	57.42	26.59	0	0.39	0
c37970_g1_i5	110.15	116.14	64.41	136.24	183.5	96.79	50.02	133.06	133.14	187.69
c8178_g1_i1	0	6	2	1	2	0	0	3	4	4
c40056_g1_i1	84	42	156	54	1	79	7	620	354	102
c36693_g5_i1	157	163	257	184	31	108	48	165	161	165
c19557_g1_i1	0	0	0	0	0	0	0	0	0	1
c25136_g1_i1	3	1	3	1	0	2	0	8	9	3
c40192_g1_i1	61.61	40.06	58.62	48.1	42.79	90.91	37.79	50.57	41.81	48.05
c48027_g1_i1	2	3	9	3	6	5	0	6	5	10
c52025_g1_i1	0	0	0	1	5	5	1	1	2	0
c11768_g2_i1	0	0	0	0	0	0	0	0	0	0
c39825_g1_i1	845	618	688	576	593	781	527	640	868	503
c35479_g1_i2	98.33	125.28	156.34	153.5	158.12	180.25	37.83	130.49	169.95	157.22
c51620_g1_i1	0	1	0	4	1	2	0	7	1	0
c24240_g2_i1	0	0	0	5	0	1	0	0	0	0
c34157_g1_i5	297.45	288.39	341.44	304.11	320.25	96.95	46.78	329.42	338.8	460.85
c32172_g1_i1	3	1	1	3	2	4	2	5	2	3
c35211_g1_i3	161.16	69.14	221.17	134.81	193.99	114.49	50.47	123.94	197.97	93.35
c40515_g1_i1	472.76	658.69	979.88	542.18	509.98	824.88	385.6	1124.77	938.59	699.37
c37724_g2_i3	588.12	398.63	332.57	428.74	685.31	445.8	325.07	561.51	645.87	556.21
c17328_g2_i1	2	2	2	2	1	3	0	7	30	4
c31675_g1_i4	394.82	278.78	348.06	323.58	317.59	352.09	193.82	310.97	315.03	384.08
c34224_g1_i4	41.48	44.18	42.72	64.28	92.09	13.02	11.8	76.49	24.38	39.03
c7644_g1_i1	1	1	0	1	0	0	1	2	1	0
c35875_g1_i3	663.29	628.25	411.88	597.61	750.68	612.16	269.96	662.7	681.53	728.84
c35956_g2_i2	19.77	23.84	9.5	22.4	36.15	17.21	0	14.75	13.75	20.9
c23904_g1_i1	0	0	0	10	0	10	0	10	0	8
c10493_g1_i1	31	22.38	21.53	14.53	9.61	21.86	0	21.79	11.92	14.56
c37218_g1_i3	4	2.1	1.06	1	6.97	3.24	0	2.17	6.19	7.63
c37150_g1_i3	293.72	252.52	303.05	270.44	285.2	292.94	112.7	280.33	278.6	269.19
c29508_g1_i1	0	0	0	0	0	1	0	0	0	0
c26861_g1_i1	1	3	0	3	2	2	1	0	3	1
c34309_g1_i8	20.31	9.64	14.84	15.31	23.29	21.06	3.45	16.79	14.56	16.27
c5476_g1_i1	0	0	0	1	0	0	0	0	0	0
c38746_g1_i1	21.83	14.23	28.51	9.12	4	10.65	10.48	7.68	5.65	17.65
c34968_g1_i2	0	15.49	0	10.61	1.48	0	0	41.23	64.1	52.8
c34070_g1_i1	260.03	136.91	360.67	348.95	381.42	481.46	262.36	272.03	239.6	222.29
c21348_g1_i1	1	0	0	1	0	2	0	1	1	1
c8918_g1_i1	0	0	0	0	0	0	1	0	1	0
c52353_g1_i1	0	0	0	0	0	0	0	0	0	0
c40230_g1_i3	14.83	49.4	57.48	53.51	30.51	13.81	9.55	51.23	19.77	21.58
c29103_g2_i1	0	1	0	1	0	0	0	1	0	0
c23684_g1_i4	84.22	97.57	96.34	133.41	108.01	321.12	139.95	120.91	129.54	77.13
c32499_g1_i1	10.78	7.84	8.25	3.59	3.24	6.91	0	18.3	3.86	2.27
c39096_g2_i2	139	97	77	117	133	98	50	132	183	118
c17494_g2_i1	4	5	5	6	2	4	5	5	8	4
c39292_g3_i1	19.78	14.6	74.87	28.89	71.26	23.92	34.25	33.19	33.59	53.03
c27665_g1_i1	7.97	125.61	58.19	93.97	21.03	0	1	108.01	141.48	68.75
c39841_g1_i9	81.5	77.56	106.97	106.61	55.17	123.12	25.89	58.18	109.66	67.9
c16558_g1_i1	120	163	318	166	190	264	106	321	192	329
c33006_g1_i6	19.88	19.16	51.52	34.15	30.75	29.02	13.53	36.94	23.96	20.2
c25713_g1_i2	0	5.71	35.95	13.09	0	5.85	0	9.36	7.76	0
c40103_g1_i3	4507.78	3767.11	4452.91	4168.05	3813.83	4914.88	2405.15	4760.04	4349.53	4564.07
c30505_g1_i4	273.38	252.93	241.79	223.64	362.96	269.76	135.04	315.54	317.35	343.98
c10772_g1_i1	0	0	0	0	0	0	0	0	0	0
c44986_g1_i1	0	0	0	0	0	0	0	1	0	2
c35553_g2_i2	946.28	861.15	534.2	736.81	961.87	698.1	577.45	972.68	969.78	942.13
c27740_g1_i1	673	584	452	671	1037	558	311	597	671	568
c14835_g1_i1	0	0	0	0	0	0	0	0	0	0
c38867_g1_i2	155.1	133.1	124.5	120.29	94.89	41.64	27.45	181.57	98.32	134.9
c35573_g1_i4	16.63	3.42	4.14	0	4.97	9.17	2.94	4.55	12.19	3.93
c37477_g1_i14	0	0	0	0	0	4.23	5.42	0	3.52	0
c40395_g1_i3	191.38	95.62	223.38	51.07	117.54	0	123.37	164.15	197.62	80.75
c39342_g2_i3	5.97	1.75	0	3.3	0	3.59	1.79	3.2	0	0
c38867_g2_i1	73	47	102	68	58	45	24	49	60	70
c33418_g1_i2	58.5	36.34	47.93	44.23	88.12	30.07	23.34	49.12	55.89	61.58
c20028_g1_i1	0	0	1	0	0	1	0	1	3	1
c26991_g1_i3	433.43	366.33	386.56	348.56	298.37	312.87	200	437.6	442.83	313.1
c9982_g1_i1	0	0	0	0	0	0	0	0	0	0
c8554_g1_i1	0	0	0	0	0	0	0	0	2	1
c5960_g1_i1	0	0	0	0	0	0	0	0	0	0
c39201_g1_i1	176	113	174	145	82	124	111	151	125	173
c43830_g1_i1	0	0	1	2	0	1	0	0	0	0
c25884_g1_i1	4.51	11.66	5.34	2.6	19.36	11.88	14.6	4.44	12.2	10.88
c39487_g1_i11	1306.29	1369.78	584.77	1284.97	1770.07	855.66	547.78	1252.93	952.07	1453.28
c37864_g5_i2	71.4	131	38.12	70.12	120.15	62	34	69.12	92	49.32
c34927_g1_i1	567.74	564.28	368.42	584.33	817.82	652.53	336.19	640.31	591.42	615.97
c29489_g1_i1	1	0	10	8	7	12.54	0	12	3	2
c28294_g1_i1	90	54	32	54	112	63	43	84	90	137
c26504_g1_i1	10	19	9	15	12	6	15	28	19	23
c40520_g1_i6	388.98	303.49	368.77	372.19	301.88	94.05	64.55	367.75	528.68	283.82
c29206_g1_i2	215.87	196.93	219.24	179.35	193.88	227.22	107.73	266.05	160.35	256.28
c40944_g1_i1	0	0	0	0	2	4	1	2	2	0
c40582_g6_i1	109	98	170	160	268	390	147	479	231	393
c23743_g1_i1	229	151	145	149	115	277	129	149	151	104
c37723_g1_i3	476.21	974.93	1170.46	973.31	1335.18	958.33	623.51	1427.78	878.84	438.97
c31516_g1_i1	20	29	32	22	31	31	16	22	32	27
c48356_g1_i1	10	4	9	5	8	4	2	7	6	11
c39922_g1_i4	10	3	8	7	4	2	4	3	3	8
c11923_g1_i1	18	12	7	18	14	15	7	13	12	21
c48896_g1_i1	2	1	5	2	1	3	1	0	3	3
c40574_g1_i1	397.4	266.41	200.36	364.39	47.75	347.23	246.2	578.47	510.25	160.03
c40339_g1_i3	92.56	162.13	192.71	251.84	40.03	213.93	171.03	192.79	273.59	219.35
c2332_g1_i1	0	0	0	1	0	0	1	2	0	0
c18946_g3_i1	45	44	44	49	37	47	27	42	55	42
c39649_g1_i2	882.64	834.28	953.67	855.44	800.32	956.97	578.53	901.98	910.39	646.78
c40028_g2_i5	43.61	89.63	67.33	110.96	53.84	95.47	15.05	95.57	88.82	69.52
c25415_g1_i1	0	0	3	2	0	3	0	42	61	1
c42636_g1_i1	2	3	1	0	1	2	0	1	0	0
c28298_g1_i2	5.83	8.68	17.69	17.67	18.58	27.19	8.61	8.66	9.23	9.09
c50562_g1_i1	0	0	0	0	0	0	0	0	1	0
c38132_g3_i1	127	173	216	120	118	143	108	184	165	132
c17034_g1_i1	0	0	0	0	0	0	0	1	0	0
c22074_g2_i1	0	0	0	0	0	1	0	2	4	2
c35158_g1_i6	23.18	44.09	50.66	14.95	51.15	40.85	8.82	16.06	27.21	11.19
c25083_g1_i4	19.44	28	26	14.58	57.92	25.79	14.57	36.85	36.18	39.81
c19237_g1_i1	7.25	0	2	1.79	0	5.62	1.51	0	0	0.47
c48435_g1_i1	1	0	5	0	0	3	1	4	2	3
c46085_g1_i1	0	0	0	0	0	0	0	0	0	0
c39823_g1_i6	3.96	0	0	0	0	1.55	0	0	0	2.61
c35914_g2_i1	2	7	6	3	5	6	1	6	8	8
c41012_g1_i1	2	0	1	3	2	0	2	2	2	2
c20638_g1_i1	0	0	0	12	0	1	0	0	0	7
c38460_g1_i2	186.48	175.01	214.76	153.6	178.44	145.07	93.18	197.12	147.5	147.21
c37443_g1_i4	239.89	241.15	199.88	264.58	183.71	216.28	128.65	321.31	240.21	363.45
c11733_g1_i2	30.62	0	10.93	17.13	0	36.8	5.96	11.69	31.36	27.18
c45966_g1_i1	3	1	3	1	4	3	6	4	1	0
c37579_g1_i7	0	32.65	26.27	42.39	75.15	20.45	18.62	31.79	62.07	18.98
c36973_g1_i3	0	8.86	3.26	8.42	7.69	8.77	0	7.13	9.31	8.76
c23053_g1_i1	0	0	1	2	1	1	0	2	0	3
c21402_g1_i1	0	3	1	2	1	1	2	1	4	0
c13482_g1_i1	2	1	0	0	2	2	0	1	2	1
c30090_g1_i1	4.71	2.32	10.58	4.97	5.81	3.77	0	18.93	7.25	4.76
c40431_g2_i1	142.03	110.48	171.09	193.42	214.71	59.1	25.55	133.57	176.59	126.63
c34921_g1_i5	0	0	0	7.28	5.83	1.46	4.52	3.94	0	0
c11430_g1_i1	2	0	0	0	3	1	0	2	0	1
c8627_g1_i1	1	3	0	0	2	1	0	2	0	0
c25583_g1_i2	0	10.14	0	3.94	0	5.77	3.3	2.32	4.31	9.26
c12755_g1_i1	0	0	0	0	0	0	0	0	0	1
c41558_g1_i1	0	0	0	0	0	0	0	0	0	0
c38493_g1_i3	81.26	126.66	114.38	93.31	128.29	176.77	81.12	134.47	139.04	89.28
c25224_g1_i1	4	1	0	2	4	6	3	5	3	3
c27323_g1_i1	1	0	1	0	0	1	1	1	0	1
c46255_g1_i1	7	3	5	3	6	11	2	3	2	3
c36601_g2_i3	754.69	650.59	826.05	640.19	775.28	661.89	339.76	654.23	706.91	674.98
c33153_g3_i1	8	6	6	7	5	0	0	7	11	8
c36710_g2_i3	2	4	5	8	7	4	2	6	5	3
c11060_g2_i1	0	0	2	3	4	0	0	2	6	0
c25797_g1_i1	0	0	1	4	0	4	0	0	0	3
c44132_g1_i1	0	0	0	0	0	0	0	0	0	0
c29933_g1_i3	45.84	40.52	20.82	43.06	27.48	20.2	15.83	12.71	18.27	18.06
c46651_g1_i1	253	234	269	255	204	87	50	199	322	264
c42881_g1_i1	0	0	0	0	0	0	0	0	0	0
c39455_g2_i1	24.44	3.26	16.53	17.2	20.28	8.08	0	15.53	26.49	5.49
c39059_g1_i3	760	438.55	480.75	434.49	488.23	560.18	275.21	378.36	709.11	788.64
c51430_g1_i1	0	1	0	0	1	0	0	2	0	0
c37386_g1_i8	0	0	0	1.22	5.67	2.29	1.11	4.41	2.2	2.33
c25296_g1_i1	10	8	9.47	0	2.32	7.58	0	2.05	7.22	9
c41070_g1_i1	1	0	0	1	0	5	0	4	7	1
c19327_g2_i1	25	36	9	46	13	0	0	15	15	17
c6387_g1_i1	0	0	0	0	0	0	0	0	0	0
c38593_g1_i3	290.44	434.81	316.06	368.4	470.88	306.85	169.14	519.41	707.54	481.09
c37876_g1_i1	0	0	0	0	0	1	0	0	0	7
c40073_g2_i5	181.07	119.86	145.24	148.2	180.44	143.77	87.04	157.25	193.12	158.62
c29427_g1_i4	132.06	146.46	194.07	163.48	182.29	146.29	92.9	209.6	158.38	142.86
c30191_g2_i2	1370.87	1174.63	834.99	1259.04	2044.01	1172.42	650.87	1107.75	1345.07	1183.42
c38639_g1_i6	1161.83	1086.59	764.11	1275.77	1250.07	1272.38	644.69	1377.22	1492.21	1280.7
c31329_g1_i1	1296	1037	1784	1299	1410	1304	602	1180	1109	1019
c35755_g3_i1	11	9	17	6	18	11	11	16	20	15
c38109_g1_i18	68.19	105.77	145.92	134.71	136.11	269.91	150.99	208.25	151.16	106.74
c37477_g1_i9	5.99	4.91	11.85	5.32	25.44	32.76	11.58	28.94	30.46	20.82
c35562_g1_i4	4	2	2	3	5	3	1	6	2	5
c30471_g2_i5	0.74	9.61	2.57	4.9	3.19	1.59	0	12.06	9.13	0
c35845_g9_i1	2	3	5	1	3	1	1	3	5	3
c44375_g1_i1	0	0	0	0	0	0	0	0	0	1
c33440_g2_i6	16.82	23.93	15.85	4.31	50.84	41.66	16.72	24.18	38	6.15
c31804_g1_i1	0	0	0	2.67	0	5.54	0	17.55	0	5.52
c18691_g1_i2	13.2	5.76	7.79	6.21	19.35	10.93	5.82	9.14	7.93	8.19
c35052_g1_i2	1.58	3.34	0	0	10.95	0.99	2.72	1.59	2.42	0
c27678_g1_i1	49	3	5	6	60	21	34	76	74	6
c21646_g1_i1	14	20	36	19	16	14	8	18	19	11
c50231_g1_i1	0	0	0	0	0	0	0	0	0	0
c44878_g1_i1	0	0	2	0	0	1	0	1	6	2
c39627_g1_i3	23.85	21.91	37.9	22.28	17.94	20.17	0	23.65	48.31	21.29
c851_g1_i1	31.53	21.95	15.53	14.25	20.1	13.3	4	24.49	17.58	15.4
c20833_g1_i1	14	13	23	18	9	13	10	30	10	10
c511_g2_i1	0	0	0	0	0	0	0	0	0	1
c31262_g1_i1	806	757	415	839	1156	709	409	765	826	754
c52098_g1_i1	0	0	0	0	0	0	0	0	0	0
c2585_g1_i1	0	0	2	1	3	1	0	1	1	2
c36245_g1_i1	51	54	54	63	71	39	14	71	80	62
c39384_g1_i2	212.15	272.58	309.72	226.26	329.39	235.01	137.7	303.89	326.45	196.19
c38336_g1_i4	31.46	15.26	0	18.44	7.75	7.65	7.84	8.36	5.6	7.2
c30598_g1_i2	4.35	2.19	0	4.47	6.91	1.97	0	12.8	4.58	4.47
c38633_g1_i5	405.84	253.04	382.58	282.36	413.96	362.5	186.73	335.71	324.06	486.81
c20701_g2_i1	1	2	1	3	8	2	2	4	2	1
c24856_g1_i1	3	2	2	4	0	4	0	5	3	2
c51497_g1_i1	1	1	5	7	5	0	1	8	2	4
c34222_g1_i2	1.24	0	4.35	0	2.77	1.15	0	5.5	0	0
c48806_g1_i1	0	0	0	0	0	0	0	0	0	0
c48419_g1_i1	2	1	2	3	2	1	1	3	2	2
c33740_g1_i2	93	104	109	120	152	81	48	153	110	169
c19077_g2_i1	0	0	0	9	0	5	0	0	1	1
c46587_g1_i1	1	3	3	2	1	0	0	1	7	1
c23590_g1_i1	1170	1175	680	1306	1766	1178	616	1142	1025	1276
c36730_g1_i1	69	65	56	80	117	43.11	30.19	70	68	55
c25337_g1_i1	210	211	271	227	155	265	94	254	252	230
c36862_g2_i5	595.08	512.32	659.88	397.07	230.56	396.53	194.9	642.87	550.4	553.47
c1682_g1_i1	0	0	2	0	1	3	0	2	1	1
c40025_g1_i7	0	21.69	0	28.42	34.56	49.24	63.64	0	19.19	6.12
c10826_g1_i1	3	2	0	3	1	0	0	0	1	0
c37745_g1_i5	7.77	0	5.85	0	10.7	21.91	0	0	0	13.5
c2999_g1_i1	0	0	0	2	0	1	0	0	1	0
c37699_g2_i1	740.88	1175.69	791.54	1198.87	1128.2	849.95	459.11	1293.23	1204.13	1672.39
c51311_g1_i1	0	0	0	1	2	0	1	1	0	0
c36398_g1_i3	1517.25	1780.07	552.76	1479.02	1885.31	1076.97	614.19	1362	1541.37	1922.47
c36725_g1_i4	0	0	0	14.04	0	21.27	0	0	0	0
c36297_g1_i3	0	0.91	18.29	0	14.71	23.99	0	0	0	0
c1324_g1_i1	0	1	0	0	0	3	0	0	0	1
c17425_g1_i1	0	0	2	0	0	1	0	0	0	1
c30590_g1_i2	123.41	107.12	76.73	148.42	163.31	109.4	67.9	483.72	282.18	121.33
c39781_g1_i2	1	0	0	0	0	0	0	0	0	8
c29527_g1_i1	201	161	294	224	188	143	78	206	230	155
c34859_g1_i2	51.04	53.62	51.26	61.97	59.22	12.34	10.79	34.38	59.39	21.47
c39635_g1_i5	352.67	337.62	286.25	375.27	319.02	397.03	118.64	296.51	339.44	311.8
c34640_g1_i2	0	0	0	6.75	36.77	0	0	0	0	3.18
c44743_g1_i1	0	0	0	0	0	0	0	0	0	0
c37695_g1_i14	19.04	16	29.02	14.15	9.45	11.88	6.81	21.34	12.15	9.63
c33867_g1_i6	90.99	127.25	148.14	111.73	103.95	122.38	43.44	92.03	106.66	92.19
c1989_g1_i1	27.12	20.76	33.32	24.78	30.8	24.69	8.29	30.31	36.55	30.61
c36032_g1_i3	0	0	0	0	0	0	0	0	2.4	0
c37858_g1_i1	7	6	7	8	5	9	0	5	3	11
c20301_g2_i1	0	1	1	2	2	0	1	2	3	3
c18047_g1_i1	119	111	173	107	79	136	48	143	131	118
c9998_g1_i1	0	0	0	8	0	4	0	0	0	0
c47145_g1_i1	39	41	54	32	54	31	21	49	61	34
c32250_g1_i1	165.11	135.77	164.15	160.22	239.23	100.09	92.86	141.07	171.16	160.18
c40261_g1_i3	60.68	52.16	48.38	55.69	33.48	60.54	30.37	66.34	57.43	54.99
c39685_g1_i1	11.06	29.88	39.77	9.98	53.42	25.79	0	39.24	0	30.38
c33700_g2_i3	5.13	53.01	20.63	9.67	43.77	29.95	10.28	14.91	53.18	42.1
c28450_g3_i3	0	2.15	4	6.85	0	0	0	2	3	4
c32894_g5_i1	1397	1076	1284	1239	1675	1347	806	1323	1480	1845
c31787_g2_i1	298.97	254.04	254.24	308.15	288.61	310.09	101.43	261.71	232.85	403.69
c29602_g1_i1	460	445	461.57	437	605	520.45	253.44	565.99	518.62	670
c38900_g1_i3	177.06	190.2	217.8	252.7	264.99	181.77	131.74	251.63	163.03	338.96
c37768_g1_i1	335.71	300.34	456.19	298.74	337.69	374.21	158.6	310.63	389.32	340.04
c27552_g2_i1	0	0	0	0	0	0	0	0	0	3
c11162_g1_i1	8	3	5	6	5	8	12	5	21	8
c23164_g1_i1	2794	2851	975	2969	4123	2616	1650	2681	2139	2483
c41323_g1_i1	0	3	0	1	2	0	0	0	0	0
c33061_g1_i2	4.57	0	6.04	7.45	0	7.39	0	11.78	6.41	7.27
c50438_g1_i1	0	0	0	0	0	0	0	0	3	0
c1640_g1_i1	0	0	0	0	9.48	0	0	0	0	0
c28394_g3_i1	23	23	14	16	30	18	14	15	14	20
c46095_g1_i1	0	0	1	0	0	0	0	2	1	0
c37914_g1_i8	124.84	54.63	359.51	78.9	72.41	76.09	50.64	120.57	47.02	44.07
c2650_g1_i1	5	3	2	7	3	10	3	2	3	1
c33734_g1_i2	82.55	80.06	64.45	87.48	83.08	55.84	37.87	73.29	56.67	64.99
c40632_g2_i1	66.65	49.08	72.75	34.68	124.6	95.83	14.16	183.63	91.31	121.59
c35098_g1_i1	322.01	286.67	258.47	329.9	377.05	207.75	134.83	423.66	395.51	503.96
c33985_g1_i2	26.28	52.63	0	29.52	15.73	29.32	20.31	74.59	6.21	144.35
c15573_g1_i1	1	0	5	3	4	3	2	2	0	2
c34109_g1_i1	8	20	13	20	7	15	6	19	18	10
c31414_g1_i1	4	1	8	2	2	2	2	2	3	2
c28114_g1_i2	9	10	19	5	8	10	4	23	11	5
c26744_g1_i1	0	0	0	0	0	0	0	3	0	1
c40034_g2_i1	57	28	35	20	1	29	6	107	138	29
c51855_g1_i1	0	0	3	0	0	0	0	0	0	0
c18808_g2_i1	0	0	0	0	0	0	0	0	1	0
c32693_g1_i3	359.42	231.2	267.33	333	251.37	262	108	263.49	288.79	273
c49022_g1_i1	10	3	4	6	1	0	0	5	6	4
c19227_g1_i2	187	134	192	162	165	164	63	172	143	166
c32234_g2_i1	164	137	99	182	105	290	399	79	466	154
c31141_g1_i2	4.71	4.93	2.68	4.51	2.79	0	0	5.15	3.27	0
c35632_g1_i6	382.21	348.62	138.9	334.04	380.47	241.34	148.88	247.32	332.87	479.89
c36539_g1_i6	29.54	23.65	26.55	12.53	15.36	27.5	9.3	38.64	0	5.13
c38193_g1_i3	10.41	2.63	0	0	5.43	0	0	2.57	3.48	6.87
c31896_g1_i3	0	49.32	21.68	0	0	14	0	12.47	19.68	9.05
c38139_g1_i3	0	0	0	0	8.02	14.64	0	11.4	3.72	9.35
c40145_g2_i2	43.33	61.89	109.74	73.21	124.97	43.75	14.42	68.49	56.07	75.02
c35168_g1_i2	112.37	154.41	99.03	82.09	102.49	377.91	95.64	245.61	183.12	334.27
c45293_g1_i1	0	0	0	0	0	0	0	0	0	0
c36521_g1_i2	0	47.22	67.32	41.51	5.54	67.47	15.2	36.57	42.71	56.8
c36126_g1_i3	34.85	34.46	54.27	52.91	55.66	46.77	26.04	76.6	76.09	46.53
c33517_g1_i1	79.37	60.91	64.97	53.78	68.11	58.95	24.9	53.42	104.2	62.85
c36571_g1_i2	19.57	21.58	14.11	4.62	33.53	13.31	10.23	10.61	27.13	18.02
c24675_g1_i1	1	2	1	2	6	0	0	7	2	8
c34887_g1_i5	415.25	601.82	372.49	495.54	511.29	470.53	250.98	460.03	468.57	602.1
c32189_g1_i3	817	873	876	897	1213	978	535	970	909	1180.41
c38003_g1_i4	842.14	624.68	740.99	435.47	1068.64	794.61	540.08	865.32	629.03	939.77
c39909_g1_i1	549	355.83	662.27	520.08	654.63	418.82	282.1	427.95	729.99	322.34
c29746_g1_i2	0	0	0	0	0	0	0	0	0	0
c38457_g2_i1	45.48	30.26	160.99	82	76.17	61.12	57	122.47	45.55	73.2
c32694_g1_i2	19.4	10.32	38.39	13.27	20.19	30.99	7.31	15.26	31.74	21.17
c39228_g1_i1	0	7.28	0	57.88	0	63.1	17.8	0	0.12	0
c25007_g1_i1	0	0	0	0	0	0	0	0.38	1	0
c46490_g1_i1	5	0	14	4	3	2	1	4	8	1
c42725_g1_i1	0	0	0	0	0	0	0	0	0	0
c28455_g1_i1	0	181.79	85.16	113.01	146.41	107.9	114.1	223.59	135.15	103.07
c37685_g2_i4	255.66	204.97	127.04	190.35	255.91	132.95	77.95	170.18	185.92	183.42
c22844_g1_i1	0	2	2	0	1	0	0	2	1	2
c41985_g1_i1	1	2	5	6	5	6	3	5	5	7
c38357_g2_i1	117	126	244	132	96	131	42	127	123	96
c37788_g1_i5	301.69	406.87	286.57	442.52	587.52	350.58	203.53	570.09	604.14	564.73
c34567_g1_i3	300.11	182.95	231.92	230.42	244.36	286.41	156.7	261.19	257.34	277.15
c39561_g1_i6	0	0	0	0	0	0	0	0	0	0
c31512_g1_i2	13.1	3	10.18	3.7	9.83	11.14	0	9.42	0	6.55
c21494_g1_i1	0	0	0	1	0	0	0	0	1	0
c36925_g1_i1	98.07	74.52	71.99	134.03	126.33	129.73	59.33	98.66	70.5	41.78
c2782_g1_i1	0	0	0	0	0	0	0	0	0	0
c40515_g2_i1	5	7	9	9	10	5	3	7	4	6
c50810_g1_i1	4	3	4	2	2	3	3	1	2	2
c30552_g1_i2	0	4.35	0.32	0	1.73	1.68	0.22	0	3.6	3.18
c1375_g1_i1	0	1	0	0	0	0	0	0	0	0
c43295_g1_i1	0	0	0	0	0	0	0	0	0	0
c39495_g1_i5	1.92	0	0	0	0.39	0	0	0	1.75	3.88
c38665_g1_i1	0	0	41.87	32.09	0	356	133.14	20.46	21.77	9.19
c34589_g1_i2	160	144	193	172	205.39	237	113	274	216	181
c39733_g1_i3	74.26	139.12	39.3	12.56	109.76	42.2	6.7	123.59	84.72	100.63
c33171_g1_i2	196.99	151.8	245.3	181.84	173.9	244.41	80.92	204.5	149.91	169.85
c32828_g2_i2	103.34	117.43	29.27	68.81	142.37	68.1	0	93.8	173.73	69.27
c32173_g1_i1	0	33.19	18.86	19.94	27.43	0	21.86	0.3	0.17	55.89
c39961_g2_i1	2	3	3	1	1	1	0	2	5	1
c37063_g1_i2	315.1	296.51	340.28	262.23	330.52	239.79	108.36	290.92	276.05	271.1
c18812_g1_i1	0	0	0	0	0	0	0	0	0	0
c48064_g1_i1	4	4	5	2	1	2	1	6	2	2
c27485_g1_i3	4.16	8	37.24	10.12	26.81	32.13	0	14.89	18.18	12.26
c33203_g1_i1	232.5	204.9	298	291.21	336.3	344.95	170.66	327.65	254.06	343.48
c39100_g1_i2	150.45	109.68	27.78	55.8	96.41	65.55	81.42	78.85	108.35	99.18
c35469_g1_i5	1448.75	886.88	1511.81	1033.79	1745.02	588.02	247.45	1343.68	1561.9	1127.32
c4308_g1_i1	2	0	142	28	0	65	0	0	0	0
c26397_g1_i1	15	5	18	6	0	11	0	45	22	9
c30493_g1_i3	197.47	189.08	190.01	189.95	219.51	203	95	225.48	185.47	219.87
c26818_g1_i1	0	0	0	0	0	1	0	0	0	3
c19532_g1_i1	0	0	0	1	0	0	0	1	0	0
c40566_g1_i4	236.29	394.1	142.03	407.77	155.52	456.65	146.04	355.25	330.93	374.9
c39316_g1_i1	26.53	31.78	41.97	52.67	50.11	41.62	11.66	30.27	46.55	27.52
c27553_g1_i2	37.33	9.79	53.08	36.2	32.54	141.61	37.35	0.01	19.89	8.54
c36187_g1_i2	208.32	191.88	156.72	160.43	246.95	188.44	80.17	169.04	203.69	199.48
c38556_g1_i1	31.72	26.85	35.86	0	45.38	0	13.78	40.19	60.49	28
c35150_g1_i1	447.91	389.82	453.11	501.43	462.53	342.49	235.95	477.05	461.61	429.86
c2025_g1_i1	0	0	0	1	0	0	0	0	0	0
c42378_g1_i1	7	5	12	7	7	13	4	12	9	8
c40508_g1_i3	213.22	252.84	243.49	293.5	331.15	219.45	186.83	205.35	257.26	190.78
c35556_g1_i1	172.18	130.15	142.76	125.41	170.71	180.87	73.94	118.87	137.86	122.41
c34714_g1_i2	9.73	7.38	0	0	0	0	0	0	4.54	5.9
c38857_g4_i1	148.21	135.22	99.49	155.09	225.7	98.83	35.88	127.71	154.82	164.83
c35963_g1_i1	6	0	0	3	1	1	1	1	4	7
c37166_g3_i7	4.38	10.98	31.65	14.97	19.76	14.54	2.61	10.18	16.95	12.36
c21813_g1_i1	1	2	0	0	0	0	1	0	0	1
c28504_g1_i1	28.99	19.6	36.31	21.66	38.07	29.66	17	19.69	47.96	26.62
c33670_g1_i3	0	0	0	0	0	0	0	0	0	0
c36635_g1_i1	38.88	48.51	59.83	43.1	46.86	44.51	35.18	35.06	42.54	31.34
c33558_g1_i4	22.9	84.95	182.76	103.98	114.87	104.1	40.46	144.32	92.25	66.8
c25324_g1_i1	17.28	18.57	27.08	24.63	16.5	12.46	6.35	4.52	42.23	28.43
c39980_g3_i1	1	8	7	4	8	3	0	11	14	8
c32766_g1_i2	6.12	67.96	41.25	34.61	74.13	41.72	22.69	0	55.71	7.94
c37772_g2_i1	1	2	2	1	0	2	0	1	2	2
c36321_g1_i1	0	22.29	0	20.87	1.29	6.91	0	0.99	0	0
c34696_g1_i1	377.63	294.65	394.13	310.17	366.45	348.34	125.54	331.23	403.66	423.01
c35560_g1_i9	15.41	25.09	0	10.11	13.84	28.82	0	16.68	12.96	56.36
c30861_g1_i2	10.56	3.58	11.52	11.6	7.03	14.04	2	17.25	10.34	17.96
c44921_g1_i1	2	2	2	1	0	6	2	5	3	2
c32302_g1_i2	106	97	177	112.99	97	140	61	129	114	103
c51218_g1_i1	1	0	0	0	0	2	0	0	0	1
c38967_g2_i9	43.4	0	60.47	0	0	102.19	23.37	6.18	8.58	19.48
c452_g1_i1	1	2	5	2	4	1	1	2	1	2
c37170_g2_i1	9	0	0	0	0	0	0	0	0	0
c36693_g2_i1	3242.09	4314.53	3219.44	4096.93	7371.39	3797.73	3286.65	3962.69	4784.33	3192.17
c9340_g1_i1	2	0	0	0	0	0	0	0	0	0
c48077_g1_i1	0	0	0	1	3	4	3	0	3	1
c38853_g1_i2	0	0	0	0	0	0	0	0	0	0
c39864_g1_i3	168.11	197.87	190.25	149.06	255.46	210.27	119.73	195.42	156.53	252.87
c28287_g2_i1	15	9	19	7	5	7	5	8	13	14
c17299_g1_i2	13	3	14	12	10	12	4	8	17	9
c40373_g3_i15	35.95	56.16	34.35	62.58	35.36	71.25	16.3	77.23	25.19	44.91
c21369_g1_i1	8	3	16	8	6	5	5	8	2	9
c37670_g3_i1	423.49	302.28	419.35	295.66	318.82	308.01	227.35	348.9	440.13	298.23
c37581_g1_i2	111.73	99.2	151.83	111.81	154.91	58.25	22.66	88.63	157.16	87.6
c25775_g1_i1	1	0	1	2	0	1	0	0	5	1
c33262_g1_i1	0	0	0	0	0	7.52	0	3.3	0	0
c37709_g2_i1	0.3	18.45	0	0	7.74	0	0	7.37	0	0
c28470_g1_i1	10	13	11	4	10	39	3	9	5	8
c39150_g1_i1	129	117	109	117	119	98	50	142	152	117
c31297_g1_i3	42.85	33.24	16.04	21.91	12.22	22.53	10.53	28.34	34.87	13.78
c36103_g1_i1	2	0	2	0	2	0	2	1	3	0
c34184_g1_i2	891.57	658.68	1124.61	804.56	1010.46	830.94	384.69	732.63	642.85	641.5
c5300_g1_i1	0	0	0	0	0	0	0	0	0	0
c25500_g1_i1	11	13	21.71	26	10.59	20	4.52	20.92	15	9
c17259_g1_i1	0	0	1	1	0	0	0	5	7	2
c7498_g2_i1	7	0	6	3	5	1	4	7	1	4
c23824_g2_i1	0	0	0	0	0	0	0	0	0	1
c47757_g1_i1	0	0	0	1	1	0	1	2	2	1
c11026_g1_i1	0	0	0	0	0	0	0	0	0	0
c22729_g1_i3	27.45	7.43	41.89	22.25	43.71	0	0	31.16	29.76	20.75
c20611_g1_i1	1	3	1	2	0	2	1	2	1	3
c38926_g4_i1	98	65	239	99	55	74	27	72	48	47
c34659_g2_i2	423.77	340.17	531.06	331.01	491.88	381.44	192.72	437.76	376	372.41
c39427_g1_i4	9.72	19.47	27.5	18.3	30.37	43.01	13.24	18.07	28.24	24.39
c34756_g2_i3	0	138.98	148.72	133.97	183.21	177.53	55.99	179.24	297.93	179.37
c30888_g1_i1	157.34	99.85	134.01	161.16	185.86	172.5	84.43	167.53	130.11	143.33
c674_g1_i1	37	10	8	15	13	5	2	16	23	11
c37474_g1_i2	551.32	535.16	586.01	476.56	636.51	833.97	343.63	619.3	518.35	709.74
c37079_g3_i7	0	70.55	0	0	38.2	50.06	25.1	32.89	79.8	37.54
c40247_g1_i2	5	3	3	2	9	0	2	2	3	4
c23939_g1_i1	7	3	8	5	8	6	2	8	9	9
c18447_g1_i1	1	0	0	0	0	0	0	2	8	0
c34463_g3_i1	32	28	29	17	27	33	14	18	30	14
c38017_g1_i4	109.28	131.02	127.55	141.84	141.3	33.27	38.03	217.74	73.89	171.48
c29326_g1_i4	81.29	82.79	84.71	85.66	71.42	141.11	80.32	74.72	79.57	88.96
c40608_g1_i1	3017.57	1858.86	1284.83	2605.29	2927.23	775.81	517.28	2557.95	2397.59	1541.5
c7114_g1_i1	0	0	0	0	0	0	0	0	0	0
c4948_g1_i1	5	12	17	13	19	13	10	12	10	16
c28379_g1_i1	234.96	113.73	192.96	160.76	190.35	218.82	100.17	201.17	155.26	176.31
c43614_g1_i1	0	1	4	1	0	0	0	0	1	2
c37066_g1_i6	0	0	11.23	0	0	0	3.72	8.3	0	0
c14157_g1_i1	0	0	0	0	0	2	0	0	0	1
c7708_g1_i1	3	1	4	1	1	3	0	5	1	5
c39218_g1_i4	200.62	165.6	156.9	153.93	169.83	207.42	86.22	180.67	158.7	170.62
c10495_g1_i1	2	7	12	7	6	22	11	23	13	7
c36440_g2_i1	0	0	1	0	0	1	0	0	0	0
c27177_g2_i1	2	0	0	4	8	4	1	4	4	3
c22912_g1_i1	0	0	0	2	0	2	0	0	0	1
c19074_g1_i1	8	8	20	7	12	7	7	11	14	16
c49712_g1_i1	19	12	14	14	12	7	9	16	12	5
c43933_g1_i1	1	5	4	3	4	2	0	3	5	2
c30604_g1_i1	365	163	179	196	319	275	140	248	313	174
c35287_g1_i4	192.86	435.63	640.66	438.09	280.06	365.64	255.46	439.22	323.28	428.95
c43922_g1_i1	0	0	0	2	0	5	0	0	0	1
c27295_g1_i2	0	0	0	0	17.48	16.67	1.76	12.35	0	5.83
c35247_g1_i3	27	0	1.32	49.47	24.1	29	10	38	0	0
c30677_g1_i1	12	2	8	6	1	4	2	3	6	3
c38416_g2_i4	3429.57	3074.68	1488.35	3284.53	5119.03	4381.12	2571.6	5230.11	4309.39	6732.02
c36714_g1_i2	41.35	0	71.86	45.92	9.09	17.13	2.98	27.76	40.16	14.1
c30391_g2_i1	108	90	75	67	82	98	57	64	91	103
c10553_g1_i1	9	16	0	0	0	3	2	16	13	4
c30867_g1_i1	0	0	1	0	0	0	0	0	9	0
c38436_g1_i8	309.57	181.06	278.53	254.42	323.21	331.73	149.64	195.01	229.16	292.88
c19916_g2_i1	15	7	8	16	18	22	15	27	35	36
c35710_g1_i2	308.39	420.11	326.06	378.21	584.53	545.27	244.41	528.6	624.92	545.07
c19749_g1_i1	0	0	0	1	0	2	0	0	0	1
c36025_g3_i1	0	0	5	18	1	10	0	0	2	6
c27236_g1_i2	113.89	76.9	124.8	88.69	122	77.84	46.9	114.86	80.95	103.52
c35383_g3_i1	1449.18	1628.53	1613.85	1480.98	2003.46	1606.32	714.21	1657.36	1892.66	1894.52
c40408_g2_i1	105.08	94.66	76.9	101.55	113.68	100.65	49.99	136.37	98.79	133.02
c17508_g1_i1	1	1	0	0	0	1	0	2	4	0
c35832_g2_i3	37.2	64.93	45.2	52.75	45.83	32.27	13.37	27.79	42.49	49.01
c26916_g1_i1	0	0	0	0	0	0	0	0	0	0
c12075_g1_i1	0	0	0	0	0	1	0	1	1	0
c50397_g1_i1	0	0	0	0	0	0	0	0	0	0
c49796_g1_i1	33	40	54	41	36	22	14	26	32	24
c37929_g1_i3	123.99	122.31	169.39	134.14	133.98	147.56	89.22	159.67	151.53	139.1
c35033_g2_i1	1522	1259	1732	1427	1561	1541	683	1408	1279	1371
c35719_g1_i3	6	8.92	18.05	3.11	17.16	12.87	0	17.63	7.71	2.84
c33965_g1_i1	420.57	509	689	490	462.95	529.85	257.96	763	420	1024.86
c30919_g1_i2	3308.67	3761.38	1730.15	3053.44	5236.76	2883.08	1693.35	3098.89	2777.41	4195.78
c30179_g1_i2	210.28	257.62	571.73	377.47	392.8	226.68	170	442.04	300.18	547.62
c9588_g2_i1	3	2	7	6	4	3	2	3	5	4
c39591_g1_i5	0	4.07	5.91	9.73	4.48	2.49	2.17	5.5	3.59	13.43
c33823_g1_i2	817.23	1161.83	837.84	1135.69	1436.24	945.88	593.74	915.3	1228.49	1395.33
c25812_g1_i1	5	4	7	0	0	6	1	35	50	7
c23502_g1_i1	260.3	429.27	369	550.35	558	309	288	392.23	732	770
c39122_g1_i3	1073.97	1249.18	727.28	1353.35	1525.35	1253.34	762.1	1342.48	1544.08	2192.61
c35349_g1_i10	0	93.81	0	4.28	0	0	14.73	15.61	31.85	0
c29217_g1_i1	6.14	15.02	11.96	25.97	33.73	21.9	14.22	18.92	31.46	14.88
c665_g1_i1	2	2	0	0	1	1	4	1	3	3
c23412_g1_i1	5.2	3.24	6.7	3.48	4.37	7.7	2.68	5.58	2.17	1.09
c31534_g2_i1	14	8	17	18	9	16	12	15	15	5
c36818_g2_i4	162.24	110.62	119.04	115.48	119.87	128.35	48.7	145.72	126.27	117
c5800_g1_i1	0	0	0	0	0	0	0	0	0	0
c32816_g1_i1	26	9	31	14	0	30	0	97	77	37
c29434_g1_i5	41.79	34.5	28.54	38.83	69.61	28.85	19.04	13.08	9.95	19.05
c35118_g1_i3	0	3.45	1	2.39	1	1	1	1	1.32	3
c7543_g1_i1	5	0	0	0	0	0	0	2	0	45
c26483_g1_i1	2	1	4	7	1	16	0	0	2	0
c36313_g1_i1	76.74	76.38	101.34	91.1	65.82	97.04	39.86	100.3	85.16	50.15
c38280_g1_i4	55.01	118.07	69.44	139.32	195.32	108.45	66.87	68.17	126.17	31.58
c24130_g3_i1	456	81	186	338	344	288	425	564	362	346
c42399_g1_i1	0	1	0	0	0	0	0	0	1	4
c38159_g1_i4	541.5	337.75	294.59	344.83	455.75	293.28	201.02	402.13	399.97	343.08
c35188_g1_i5	29.74	31.45	27.85	27.86	2.86	27.11	11.1	33.2	20.42	20.01
c27074_g1_i2	36.85	13.23	25.57	43.88	42.22	30.59	16.66	44.01	38.02	46.37
c39292_g1_i1	119.1	153.14	134.28	172.62	263.79	142.48	98.29	194.84	278.98	271.57
c16303_g1_i1	0	0	0	1	0	0	0	0	0	1
c30434_g1_i1	126	62.97	116.14	116.07	89.95	32	17	119.18	78	109.97
c36844_g1_i2	21.24	24.46	143.6	64.12	79.69	56.03	0	27.34	6.6	0
c45297_g1_i1	0	0	0	0	0	0	0	0	0	0
c36062_g3_i4	59.36	48.95	23.07	88.58	29.24	5.3	3.48	72.79	61.49	81.42
c33564_g2_i3	43.31	51.53	0	34.92	0	48.9	35.48	26	16.82	4.82
c33635_g2_i3	533.35	414.45	689.24	445.32	449.92	427.02	231.32	411.15	437.95	354.26
c23691_g1_i1	2	6	5	1	10	19	6	13	7	8
c25571_g1_i1	3	1	2	1	0	3	0	10	5	1
c39962_g2_i1	13.81	9.4	12.37	3	14.2	4.42	11	9	11	12.22
c51892_g1_i1	3	0	2	0	0	3	1	2	0	1
c38844_g1_i5	92.48	61.88	100.61	63.2	95.45	50.11	51.66	73.59	121.05	47.27
c23340_g1_i1	0	0	0	0	0	1	0	0	0	1
c32122_g2_i1	0	0	4	3	1	0	0	1	4	1
c24723_g1_i1	5	0	1	5	1	1	2	1	2	5
c34162_g1_i1	13.58	0	39.92	21.74	25.51	5.51	4.67	4.26	32.22	10.53
c18139_g2_i1	1	3	0	2	2	2	0	1	1	0
c25916_g1_i3	40.15	18.14	26.33	16.88	16.88	5.58	0	14.96	8.01	14.19
c23508_g1_i2	5.6	0	2.6	12.11	11.49	22.28	1.26	5.97	9.7	0
c24493_g4_i2	5	10	10	14	6	6	3	18	11	3
c39413_g3_i2	56	63.04	70	56	38	33	24	43	38	39
c38951_g1_i2	0	0	0	0	1.3	0	0	0	0	0
c45497_g1_i1	0	0	0	0	0	0	0	0	0	0
c32466_g1_i2	823	597	748	716	747	705	349	744	742	685
c1081_g1_i1	0	0	0	0	0	0	0	0	0	0
c35128_g1_i8	11.84	0	9.96	0	30.97	34.37	0	17.44	25.09	14.36
c50978_g1_i1	5	5	3	9	5	4	1	7	1	4
c32307_g2_i1	16	20	48	25	25	7	7	42	24	13
c34139_g1_i2	751.93	649.61	490.13	637.3	830.66	753.99	428.87	823.12	821.49	1055.08
c18579_g1_i1	54	32	66	52	48	52	16	78	44	49
c15057_g1_i1	0	0	0	0	0	0	0	0	0	0
c31883_g1_i2	1501.94	1200.29	725.77	1497.33	1999.07	1165.35	621.08	1185.84	1227.74	1348.43
c15069_g1_i1	0	0	5	1	0	2	1	3	0	3
c43205_g1_i1	4	0	1	1	1	1	1	3	3	2
c50219_g1_i1	1	0	0	2	2	1	0	0	1	0
c13358_g1_i1	0	0	0	1	0	0	0	0	0	0
c41668_g1_i1	1	0	0	0	1	1	1	1	0	0
c37291_g4_i2	93.9	93.07	114.71	76.95	87.65	154.49	41.85	78.49	112.01	125
c40628_g1_i1	1.33	0	3.21	1.31	1	4.59	0	6.56	3.88	1.92
c31997_g2_i6	13.71	5.04	5.1	21.58	33.89	16.01	6.19	20.27	23.57	11.08
c32537_g1_i1	300.52	249.2	296.78	271.72	346.87	295.16	158.24	270.94	288.85	259.04
c38957_g1_i3	5.16	0	0	0	126.53	240.27	102.26	28.11	119.51	0
c28447_g1_i1	32.87	18.52	16.57	18.74	5.96	30.61	17.45	39.01	34.26	3.07
c41945_g1_i1	42	26	27	20	22	53	20	59	50	33
c39961_g3_i4	9	1.59	6.14	3.25	4.63	8.1	1.78	6.51	6.73	9.79
c34853_g1_i1	473	371	451	496	405	639	396	515	503	459
c17904_g2_i2	44	34.79	43.08	63.69	37	25	10	39	28.13	29.96
c17591_g1_i2	0	0	12.87	18.15	13.5	9.79	7.59	16.05	15.01	0
c31415_g1_i2	82.92	61.65	60.24	37.7	60.58	68.4	51.59	91.38	79.99	74.6
c37211_g1_i3	75.41	64.54	94.01	61.85	129.95	156.62	35.26	84.51	104.5	36.62
c36488_g5_i1	1	0	1	1	2	1	1	0	1	2
c40611_g1_i7	22.13	38.74	44.44	65.37	31.33	29.44	17.14	91.56	51.34	56.45
c28982_g2_i1	330	433.66	394.34	276.84	109.98	275.41	243.89	54	215.65	35.45
c31223_g2_i1	73	41	54	46	63	68	59	64	70	72
c36526_g1_i4	24.18	15.76	17.29	16.55	15.51	0	9.82	42.68	27.39	43.26
c34764_g1_i3	0	0	0	1	1	0	0	0	0	0
c30777_g1_i1	3996.54	1905.03	2113.94	1889.79	1365.24	1851.4	309.95	1091.61	1444.53	2011.87
c31447_g1_i1	19	23	33	22	46	99	37	44	27	23
c27480_g1_i1	6	5	23	5	8	6	3	9	10	2
c32928_g1_i2	0	0	0	8.62	0	13	0	0	0	4
c19377_g2_i1	3	2	0	2	1	2	0	1	0	1
c37951_g1_i1	199.33	197.29	261.99	161.96	269.64	160.75	173.56	247.69	293	231.21
c17708_g2_i1	2	2	2	2	3	6	1	0	2	0
c29842_g2_i2	55	53	83	62	45	51	37	75	74	77
c22523_g1_i1	58	68	25	61	124	107	64	66	69	64
c46362_g1_i1	5	1	2	0	6	3	3	1	2	0
c24842_g2_i1	5	5	6	7	4	4	4	9	7	3
c35505_g1_i1	27	22	72	16	0	61	6	298	259	44
c16928_g1_i1	0	0	0	0	0	0	0	1	1	0
c20503_g1_i1	1	0	1	1	0	2	0	4	11	2
c46568_g1_i1	8	6	4	6	4	1	0	9	7	10
c40110_g1_i2	150.25	0	45.99	46.82	145.56	95.61	74.81	146.93	68.47	76.11
c40473_g1_i5	63.01	92.65	97	123.39	172.78	99.12	7.87	70.64	43.99	71.04
c35589_g1_i2	65.82	22.98	71.62	23.07	76.32	64.16	25.71	19.83	45.53	1.19
c33689_g1_i2	0	0	0	11.55	0	6.53	0	0	8.62	0
c40186_g1_i3	550.27	488.6	496.03	460.64	385.55	595.5	279.97	551.65	554	613.94
c33349_g1_i1	186.11	202.75	270.84	199.58	273.23	287.81	130.89	266.94	225.55	315.83
c33929_g1_i2	436	304.54	373	290	299	232	124	287	243	341
c34673_g1_i6	337.94	69.6	0.35	209.91	201.02	309.38	311.63	344.81	67.1	247.87
c32181_g1_i1	0	2.35	4.75	0	0	3.76	0	9.5	0	9.66
c26231_g2_i1	0	0	0	0	0	0	0	0	0	0
c38013_g1_i13	136.6	0	115.84	0	138.6	128.5	41.02	195.43	200.77	0
c35863_g1_i2	4.66	6.47	2.9	12.3	18.85	0	0	2.14	11.01	6.79
c37164_g1_i6	198.03	251.57	312.91	226.81	219.78	227	118.91	249.99	234.83	203.21
c20289_g1_i1	1	0	5	0	0	5	0	8	9	3
c29122_g1_i1	0	0	0	3	0	0	0	0	0	3
c28107_g1_i1	407	175	139	246	218	250	136	169	288	204
c3993_g1_i1	3	3	4	7	14	4	3	8	4	3
c46739_g1_i1	3	2	1	1	1	1	0	2	3	4
c8752_g1_i1	1	0	0	0	0	1	0	0	0	0
c12094_g1_i1	0	0	0	0	0	0	0	0	0	9
c26806_g1_i1	0	0	0	0	0	0	0	0	0	0
c16199_g1_i1	0	0	0	1	0	1	0	0	0	0
c39752_g1_i4	122.5	75.82	88.64	66.96	117.55	116.54	81.54	111.52	97.93	89.06
c49743_g1_i1	1	0	0	0	0	0	1	0	0	0
c41107_g1_i1	0	2	0	1	0	0	2	0	3	1
c35353_g3_i1	707	764	386	724	922	586	265	800	922	1374
c5406_g1_i1	0	0	0	0	0	0	0	0	4	1
c46016_g1_i1	0	0	0	0	0	0	0	0	0	0
c33630_g1_i1	2	0	0	0	0	3	0	2	0	0
c39020_g1_i1	766.89	630.16	695.2	605.15	665.79	719.48	379.4	670.32	772.48	699.42
c49350_g1_i1	2	0	2	1	0	0	0	1	1	4
c49296_g1_i1	0	0	0	4	0	1	0	0	0	0
c25798_g1_i1	4	4	2	12	0	0	1	26	65	7
c23149_g1_i1	3	3	3	2	6	0	1	2	5	3
c36560_g1_i2	377	321.44	323.24	317.57	351.38	207.72	128.92	365.81	416.28	338.4
c37256_g1_i4	24.82	26.53	31.92	19.27	59.14	42.53	10.09	71.05	43.3	15.01
c12644_g1_i1	0	1	1	0	1	0	0	1	0	1
c34638_g3_i1	968	500	558	1213	530	1499	636	1131	932	1334
c33578_g1_i2	0	0	0	13.76	0	0	0	0	0	15.96
c27302_g1_i2	0	0	1.2	1.74	3.25	0	0	1.19	1.63	0
c26611_g2_i1	0	0	1	0	0	2	0	3	7	2
c23117_g1_i1	8	12	24	11	0	17	1	63	107	20
c39595_g1_i1	430	358	388	333	269	308	207	298	336	276
c35836_g1_i2	306.38	290.64	141.41	352	379.19	233.65	214	370.92	341.84	423.14
c30278_g1_i1	0	14.38	50.31	0	86.11	0	0	0	37.38	0
c35568_g1_i1	45.34	31.1	104.77	58.65	61.48	72.01	47.97	64.95	63.5	48.56
c28520_g1_i1	14.93	8	6.01	5.95	16	9.07	7	14	15	9.11
c38674_g1_i4	416.84	278.39	376.44	376.07	322.58	347.49	219.85	419.29	385.67	385.02
c39436_g1_i1	436.11	436.43	467.73	431.99	352.44	372.49	236.37	450.57	388.99	379.25
c30131_g2_i1	14	36	13	28	17	93	22	39	49	38
c30257_g1_i1	5	8	9	3	0	2	0	16	10	3
c37024_g2_i4	63.86	63.07	61.23	86.77	101.78	45.53	13.38	65.6	59.45	65.62
c36348_g2_i2	368.41	317.33	332.85	364.04	337	260.61	145	445.69	405	404
c40741_g1_i1	4	2	3	2	7	2	0	6	11	5
c37654_g1_i1	0	3.75	9.27	0	0	10.08	0	12.14	0	12.05
c37822_g1_i5	54.35	80.57	15.17	148.94	47.88	137.78	39.73	34.16	79.33	89.22
c39629_g1_i8	4.21	0	1.6	0	0	0	0	0	0	0
c38815_g3_i1	0	4.82	0	6.27	0	5.96	8.3	0	4.55	0
c18633_g1_i1	0	0	2	0	0	0	0	2	6	0
c16530_g1_i1	0	0	0	0	0	0	0	0	0	0
c34948_g1_i1	20.22	23.37	11.79	54.04	3.21	32.64	15.72	20.62	9.6	35.37
c27208_g1_i1	1	1	0	0	0	0	0	0	0	1
c39359_g2_i4	52.75	105.59	22.06	42.84	81.42	13.44	16.93	44.13	31.23	93.9
c33804_g3_i1	65	42	38	47	56	86	23	61	104	56
c10550_g2_i1	7	1	0	0	3	7	0	7	4	7
c25257_g1_i1	0	0	0	0	0	0	0	5	4	4
c25951_g1_i1	0	0	0	0	0	0	0	0	0	2
c28378_g1_i1	0	0	0	0	0	0	0	0	19.53	1.03
c39919_g2_i1	17.3	35.08	35.54	47.54	75.98	48.54	28.64	47.91	51.96	28.22
c31325_g1_i1	9	13.82	4.04	5.19	3.44	7.86	2	12.63	3	9.58
c17733_g1_i1	0	0	0	4	0	0	0	0	0	0
c34218_g1_i2	84.59	37.84	49.91	35.43	44	15.19	20	44.52	72.66	57.7
c39075_g1_i2	3.07	0	0	0	0	6.15	0	5.6	0	3.37
c33461_g2_i1	8.98	17.82	16.94	0	11.78	0	7	9.46	11.55	14.84
c49747_g1_i1	0	1	1	0	1	0	0	1	1	0
c31412_g1_i3	63.76	49.86	57.18	45.11	57.93	14.26	5.58	40.09	60.34	44
c33132_g1_i2	92.02	90.89	130.11	62.13	120.66	64.54	35.92	112.85	100.66	160.51
c9250_g1_i1	194	496	96	383	216	184	72	334	198	455
c43169_g1_i1	9	0	0	3	0	0	0	3	0	6
c15079_g1_i1	0	0	0	0	0	0	0	0	1	0
c36618_g1_i6	0	0	13.43	16.13	16.68	14.05	12.22	0	0	0
c39631_g2_i4	75.61	66.41	103.14	114.88	64.14	70.04	8.45	132.3	56.73	19.61
c35903_g1_i1	4	0	0	0	0	0	0	0	0	0
c35082_g1_i2	23.32	0	0	6.68	12.43	0	0	0	0	0
c38893_g1_i3	357.98	275	735	290.93	328	240	153	302	383	245
c31452_g1_i1	380	238	944	213	208	514	308	381	312	267
c35586_g4_i3	638.8	560.14	508.94	573.61	778.78	1247.92	399.66	723.29	786.42	844.96
c32304_g1_i3	215.62	46.11	642.63	235.29	353.53	0	0	12.27	115.01	18.06
c28472_g1_i2	2.23	3.14	3.01	2.48	1.12	1.3	1.57	1.37	1.37	1.71
c27842_g1_i1	0	0	0	4	0	1	0	0	0	1
c26654_g2_i1	147	125	97	116	196	161	91	93	113	133
c39115_g1_i3	48.27	24.18	60.34	48.35	60.94	72.61	24.34	48.68	24.33	84.82
c36261_g5_i2	0	0	1	2	1	1.04	0	0	0	0
c5627_g1_i1	4	0	0	0	0	0	0	4	0	88
c38114_g1_i3	414.12	335.54	218.92	395.67	610.92	292.72	293.52	505.12	719.88	486.82
c37627_g1_i7	31.86	0	67.08	0	0	0	0	0	0.01	0
c51423_g1_i1	0	0	0	2	0	0	1	0	0	0
c37146_g1_i7	396.57	395.97	416.28	343.32	409.28	364.13	157	355.96	370.29	592.58
c37145_g1_i2	643	522	532	551	558	634	303	757	647	857
c22048_g1_i1	1	1	0	2	0	1	0	9	7	2
c33630_g2_i2	108	68	101.12	80	81.14	124	51	90.91	96.44	137
c38338_g1_i3	496.11	308.71	391.74	448.98	454.15	535.77	194.71	535.61	487.16	352.86
c36169_g1_i5	27.41	24.34	0	52.79	18.58	0	0	6.59	21.56	59.98
c2188_g1_i1	8	24	9	21	14	15	4	35	12	15
c20354_g1_i1	0	0	0	0	0	0	0	0	3	0
c41990_g1_i1	26	27	32	26	33	29	20	25	32	28
c34013_g1_i3	17.37	16.13	11.9	18.28	66.16	17.53	7.4	50.92	60.1	62.68
c33133_g1_i1	6.35	7.99	21.53	9.96	7.16	7.89	13.52	16.69	16.38	12.81
c30018_g1_i4	28.45	10.35	20.86	24.03	68.44	20.59	4.89	17	38.97	35.41
c25581_g1_i1	7	13	9	7	7	15	5	10	6	9
c21688_g1_i1	1	1	1	0	1	1	0	0	1	2
c48268_g1_i1	0	0	0	0	0	0	0	2	1	0
c31560_g1_i3	0	5.34	0	0	5.66	0	0.76	0	0	0
c17553_g1_i1	13.41	31.32	34.71	23.65	75.65	30.01	15.2	51.07	26.77	46.32
c33791_g1_i3	22588.2	19368	27429.5	23133	34662.4	17493.5	7336.45	31758.8	26522.1	26868.1
c49405_g1_i1	1	2	2	1	3	0	0	0	4	0
c7131_g1_i1	7	0	8.41	5	4	6.22	0	4.31	6	1.39
c37502_g1_i3	4.67	0	12.01	0	0	5.64	2.72	1.41	1.82	4.34
c34461_g1_i3	21.21	21.07	40.55	0	0	28.06	19.65	0	4.82	0
c30378_g1_i2	110.62	86.8	88.5	201.66	121.75	148.46	48.78	135.4	198.51	184.95
c45218_g1_i1	4	0	1	2	2	4	1	5	4	1
c40345_g1_i9	20	16	6	12	22	24	14	13	13	8
c36283_g1_i2	12.35	7.69	22.9	13.22	26.19	29.3	11.01	22.01	34.38	32.23
c28555_g1_i1	0	9.2	6.99	19.3	22.89	33.12	10.12	59.2	27.42	0
c37285_g1_i3	601.99	382.04	478.29	547.18	772.36	562.44	486.04	586.25	586.56	340.22
c40220_g1_i1	0.09	0	0	0	13.2	2.26	17.51	0	37.35	0
c40045_g1_i3	2.24	7.09	6.46	6.76	1.48	6.43	4.03	3.92	10.71	3.53
c35092_g1_i1	187.57	134.53	222.09	147.12	117.87	265	103	158.16	162.95	149.53
c36547_g2_i1	1	3	1	3	4	1	1	2	2	1
c29796_g1_i5	7.43	5.99	0	3.76	15.66	7.74	0	0	0	0
c41224_g1_i1	5	7	6	10	14	0	0	4	10	0
c31656_g1_i2	71.01	32	67	65.62	30.68	78.17	33.47	40.19	40	53.4
c27935_g1_i2	25.02	5.44	0	0	23.49	13.49	0	0	5.55	0.9
c36225_g1_i2	121	102	119	87	108	85	45	131	155	91
c35399_g1_i5	16.77	23.5	0	32.64	15.03	0	0	16.56	29.65	12.57
c32679_g1_i2	81.22	81.16	232.36	78.09	125.29	103.73	59.82	109.66	88.41	86.72
c39265_g1_i1	44.65	124.15	100.94	57.39	79.58	66.04	44.54	78.23	66.18	74.21
c39987_g1_i1	9541.81	4563.59	6322.06	4684.43	5343.81	6620.92	5448.99	5028.43	6305.42	5161.62
c26890_g1_i3	38.63	20	19.21	30	9	5	8.35	18	20	7
c46300_g1_i1	1	4	3	3	2	7	3	3	7	13
c39262_g1_i1	1269.3	1043.12	885.46	1050.66	716.14	1184.34	517.62	1097.38	999.88	899.63
c29213_g1_i1	1	0	0	0	0	0	0	0	0	10.4
c36295_g1_i9	335.24	510.72	242.86	505.43	778.88	394.08	314.64	533.27	664.04	618.86
c35834_g2_i2	81.87	75.41	28.03	38.03	44.26	50.59	20.94	68.19	63.37	53
c37823_g1_i1	229	177	404	237	176	268	119	325	246	223
c39942_g1_i4	559.55	390.95	537.35	430.35	251.69	580.45	331.19	464.57	484.8	481.01
c38675_g2_i8	127.83	179.19	231.42	150.07	147.88	141.62	47.92	120.63	67.44	484.32
c3982_g1_i2	281	235	173	239	296	298	128	249	261	323
c37293_g1_i4	0	3.58	4.5	0	0	0	1.54	0	3.44	1.7
c52262_g1_i1	1	1	1	3	0	3	0	2	0	1
c34118_g2_i1	4.98	0	1.25	8.8	6	7.6	3.21	0	1	2.16
c27792_g1_i4	4.46	6.41	9.09	0	0	33.96	0	0	0	32.31
c38569_g1_i4	52.86	57.78	99.52	58.99	82.82	75.12	7.93	71.23	68.01	73.14
c38084_g1_i1	133.08	138.73	149.72	134.57	138.71	170.26	80.53	133.84	136.26	111.26
c33937_g1_i3	51.66	15.72	14.64	23.8	14.12	21.65	7.93	0	8.87	9.66
c46234_g1_i1	0	0	0	3	3	0	0	1	1	0
c32492_g1_i1	3	2	1	0	0	2	0	3	6	0
c9877_g1_i1	0	0	0	0	0	0	0	0	1	0
c9050_g2_i1	0	0	1	2	0	0	1	1	2	0
c46866_g1_i1	21	10	10	11	15	6	4	17	13	10
c41910_g1_i1	2	2	1	3	0	3	0	11	25	4
c32196_g1_i5	9.72	25.94	26.03	20.97	28.01	11.35	3.56	24.78	5.75	23.75
c39590_g1_i7	4.15	0	9.44	47.37	7.42	25.6	6.14	15	0	11.92
c26028_g1_i4	252.47	306.74	52.86	254.72	223.04	620.94	217.84	576.57	311.31	1026.2
c30950_g2_i1	0	0	1	0	0	0	0	0	0	0
c40075_g1_i2	17.4	5.4	10.67	14.48	18.68	10.08	3.44	20.18	18.63	22.72
c33572_g1_i3	18.3	14.64	21.52	9.82	14.37	15.15	6	13.17	17.43	11.5
c43870_g1_i1	8	9	14	10	10	10	5	14	8	5
c616_g2_i1	0	0	0	0	0	0	0	0	0	0
c38408_g1_i3	39.98	7.41	43.25	40.5	119.24	40.3	0	36.33	8	9.07
c7662_g1_i1	0	0	0	0	7	10	3	1	0	0
c40080_g2_i2	3485.27	3129.58	2498.07	2614.84	2645.54	4528.59	1967.78	3801.32	4325.14	7056.49
c35969_g1_i3	448.55	347.1	199.25	310.22	283.75	396.53	219.03	267.48	285	286
c23197_g2_i1	2	0	0	0	0	0	0	2	6	0
c20799_g1_i1	2	1	0	0	3	1	3	5	0	3
c19377_g1_i1	5	27	2	26	5	0	0	13	14	13
c40427_g1_i12	167.18	191.64	341.24	287.27	269.66	102.9	65.85	202.54	161.67	287.37
c40622_g1_i5	742.76	559.6	505.07	537.84	497.7	692.39	310.83	667.73	809.38	553.84
c31200_g1_i1	22.82	105.79	36.11	28.17	16.42	62.59	28.47	70.03	15.37	14.95
c39927_g3_i2	312.95	256.49	207.28	266.83	202.6	232.16	102.49	274.75	273.63	249.57
c35367_g1_i10	0	0	99.28	27.29	75.97	0	0	65.1	103.58	117.21
c23316_g1_i1	1	0	0	1	0	0	0	0	1	1
c40392_g1_i3	117.2	101.63	54.89	83.96	67.32	68.97	50.98	105.38	72.42	34.74
c31088_g1_i2	227.57	165.36	241.67	197.35	197.35	196.61	93.04	271.88	183.85	195.1
c37544_g1_i2	19.56	59.65	65.37	80.36	101.95	53.46	53.88	0	71.53	37.98
c51159_g1_i1	6	6	8	9	8	4	0	5	5	16
c51027_g1_i1	0	2	1	2	1	0	0	0	0	0
c39650_g2_i1	77	54	67	62	48	55	17	57	71	56
c39559_g3_i2	143.35	126.25	135.68	141.7	82.87	128.47	79.01	160.34	170.73	138.91
c25357_g1_i1	6	10	27	9	7	2	1	4	3	3
c19158_g2_i1	13	36	25	25	59	30	25	21	35	26
c40425_g2_i1	959.73	575.25	720.32	640.68	546.56	650.42	398.46	797.27	801.35	611.31
c38677_g1_i4	0	0	0	0	0	7.12	0	0	0	7.25
c35859_g1_i10	39.57	33.58	33.48	28.43	36.16	23.97	4.9	14.95	26.27	40.14
c39813_g1_i5	169.48	139.74	106.87	103.16	147.08	209.71	0	200.29	135.59	108.26
c31640_g1_i2	235.43	198	138.26	206.42	239.58	141.83	116.69	216.84	255.62	162.95
c27050_g1_i2	0	0	0	0	47	23	15	10	0	21
c33179_g1_i4	137.21	142.96	67.64	83.59	63.73	98.72	38.99	72.67	110.67	159.1
c18852_g1_i2	6	5	4	6	11	5	8	3	6	13
c25776_g2_i1	2	1	2	5	1	1	2	2	2	3
c35058_g2_i10	0	0	0	0	0	0	0	0	0	0
c22682_g1_i1	0	0	0	5	0	3	0	1	0	0
c38143_g1_i2	50.87	113.72	122.1	78.77	160.74	428.79	386.68	116.63	108.51	62.19
c34432_g2_i1	4.68	5.68	6.66	4.08	9.29	1.19	5.57	4.41	8.73	5.28
c19104_g1_i1	0	0	0	0	0	0	0	0	0	0
c560_g1_i1	0	0	0	0	0	0	0	0	0	0
c34249_g1_i4	308.75	294.91	200.71	273.23	309.76	224.02	116.18	276.75	330.69	327.47
c31589_g1_i3	0	0	0	6.47	0	0	0	0	0	0
c21721_g1_i1	8	3	5	7	7	6	4	4	3	3
c34692_g1_i3	4	1	2	6	4.34	1	0	1	0	1
c40364_g4_i1	0	0	1	1	2	1	0	0	2.49	1
c24988_g1_i1	43	33	26	48	48	45	11	43	51	27
c35553_g1_i4	87.85	152.28	110.3	136.96	174.8	83.17	17.56	87.27	149.24	89.35
c39646_g3_i3	14014.2	13094.6	5756.11	12709.5	16806.6	11282.3	7472.32	14009.9	17333.1	14598.3
c37902_g1_i1	97.04	44.82	79.14	79.96	96.42	65.14	0	24.27	75.06	54.54
c27504_g1_i1	0	1	0	1	0	0	0	2	1	0
c39068_g1_i4	617.27	606.28	403.53	655.44	625.17	503.01	319.99	543.03	579.25	488.83
c33901_g2_i3	3.42	6.11	5.53	3.24	7.47	21.08	0	11.03	10.64	3.42
c39001_g2_i3	79.37	111.82	48.13	80.5	94.43	118.54	33.03	97.82	93.73	87.67
c33771_g1_i1	19.47	18.04	31.1	34.82	24.46	22.46	0	74.36	31.47	56.4
c48765_g1_i1	19	14	25	15	13	15	7	15	10	18
c37312_g1_i5	2342.09	2115.93	2779.48	1530.06	2126.75	2237.05	1471.54	1627.01	1448.93	977.75
c30595_g1_i1	314	281	377	327	418	501	200	455	338	447
c37983_g4_i2	128	76	101	92	126	105.74	39	139	118	131
c25944_g1_i1	211	157	256	215	247	234	85	197	166	150
c24849_g1_i1	12	9	7	9	3	8	4	16	8	8
c34482_g2_i2	4.39	8.12	13.31	11.54	16.77	18.76	9.27	10.15	18.01	4.78
c25341_g3_i1	3	3	3	0	0	1	0	12	25	3
c12076_g1_i1	5	7	12	10	8	6	5	10	5	6
c1233_g1_i1	0	2	0	1	1	0	0	2	0	0
c40264_g1_i11	258.31	176.45	238.32	193.63	152.06	193.85	83.62	173.3	230.94	132.31
c34140_g1_i3	10457	8861.81	8001.57	13917.9	22433.4	11422.2	6052.15	16985.1	16971.2	18264.7
c23785_g1_i2	3	1	2	2	3	1	1	0	1	1
c26383_g1_i1	69.39	62.92	72.81	52.6	80.08	51.65	19.23	61	69	57.33
c46081_g1_i1	30	27	24	17	31	19	7	42	41	31
c38296_g1_i1	0	36.08	0	0	51.4	0	0	31.57	37.84	0
c39493_g1_i3	155.13	73.53	40.09	105.38	0	211.45	94.21	100.43	67.84	0.92
c38358_g1_i4	7.55	0	14.23	0	13.87	27.4	0	14.53	35.67	6.91
c38892_g3_i4	0	1.93	3.45	6	0	0.34	0	3.81	0	0
c25002_g1_i2	16.52	4.62	4.43	0	11.94	7.08	0	4.28	0	5.14
c38904_g2_i6	80.36	22.26	55.11	49.08	0	37.83	0	43.22	58.04	0
c40252_g1_i12	60.04	26.09	26.41	64.95	78.2	24.92	30.44	78.6	103.05	87.68
c8282_g1_i1	3	0	0	0	0	0	0	0	0	11
c35403_g1_i4	39.76	19.88	29.95	40.01	0	40.15	9.82	59.8	10.02	30.2
c40374_g1_i5	80.53	70.87	0	129.16	36.32	162.94	0	137.48	0.04	0
c33677_g1_i4	15.7	45.88	47.87	45.56	81.36	7.84	11.97	31.45	51.08	24.65
c38378_g1_i2	5619.52	5106.78	4834.69	5469.65	5661.32	4781.63	2612	5361.84	5800.2	4300.02
c39962_g1_i1	163	135	181	147	163	153	126	211	215	166
c22874_g1_i1	3	2	6	4	0	6	0	20	58	7
c36686_g1_i2	277.51	353.34	248.6	271.54	406.68	338.04	152.93	323.59	345.41	441.84
c40128_g2_i1	0	2	2	0	0	1	1	1	1	1
c27346_g1_i1	0	0	0	4	0	0	0	0	0	4
c25349_g2_i1	0	0	0	0	0	0	1	0	0	1
c40265_g1_i2	605.46	489.07	539.16	533.99	543.34	549.31	338.91	612.07	591.83	609.46
c23170_g1_i2	19	3	26	29	3	14	6.52	13.52	7.04	23
c6784_g1_i1	0	0	0	0	0	0	0	5	0	0
c24949_g1_i1	1	0	1	0	0	2	0	0	0	1
c24960_g2_i2	225	203	276	218	243	86	37	191	79	172
c22504_g1_i1	67	68	82	83	82	71	44	75	85	94
c49051_g1_i1	0	0	0	0	0	0	0	0	0	1
c38212_g2_i2	1695.34	1520.56	801.54	2183.71	4265.45	1900.05	1616.05	3058.24	3459.02	2748.33
c7040_g1_i1	33.67	43	56	50.29	61.34	52.34	19	41.99	33	55
c36328_g2_i2	160.32	389.13	248.89	291.62	520.58	384.08	164.27	220.89	252.4	380.39
c39822_g1_i2	5.99	0	5.26	2.69	7.79	9.54	0	6.13	11.29	4.84
c38743_g2_i1	599.97	570.01	622.89	558.8	621.71	633.93	316.42	727.12	653.73	656.83
c36390_g1_i5	0	5.45	0	0	3.94	7.3	0	11.92	4.96	0
c31240_g1_i3	4	1.12	1.72	0	0.92	1.78	0	2.02	0	0
c34648_g1_i4	5310.39	4686.87	8382.17	5767.24	5965.68	6524.78	3212.51	5590.16	4961.26	5242.54
c29189_g1_i1	15	9	34	18	0	27	1	103	115	22
c39019_g1_i1	900.23	1011.5	546.59	1037.39	1312.11	819.8	484.34	1052.15	1262.53	1195.76
c39926_g1_i5	303.15	358.47	404.52	309.34	233.54	356.19	130.08	261.32	244.91	222.96
c49917_g1_i1	0	0	0	7	0	6	0	0	0	3
c42680_g1_i1	1	0	0	0	0	0	0	0	0	0
c35443_g1_i1	23	16	22	11	4	22	7	62	158	22
c33720_g1_i1	23.52	8.3	12.64	15.68	8.91	17.85	11.13	5.3	14.6	8.28
c44276_g1_i1	31	34	52	39	49	20	14	35	33	23
c39922_g2_i1	0	12.81	3.31	0	4.14	7	0	0	9.86	6.34
c35533_g1_i2	1093.14	2534.51	2046.58	2220.31	3700.68	2624.9	820.94	2342.82	3421.39	2467.25
c7463_g1_i1	0	1	0	0	0	0	0	1	0	0
c36996_g1_i5	3.61	0	3.14	1.62	6.59	4.87	0	2.69	5.84	7.45
c40108_g1_i12	18.23	41.25	19.21	30.11	36.25	64.14	12.71	24.74	2.62	32.61
c42241_g1_i1	2	0	2	3	1	2	2	1	1	2
c40453_g1_i5	24.94	24.88	12.03	41.93	13.62	15.1	0	14.09	57.73	79.4
c20247_g1_i1	0	0	0	0	0	0	0	0	0	0
c15279_g1_i1	368	264	272	400	303	183	135	186	174	69
c33282_g1_i2	152.41	150	175.68	127.83	144.66	192.82	80.41	174.13	118.21	121.1
c24419_g3_i1	7.5	12.74	0	4	16.35	7.72	4	8.05	11.49	4
c11562_g1_i1	0	0	0	0	0	0	0	0	0	0
c37294_g1_i8	35.48	93.06	72.55	76.01	102.35	70.07	23.39	105.35	30.16	47.4
c32479_g1_i2	10.89	18.7	34.78	14.71	19.99	18.88	10.95	20.78	14.79	30.93
c22214_g1_i1	6	2	2	0	4	3	0	1	2	2
c40270_g4_i4	117.03	51.53	49.04	38.68	79.11	85.09	25.7	87.85	71.5	88.59
c18159_g2_i1	1	3	3	0	0	0	1	4	8	3
c41238_g1_i1	0	0	0	0	0	0	0	0	0	0
c27398_g1_i1	6.42	7.28	11.14	26.26	0	0	0	13.72	3.73	0
c39894_g1_i4	1326.71	845.77	982.1	1261.5	1281.25	1293.79	812.31	1208.16	1231.51	908.8
c28701_g2_i1	0	20.47	14.37	9.76	8.25	10.27	7.45	7.16	3.59	3.71
c23915_g1_i1	0	0	0	0	0	0	0	0	0	0
c33053_g1_i3	264.45	278.59	331.45	270.13	283	150.24	92.95	365.65	280.59	311.92
c27402_g2_i1	2	4	3	3	1	0	0	0	5	1
c38541_g1_i2	75.5	78.27	142.71	110.92	110.05	109.59	65.25	122.35	104.77	116.78
c38270_g1_i3	5	5	11	10.28	11	3	2	11	8	8
c42927_g1_i1	1	0	0	1	0	1	0	1	0	0
c39722_g1_i3	117.1	26.29	28.05	40.61	33.65	44.38	25.3	72.8	49.1	70.5
c30574_g1_i1	1	0	2	7	0	6	0	1	0	9
c40569_g1_i9	618.24	710.11	428.83	364.51	764.88	509.17	230.92	592.29	743.06	644.19
c47360_g1_i1	2	0	4	3	0	2	1	1	2	1
c38036_g1_i1	284.88	218.33	255.92	244.43	285.56	181.97	143.55	274.85	224.7	272.05
c36029_g2_i1	2	5	3	4	10	5	4	0	3	1
c52096_g1_i1	0	0	0	0	0	0	0	0	0	0
c26721_g1_i1	0	0	0	0	10.17	0	4.28	0	0	0
c43384_g1_i1	13	19	9	17	2	18	16	22	19	18
c27765_g1_i1	1	0	0	11	0	1	0	1	1	5
c34324_g2_i2	12.22	0	1.77	0	10.25	46.64	55.44	17.87	36.48	36.07
c38490_g3_i3	315.37	232.3	206.86	235.47	244.41	300.57	136.7	203.48	299.53	277.76
c19211_g1_i2	56	50	56	61	54	44	37	55	72	79
c38221_g1_i3	123.22	255.57	206.92	197.42	173.39	209.74	101.96	164.93	157.52	154.46
c39060_g3_i1	3344	2752	4283	3229	3443	3252	1518	2894	2986	2402
c35779_g2_i2	103.93	85.11	118.38	94.6	94.14	95	47	69.72	158	147.87
c38033_g1_i2	201.34	124.94	178.82	193.07	166.07	140.22	87.74	164.88	178.71	142.63
c39292_g2_i1	162.02	88.45	136.77	102.58	83.75	107.29	54.51	132.39	134.51	130.96
c31218_g1_i2	42	29	186	26	71	33	46	52	53	51
c35561_g2_i2	5.77	6.42	0	0	0	4.44	5.27	0	16.65	4.97
c21836_g1_i1	0	0	0	0	0	0	0	0	0	0
c1208_g1_i1	0	0	1	3	1	1	0	4	0	2
c49356_g1_i1	1	0	0	2	0	0	0	2	1	0
c34475_g2_i3	752.33	851.09	995.65	906.32	1149.55	961.7	992.28	1114.48	913.87	956.54
c40978_g1_i1	3	3	1	3	4	6	0	2	4	2
c33497_g1_i7	248.34	307.28	277.27	399	240.49	476	163.6	334.93	313.78	225.23
c37591_g1_i3	740.51	753.65	688.84	779.39	947.47	762.08	414.45	878.01	923.15	971.51
c25333_g2_i1	37.93	35.06	43.42	33.85	52.99	36.25	18	60.77	27.78	39.07
c39925_g1_i3	109.87	84.88	48.89	100.28	56.22	84.42	42.23	85.99	101.82	79.65
c19561_g1_i1	23	19	15	18	21	10	16	25	30	17
c45991_g1_i1	0	0	0	0	0	0	0	0	0	0
c29987_g1_i3	67.91	94.38	70.92	90.32	152.05	57.44	39.1	65.47	75.66	82.83
c37917_g1_i1	47.57	56.86	28.86	15.55	61.97	29.48	41.33	24.23	31.82	58.04
c35180_g2_i1	5	0	3	1	4	1	0	4	1	0
c27923_g2_i1	3	5	9	7	4	8	2	1	1	4
c29334_g1_i1	0	1	2	2	0	1	0	4	2	4
c28936_g1_i1	42.54	31.61	77.52	35.98	23	54	0	40.47	10.53	0
c21493_g2_i1	0	0.12	0	0	0	0	0	0	5.25	4.86
c40384_g1_i1	0	1	0	0	1	0	1	1	1	2
c36953_g1_i3	566.92	568.59	550.26	539.53	713.65	529.75	317.85	575.86	682.96	529.13
c38031_g1_i2	240.54	247.87	139.27	193.74	255.69	133.43	62.7	132.51	144.34	196.39
c42328_g1_i1	0	0	0	0	0	0	0	0	0	0
c38400_g1_i3	672.94	515.93	817.25	630.09	592.85	949.79	340.44	808.46	710.17	718.1
c38369_g2_i1	11	2	13	5	6	9	3	6	5	9
c9160_g1_i1	0	0	0	0	0	0	0	0	0	0
c31367_g1_i3	247.91	336.56	209.25	306.2	381.1	154.98	134.65	285.07	311.92	194.21
c36790_g1_i2	25.12	10.93	15.07	23.08	27.44	26.47	4.63	36.29	25.56	25.93
c29924_g1_i7	76.62	69.94	35.33	46.6	22.76	0	0	38.24	90.02	38.61
c34862_g2_i1	58	24	28	22	42	6	5	22	68	27
c21171_g2_i1	0	0	0	2	0	0	0	1	0	7
c40696_g1_i1	0	0	0	0	0	0	0	0	0	1
c31123_g1_i3	86.2	0	57.09	29.16	50.68	134.87	0	65.61	51.27	61.37
c39764_g1_i6	128.59	152.32	81.51	129.88	137.29	97.58	44.29	126.19	148.92	63.03
c38606_g1_i5	62.12	57.68	75.43	125.56	93.4	41.03	30.39	81.84	54.31	45.47
c33608_g2_i1	1425.12	1806.62	1584.55	1890.73	1455.52	1169.52	861.48	1221.45	1571.49	1104.11
c30737_g1_i2	77.43	53.76	119.52	63	41.68	39.35	16.76	79.68	46	52
c4001_g1_i1	0	0	0	0	0	0	0	0	0	0
c16496_g1_i1	0	0	0	0	0	0	0	0	0	0
c17829_g1_i1	0	2	1	0	0	0	1	0	2	0
c34007_g1_i9	20.43	17.18	10.85	40.12	15.07	40.37	16.83	32.45	41.1	21.02
c22241_g2_i1	0	2	0	0	0	2	2	1	1	0
c51917_g1_i1	0	0	0	1	0	0	0	0	0	0
c30906_g1_i1	94.92	81.87	66.09	80.73	35.87	0	0	10.67	56.62	62.13
c21282_g1_i1	10	7	7	10	13	47	19	41	28	42
c38008_g1_i6	8.52	9.76	2.08	5.76	9.97	7.73	1	5.25	4.79	14.54
c35863_g1_i6	4.8	21.95	21.25	12.52	30.18	0	0	20.34	21.65	14.25
c22437_g2_i1	0	0	0	0	0	0	0	0	0	0
c39770_g1_i5	1887.15	1014.23	597.35	1114.01	880.13	1100.56	548.34	913.28	1067.35	1113.44
c9875_g1_i1	305.61	336	168.46	227.96	1104.66	1171.08	384.14	1437.64	1115.63	2102.86
c37787_g1_i5	32.96	0	31.36	32.66	47.91	25.02	11.35	0	10.66	37.92
c20288_g1_i1	0	0	0	2	0	3	0	0	0	5
c41164_g1_i1	66	66	123	51	57	57	55	82	60	56
c39039_g1_i1	496.32	469.71	210.84	623.42	627.07	1009.13	283.19	919.22	530.74	851.25
c39677_g2_i2	18.3	12.03	29.48	14.07	23.34	19.94	10.44	28.19	30.33	17.41
c49395_g1_i1	0	0	0	0	0	0	0	1	0	2
c7796_g1_i1	0	0	0	0	0	0	0	0	0	0
c7827_g1_i1	3	0	0	0	0	0	0	0	0	0
c40140_g1_i4	0.58	56.79	22	14.5	68.51	35.41	44.02	41.28	46.89	9.68
c47695_g1_i1	1	1	0	2	0	1	0	0	0	1
c43180_g1_i1	4	0	2	4	0	3	0	2	4	0
c40005_g1_i14	43	55.17	37	49	66.16	54.18	31.23	65.15	64	42.12
c36467_g1_i7	0	15.64	15.21	10.91	0	0	1.08	15.23	0	5.6
c36452_g1_i1	7	7	24	1	1	21	3	45	168	9
c36359_g2_i7	16.44	35.9	18	11.11	44.84	42.42	5.35	26.98	28.85	35.5
c38071_g1_i3	2.57	3.67	6.32	2.16	3.59	8.4	2.75	5.38	2.07	4.17
c39742_g1_i2	1712.28	1423.15	1679.11	1429.37	1850.9	1857.91	1150.91	1825	1971.09	1821.85
c33575_g1_i2	115	89	186	110	112	118	80	98	89	79
c31441_g1_i3	35	40	25	45.88	39.89	32.31	12.32	40.07	36.15	26.05
c6584_g1_i1	0	0	0	0	1	0	0	1	0	0
c40787_g1_i1	23	27	49	36	21	22	11	38	28	12
c38511_g1_i7	0	0	5.46	1.15	5.37	10.7	0	0	6.08	2.67
c33879_g1_i1	407	360	638	421	279	400	259	414	422	315
c49797_g1_i1	0	0	0	0	0	0	0	0	2	0
c32158_g1_i2	31.88	20.05	26.89	19.15	30.56	22.03	2.79	23.69	14.26	30.31
c32011_g1_i4	13.35	15.24	28.72	18.15	2.67	8.84	5.32	10.53	7.67	14.94
c43733_g1_i1	11	6	10	7	5	6	6	6	1	7
c31339_g1_i1	27.09	27.62	21.51	26.47	31.34	27.75	0	0	13.07	16.1
c27090_g2_i1	1	3	6	5	6	3	0	3	2	3
c10612_g1_i1	0	0	0	0	0	0	0	0	0	0
c37211_g1_i4	912.96	552.3	761.85	534.71	910.76	717.9	443.82	865.61	809.07	731.61
c25965_g2_i1	0	0	1	33	0	17	0	0	0	5
c36162_g1_i2	559.22	362.09	293.09	389.12	768.75	651.57	311.8	578.48	542.08	745.12
c17060_g1_i1	7	10	15	2	4	3	6	8	12	4
c50213_g1_i1	0	0	1	1	0	0	0	3	0	0
c44679_g1_i1	1	1	1	1	2	1	4	1	1	0
c45871_g1_i1	0	0	0	0	0	0	0	0	0	0
c35845_g8_i1	4	6	0	0	5	7	0	4	3	2
c39648_g5_i2	510.68	370.22	365.29	380.68	303.35	410.34	219.9	434.95	464.11	360.58
c37417_g1_i4	0	9.96	30.71	8.54	44.51	18.49	0	15.21	0	23.73
c31306_g1_i1	161.31	363.5	386.06	307.28	356.44	3.03	4.62	315.24	290.76	322.02
c29383_g1_i1	17.75	26.81	62.97	28.39	40.4	35.23	10.67	35.52	31.96	45.66
c35462_g2_i3	37.69	72.18	109.73	90.66	128.02	123.79	27.34	83.11	117.29	85.26
c32597_g2_i1	123	130	148	99	123	134	93	103	143	125
c31096_g1_i1	108	80	122	98	118	87	58	128	135	127
c39774_g1_i1	69.96	111.15	82.71	105.91	156.32	197.23	36.83	177.34	180.73	260.91
c29360_g1_i3	47.43	45.44	38.28	28.85	51.18	5.31	0	28.22	34.79	37.12
c17706_g1_i1	0	0	0	0	0	1	0	0	0	0
c41908_g1_i1	0	3	4	2	0	4	0	2	12	1
c21997_g1_i1	164.65	242.23	82.85	222.99	88.85	248	79	240	130	238
c31074_g1_i2	0	0.39	25.37	38.15	17.17	0	0	18.06	0	0
c35270_g2_i2	252.64	26.39	50.06	55.54	32.61	83.51	21.51	75.98	169.05	85.6
c25976_g2_i1	0	0	0	1	0	1	0	0	0	1
c37573_g1_i2	2032	1994	2233	1742	2128	1583	1296	2218	1885	1511
c47660_g1_i1	0	0	0	0	0	0	0	0	0	0
c39972_g3_i2	4044.15	3190.5	1771.63	4059.18	6043.65	3609.46	2932.46	4784.29	4776.37	4594.32
c36673_g2_i6	5.61	9.54	9.67	5.86	21.4	43.28	9.07	0	0	17.77
c39013_g1_i4	140.94	452.04	669.52	512.06	701.93	276.54	160.9	511.99	464.11	327.25
c33915_g1_i1	33	31	111	55	46	57	32	155	63	66
c38920_g1_i3	193.23	94.16	47.63	67.5	443.27	381.26	120.85	344.62	505.35	452.32
c38614_g1_i3	12.46	110.73	150.2	73.59	39.58	0	34.36	253.41	240.09	155.68
c27318_g2_i3	50.96	27.27	54.2	30.62	26.74	39.6	10.45	59.54	42.18	29.11
c32010_g2_i1	0	2	1	1	0	1	0	0	2	0
c46513_g1_i1	0	0	1	0	0	1	0	0	0	1
c24257_g3_i1	0	0	0	6	0	2	0	0	1	2
c27311_g1_i2	139.47	520.94	202.74	382.47	102.98	213.51	159	535.75	190	265.95
c40347_g1_i6	116.37	99.92	111.74	103.9	118.15	136.46	57.44	155.92	169.22	116.02
c31299_g1_i4	46.35	22.2	45.75	57.91	61.14	42.09	27.4	62.96	95.95	33.98
c29062_g1_i1	132	104	123	118	130	114	60	136	97	109
c49311_g1_i1	16	45	23	36	52	25	8	43	29	11
c38715_g3_i2	89.87	69.71	56.64	54.83	47.26	43.56	8.89	30.38	36.14	44.94
c11901_g2_i1	0	0	0	0	0	0	0	0	0	0
c36760_g1_i4	87.17	178.78	99.49	172.59	84.04	75.07	28.09	99.54	76.13	74.68
c30806_g1_i2	41	57.75	63.72	60.35	59.21	59.17	35.46	61.24	63.72	46.02
c8799_g1_i1	1	0	1	0	0	0	0	0	8	1
c37141_g1_i3	577	309.72	437.26	403.57	267	392.73	131.6	297.19	414.96	329.1
c39989_g1_i2	396.8	381.04	296.57	370.02	258.39	357.6	213.16	358.2	471.13	320.84
c34316_g1_i1	79.44	67.98	52.56	64.83	112.55	68.45	33.75	92.91	93.49	75.55
c9670_g1_i2	4	3	3	5	2	2	3	4	3	1
c32075_g1_i2	54.95	18.06	47.85	38.53	54.97	41	18.2	37.79	39.29	36.23
c30745_g1_i2	135.61	127.99	127.95	122.01	165	183	82.8	204.97	120	181.33
c37026_g1_i3	299.95	319.89	343.65	297.53	380.34	365.15	175.27	367.94	397.78	333.8
c34843_g1_i6	3.51	0	0	0	0	0	0	0	1	0
c39903_g1_i1	22	15	25	18	23	19	8	23	26	24
c25821_g1_i4	0	0	0	0	0	0	0	0	1	0
c35803_g1_i7	15.97	5.11	17.44	12.75	5.89	10.46	0	5.36	3.28	0
c40660_g1_i1	133	96	113	92	68	138	42	117	157	110
c33207_g1_i1	0	0	1	0	0	0	0	2	0	0
c29868_g1_i4	45.2	36.51	54.86	39.93	43.53	33.54	33.73	42.51	48.01	62.62
c13365_g1_i1	0	0	0	0	0	0	0	0	0	1
c38819_g1_i2	581.06	1088.44	749.62	617.35	711.49	632.15	406.75	680.96	651.58	674.65
c18076_g1_i1	1	0	0	0	0	0	0	0	0	0
c34801_g1_i2	3	7.06	5.06	2	11	8	1	1	5	3
c26259_g1_i1	833	1110	407	712	994	532	371	918	998	1181
c38001_g1_i7	7.87	7.94	23.46	10.48	0	39.04	2.47	23.23	45.86	34.86
c25342_g1_i1	7	0	0	0	0	0	0	9	0	180
c14352_g1_i1	0	0	0	0	0	0	0	0	0	1
c42606_g1_i1	0	0	0	0	0	0	0	2	0	0
c29608_g1_i3	32.7	23.39	30.09	54.28	145.69	54.37	17.38	77.85	126.3	72.63
c14385_g1_i1	0	0	1	0	0	0	0	2	0	0
c37383_g1_i11	0	2.06	0	1.18	1.05	1.07	2.13	4.39	0	0
c26616_g1_i3	28.85	22.52	7.52	13.93	27.4	26.03	3.5	22.81	22.02	27.37
c39688_g1_i1	146.81	110.67	164.4	176.29	137.34	177.75	88.68	158.81	136.66	140.69
c40398_g1_i3	52.96	10.04	68.06	19.41	25.9	17.65	0	41.98	17.28	29.41
c37920_g1_i2	0	0	0	0	0	0	0	0	0	0
c33119_g1_i1	851.07	900.19	1028.51	907.62	964.28	988.01	317.87	1060.93	794.88	1143
c35242_g2_i1	1211.77	1166.75	699.26	1022.58	1040.68	1596.7	1375.75	901.19	1028.44	759.3
c42582_g1_i1	0	0	0	5	0	4	1	5	2	3
c2200_g1_i1	138	112	152	120	145	161	67	141	126	149
c49122_g1_i1	3	4	0	3	1	0	0	2	3	2
c33614_g2_i3	11.11	0	0	12.12	0	7.32	6.26	4.82	7.02	10.34
c28956_g1_i1	6	4	13	9	5	2	1	3	6	4
c32989_g1_i1	14747	13419.1	6960.89	13393.8	19661.6	11062.7	6994.11	13559.7	14071.2	16643
c38704_g1_i2	1	0	0	0	1	0	0	0	0	0
c32287_g1_i3	99.37	139.43	123	128.01	131.82	119.71	62.07	113.26	116.64	141.27
c35007_g2_i1	3	9	7	3	9	5	0	5	5	12
c31947_g2_i2	29.16	2.75	7.12	12.3	11.04	19.42	15.67	13.7	12.78	4.35
c29535_g1_i4	0	0	0	0	1.87	0	0	0	0	0
c51012_g1_i1	0	0	2	1	1	2	1	2	0	1
c30294_g1_i2	72.78	60.98	84.98	66.85	95.69	73.38	43.4	78.84	90.58	86.32
c36075_g1_i3	63	93	112.71	93	142.31	82.94	42.01	105.63	103	84.31
c2615_g1_i1	0	1	1	0	2	1	0	2	2	3
c23312_g2_i1	3	0	4	4	0	4	0	12	31	1
c17130_g1_i1	0	3	3	0	0	3	0	4	8	0
c15233_g1_i1	78	66	65	63	67	45	10	57	61	59
c35900_g1_i1	282.34	224.53	234.14	229.9	391.57	140.13	54.98	293.82	132.62	133.78
c19098_g1_i1	0	1	0	0	0	1	0	5	5	0
c49136_g1_i1	209	170	265	176	238	125	87	206	184	280
c50223_g1_i1	2	0	2	0	2	0	1	4	4	1
c43276_g1_i1	0	0	0	0	0	0	0	0	0	0
c36051_g1_i6	7.78	5.91	3.31	7.86	29.65	26.75	3.97	12.81	19.62	6.96
c38055_g1_i9	65.58	45.05	38.54	60.45	18.04	123.66	46.17	27.65	47.72	45.08
c34747_g1_i3	6.97	8.3	5.4	10.52	2.3	4.53	5.61	5.59	1.42	3.34
c51618_g1_i1	0	0	0	1	0	0	0	0	0	0
c35796_g1_i1	700.98	594.25	834.94	625.84	552.9	643.28	337.87	630.25	587.53	521.22
c38657_g1_i8	54.99	83.59	138.42	106.95	87.83	162.07	0	140.11	125.73	48.86
c18098_g1_i1	3.15	6.47	1.39	5.25	2.94	0	0	3	2.99	8
c33799_g1_i3	182.17	151.69	174.26	151.96	143.35	146.99	102.58	119.76	185.42	178.7
c39524_g1_i1	2.6	1.55	2.02	4.6	0	0	3.14	2.56	7.66	3
c21705_g2_i1	0	1	0	0	1	0	0	0	0	0
c39368_g2_i3	19.72	3.12	24.65	38.51	30.85	9.37	1.17	0	12.43	28.15
c24127_g2_i1	1	0	1	1	0	3	0	7	7	0
c9981_g1_i1	0	0	0	0	0	0	0	1	0	4
c47469_g1_i1	2	2	2	2	2	4	0	2	1	1
c30301_g1_i5	81.1	67.57	129.46	76.44	75.85	63	60.82	137.19	66.53	26.76
c35259_g1_i1	206.87	199.29	236.5	202.28	264.66	207.14	92.3	201.87	177.67	245.07
c19958_g1_i1	1.08	1	3.95	1	0	0	0	1.37	2	0
c21637_g1_i1	0	4	3	2	5	1	1	4	1	3
c35452_g3_i5	281.58	196.71	315.7	226.07	276.87	242.64	105.83	227.39	266.69	256.4
c35437_g1_i3	41.61	48.27	40.69	77.48	74.59	44.1	23.35	67.26	46.79	101.16
c52116_g1_i1	0	1	2	3	1	1	0	0	1	1
c18353_g1_i1	18	14	40	23	27	17	13	25	40	14
c2309_g1_i1	0	0	0	0	0	0	0	0	0	1
c38599_g2_i2	0	3.13	6.78	3.4	6.26	6.72	6.56	2.1	5.36	0
c28574_g1_i1	1	0	0	0	1	0	0	0	2	0
c40437_g1_i1	8	5	15	7	16	4	6	10	4	2
c45255_g1_i1	5	6	2	3	2	1	2	4	0	2
c39732_g2_i2	100.15	38.28	32.54	32.64	36.15	77.56	0	132.43	13.6	0
c40565_g2_i1	127	73	53	60	42	69	40	84	129	75
c35898_g1_i7	0	20.32	6.42	7.38	15.29	17.58	6.91	13.64	10.98	20.88
c39898_g1_i7	5.21	0	5.86	0	0	0	0	3.9	13.58	0
c33841_g1_i6	0	33.47	63.92	32.33	75.71	49.61	8.3	68.07	56.12	34.89
c43365_g1_i1	0	0	0	0	0	0	0	0	1	0
c49396_g1_i1	0	0	0	0	0	0	0	0	0	0
c39082_g1_i2	41.52	0	29.94	33.4	0	52.94	41.24	52.12	27.2	53.5
c33728_g1_i6	0	0	0	23.81	0	0	0	0	0	0
c37366_g2_i2	10.9	14.17	15.21	22.74	12.87	14.25	0	8.85	19.77	10.24
c37119_g1_i1	105.14	109.66	93.81	98	115.32	165.94	69.88	166.95	140.99	98.12
c40537_g3_i1	98	98	124	84	146	125	73	120	101	88
c39247_g4_i2	0	29.89	19.08	2.48	51.47	64.63	37.46	137.42	0	20.32
c38148_g1_i4	12.57	9.48	52.02	13.05	130.15	139.55	125.61	0	54.91	16.8
c39677_g2_i6	0	0	0	0	1	0	1	0	2	0
c36024_g4_i1	51	63	58	39	37	61	38	103	81	90
c33606_g1_i3	21.44	19.8	20.08	9.84	22.93	19.66	3.79	15.2	18.56	12.15
c27012_g1_i2	216	192	195.67	207.28	281.6	290.22	98.61	292	203.63	208
c18562_g2_i2	2.65	0	1.99	3.71	2	3	0.92	4	1	3
c35739_g1_i1	1849	1453	1994	1602	1544	1757	816	1557	1492	1541
c36093_g1_i1	41.99	107.9	121.27	94.02	10.52	116.15	70.18	54.77	34.59	196.49
c36543_g1_i2	238.53	140.17	142.72	156.12	125.64	129.41	82.14	191.77	170.82	162.66
c26325_g1_i1	0	15.84	3.57	7.64	2.24	2.3	0	9.45	3.96	11.99
c24465_g1_i1	54.65	17.45	48.46	46.9	77	35.87	8.43	56.38	43.06	35.65
c37402_g3_i1	3	2	1	4	4	0	2	2	2	2
c34390_g2_i2	195.89	226.08	385.19	172.6	226	184.99	115.21	151	164.11	129.18
c19320_g1_i1	16	12	31	15	4	10	10	14	6	6
c35807_g1_i10	3.38	27.1	1.86	0	10.49	0	4.36	0	10.76	0
c37956_g1_i2	148.03	201.27	368.66	192.75	349.54	204.77	164.09	290.46	280.94	191.32
c23217_g1_i1	0	0	0	0	0	0	0	5	2	0
c32150_g1_i3	72	59.74	63.52	91.09	106.72	67.08	33.07	72.33	66.98	63.04
c34313_g1_i1	50.4	36.64	82.69	57.86	43	62	25	59	55	39.81
c14946_g1_i1	0	0	2	2	0	3	0	19	26	0
c36198_g2_i3	0	0	0	0.89	5.5	0	0	1.66	0	0
c34618_g1_i2	116.8	81.09	158.15	100.34	117.43	147.73	52.28	148.98	61.55	94.24
c26738_g1_i1	0	0	0	0	0	0	0	0	0	0
c32522_g1_i1	111	95	116	94	117	107	48	133	139	91
c36831_g1_i6	2.22	4.94	3.72	3.29	9.72	4.98	1.06	4.58	8.4	8.08
c33468_g1_i5	57.18	33.16	189.54	67.59	87.17	83.5	50.62	145.41	77.89	0
c34621_g1_i3	216	265	338	236	305	248	137	294.04	230	244
c27155_g2_i1	11	2	1	2	2	0	4	5	9	14
c33340_g1_i1	0.07	0	18.01	17.73	26.18	30.57	0.53	9.45	0	20.1
c29829_g1_i3	29	27	35	29.99	33	38	17	46	40	39
c21806_g2_i1	1	0	0	1	0	1	0	1	0	1
c43858_g1_i1	1	0	0	0	1	0	0	0	1	1
c29187_g1_i2	723.72	657.89	835.45	827.65	976.64	730.03	332.53	746.18	567.74	714.19
c32540_g2_i1	7	5	4	3	13	7	2	6	7	6
c40050_g1_i8	73.93	149.14	191.69	148.93	112.37	130.88	37.04	96.14	162.51	160.72
c33427_g1_i2	18.69	36.91	40.99	49.25	52.26	29.63	14.83	53.47	65.34	31.12
c39805_g1_i3	59	24	90	22	1	63	4	275.97	207.87	56
c38643_g1_i3	10.48	4.77	0	8.87	0	13.74	19.68	9.34	0	18.82
c20364_g1_i1	0	1	0	0	0	0	0	0	0	0
c34036_g1_i2	47.63	59.13	36.94	52.72	51.17	60.18	48.25	33.19	29.02	53.7
c31903_g1_i1	19.82	0	0	0	0	3.12	6.46	0	0	0
c48447_g1_i1	30	13	6	12	26	0	0	18	8	14
c38126_g1_i6	179.85	97.09	88.54	135.76	177.09	153.76	38.62	110.5	139.57	139.76
c28927_g2_i1	325	217	306	233	222	258	140	236	261	168
c38333_g1_i1	462.87	300.76	184.25	300.92	498.29	268.47	141.02	363.67	546.78	476
c36580_g1_i1	870	677	868.74	728	740.68	767	512	831.77	808	741.1
c42332_g1_i1	47	41	90	58	81	91	35	98	58	48
c38712_g2_i5	0	10.06	10.3	23.31	0	21.43	0	0	0	15.76
c31056_g1_i2	73.92	93.78	150.13	84.26	96.5	117.67	55.12	88.2	97.12	101.01
c50214_g1_i1	13	3	2	3	0	3	0	10	3	4
c36295_g3_i1	15	10	18	22	13	22	5	15	29	28
c36179_g1_i1	195.13	194.88	151.37	153.39	261.73	164.87	106.2	255.95	288.13	446.47
c31330_g1_i1	1	3	4	4	4	1	3	1	4	0
c37709_g2_i2	87.7	170.55	126	256	315.26	56	143	285.63	210	112
c40348_g1_i4	41.59	17.74	0	10.15	6.73	10.91	28.02	19.65	13.86	8.86
c42281_g1_i1	0	0	0	1	0	0	0	0	0	0
c35528_g1_i4	183.14	258.64	168.86	277.72	299.73	233.78	164.02	136.34	241.88	250.3
c51247_g1_i1	0	0	0	0	0	0	0	0	0	1
c47078_g1_i1	1	2	2	1	2	1	0	1	1	0
c19009_g1_i1	1	0	0	0	0	0	0	1	2	0
c28915_g2_i1	8	4	6	8	2	1	3	4	8	6
c35637_g2_i1	37	28	46	33	29	32	7	35	43	29
c38927_g1_i3	3958	3146	2846	3282	3137	3061	1852	2960	3134	3681
c49064_g1_i1	0	0	0	0	0	0	0	1	0	0
c30799_g2_i5	0	33.45	0	0	0	0	0	40.28	0	0
c19613_g1_i1	1	0	1	0	0	1	0	0	0	1
c11222_g1_i1	1	1	2	0	1	0	0	0	3	1
c42847_g1_i1	0	0	0	0	0	0	1	0	0	0
c37617_g1_i3	56.23	61.17	60.71	44.98	47.34	47.47	15.88	131.83	86.7	0
c28926_g2_i2	2.63	16.28	4.47	5.67	0	5.93	9.47	8.65	6.85	5.25
c51940_g1_i1	0	1	0	0	0	0	0	0	0	0
c37520_g6_i2	28.16	172.99	240.47	175.14	168.91	193.09	55.29	180.74	239.56	114.99
c5853_g1_i1	0	0	2	0	0	0	0	0	4	0
c50165_g1_i1	1	0	0	0	0	1	0	2	2	2
c42945_g1_i1	96	128	150	69	104	81	31	64	72	81
c24734_g1_i1	20.01	11.68	13.54	25	18.82	2.7	3.06	19.24	19.33	28
c17847_g1_i1	0	0	0	0	0	0	0	0	0	0
c17274_g1_i1	1	0	0	0	0	0	0	10	0	1
c32985_g1_i2	4.59	2.2	3.57	0	0	1.1	0	1.96	0	1
c35462_g1_i8	90.7	350.29	424.67	624.46	710.37	73.51	36.71	583.42	486.23	476.86
c41806_g1_i1	3	0	0	1	26	4	1	9	2	3
c34965_g1_i2	1.14	1.14	4.49	1.12	2.34	3.58	2.27	4.72	0	2.38
c31309_g1_i2	924.69	749.67	1359.43	915	946.41	962.53	426.61	922.56	713.92	684.59
c18288_g1_i1	1927	714	2450	875	872	1111	60	1141	1247	398
c7977_g2_i1	5	3	12	2	2	0	0	11	4	3
c47840_g1_i1	5	0	4	4	2	4	2	2	2	7
c40630_g1_i2	1408.22	1016.4	975.93	1067.36	1143.04	1309.95	598.63	1213.77	1408.84	1516.44
c18779_g1_i1	0	0	0	0	0	0	0	0	0	0
c25889_g1_i2	209.12	151.44	156.31	182	164.16	252.71	84.85	203.78	199.54	195.75
c44381_g1_i1	0	0	0	0	0	0	0	0	0	0
c32143_g1_i1	114	142	57	113	163	108	53	157	137	183
c38409_g3_i7	3415.88	2240	2428.89	2437.35	2276.39	1586.47	1004.72	1358.69	1842.45	2272.53
c20650_g1_i1	0	0	0	0	0	1	0	0	0	0
c50699_g1_i1	11	5	4	2	22	4	5	5	9	8
c28380_g1_i5	74.88	67.44	74.26	66.82	86.33	91.95	37.04	84.07	63.26	114.68
c35302_g1_i1	20.81	0	0	0	0	31.73	57.41	0	4.42	0
c43349_g1_i1	0	0	0	0	0	0	0	0	0	1
c35578_g1_i3	44.54	30.44	21.02	40.65	191.48	25.27	14.84	93.88	47.57	57.77
c32258_g2_i2	2623.85	165.46	2427.23	215.26	364.98	1892.59	905	1183.61	205.67	279.67
c9510_g1_i2	0	22.22	0	25.5	13.64	19.76	8.01	17.25	23.97	11.8
c38104_g1_i1	88.34	78.24	77.57	80.32	99.43	42.97	36.1	92.17	122.73	107.67
c30286_g2_i1	0	0	2	0	0	0	0	3	1	0
c25263_g1_i2	2.43	0	11.67	0	2.17	12.4	0	2.64	2.18	2.38
c40281_g1_i4	377.14	300.62	246.51	351.28	216.2	291.77	103.1	447.75	366.02	250.12
c32610_g1_i1	24	12	23	14	0	12	3	87	86	19
c40465_g1_i5	520.81	412.85	405.63	385.11	335.45	468.86	207.41	539.67	534.37	466.73
c39802_g1_i2	62.47	205.07	145.73	129.38	262.93	310.14	105.51	187.34	140.45	118.77
c37393_g1_i5	25.99	18.71	15.8	34.5	32.61	28.67	16.93	31.81	33.8	35.93
c39775_g1_i1	0	2	1	0	1	0	0	0	0	0
c26098_g1_i2	0	14.49	6.63	4.52	0	2.78	2.78	6.68	4.22	3.62
[truncated: 78,801 more rows]
