# Supplementary material for: Characterization of the watercress (Nasturtium officinale R. Br.; Brassicaceae) transcriptome using RNASeq and identification of candidate genes for important phytonutrient traits linked to human health
Source: BMC Genomics. 2016 May 20;17:378. doi: 10.1186/s12864-016-2704-4 (PMC4875719; doi:10.1186/s12864-016-2704-4)
Supplement: Additional file 4: Table S3. — Raw abundance estimates for each locus and sample in the glucosinolate differential expression comparison. (XLSX 3990 kb) [file 12864_2016_2704_MOESM4_ESM.xlsx]

## Sheet: Sheet1
Watercress_locus	NAS057	NAS058	NAS061	NAS081	NAS068	NAS093
c16125_g1_i1	0	0	0	5	1	221
c17382_g1_i1	0	0	0	14	1	269
c17535_g1_i1	0	0	0	8	1	190
c23161_g1_i1	0	0	0	28	29	548
c23290_g1_i1	0	0	0	15	0	317
c23602_g1_i1	16.35	50.67	30.11	0	0	0
c24927_g1_i2	0	0	0	46.17	40.31	18.59
c25937_g1_i1	0	0	0	12	1	243
c26066_g1_i1	12.15	32.89	21.36	0	0	0
c26443_g1_i3	42.09	27.15	38.09	0	0	0
c26798_g1_i3	28.06	15.54	14.14	0	0	0
c27828_g2_i1	0	0	0	17	3	328
c28379_g1_i3	35.59	21.35	24.32	0	0	0
c28553_g3_i1	0	0	1	21	0	429
c28698_g1_i1	0	0	0	31	0	394
c29032_g1_i4	22.16	59.66	17.43	0	0	0
c29057_g1_i2	0	1	0	13.45	6	255.33
c29073_g1_i1	2	0	28	93	109	2738
c29079_g1_i2	0	0.56	3.85	39.1	26.92	111.35
c29502_g1_i3	24.54	109.35	178.86	0	0	0
c29605_g1_i1	0	0	0	33	1	760
c29678_g1_i3	0	0	0	10.06	19.68	26.57
c29857_g1_i1	1	1	0	10	3	354
c30048_g1_i1	0	0	2	18	1	391
c30062_g2_i2	0	5	4.01	109	7	2305.71
c30220_g1_i2	0	0	0	27	4	84
c30367_g1_i3	27.32	58.25	75.22	0	0	0
c30515_g1_i2	0	0	0	22	28	261
c30746_g1_i1	0	0	0	42	1	762
c31027_g1_i1	0	0	1	17	1	347
c31679_g1_i1	0	0	0	23	5	140
c31735_g1_i1	11	8	4	1021	112	7
c32349_g1_i2	0	0	0	22.73	14.84	24.96
c32392_g1_i3	19.44	51.15	16.86	0	0	0
c33345_g1_i3	0	0	0	17.35	15.54	42.35
c33396_g1_i1	6.41	58.19	32.97	0	0	0
c33663_g1_i2	55.73	42.38	72.91	0	0	0
c33774_g1_i1	0	0	4	27	11	273
c33946_g1_i5	0	0	0	0	53.9	90.79
c34012_g2_i2	45.07	29.69	27.59	0	0	0
c35180_g1_i3	73.32	60.96	121.72	0.02	0	3.17
c35497_g1_i2	17.55	73.52	34.53	0	0	0
c35669_g1_i5	3.01	180.88	30.76	0	0	0
c35692_g1_i4	14.77	70.61	21.75	0	0	0
c36356_g1_i1	0	0	0	6	1	355
c36393_g1_i2	1	0	3	58.7	5.59	414.32
c36454_g1_i1	0	0	2	15	10	817
c36520_g2_i1	0	0	0	64.02	16.06	86.38
c36893_g1_i1	0	0	0	5	11	239
c36962_g1_i1	0	0	0	1	17	306
c37003_g1_i2	18.21	18.87	38.35	0	0	0
c37106_g1_i4	0	0	5	75	6	170
c37295_g1_i8	28.1	54.19	50.63	1.08	0	0
c37477_g1_i6	33.53	18.85	11.13	0	0	0
c37556_g1_i9	0	0	0	295.05	45.38	26.92
c37703_g1_i4	19.98	27.52	12.77	0	0	0
c37776_g1_i6	15.43	26.45	26.3	0	0	0
c37852_g1_i1	0	0	1	9	9	264
c37926_g1_i6	61.89	31.27	57.58	0	0	0
c38005_g3_i1	0	0	0	80.74	0	369.12
c38069_g1_i6	0	0	0	12	16.03	52.88
c38130_g1_i1	13.94	22.9	44.43	0	0	0
c38259_g1_i9	6.1	171.33	17.89	0	0	0
c38590_g1_i1	26.95	67.8	25.12	0	0	0
c38741_g1_i3	72.1	209.29	0	0	0	0
c38857_g8_i9	67.92	25.42	26.09	0	0	0
c38877_g2_i6	41.2	60.41	42.59	0	0	0
c38907_g1_i1	0	0	0	71.18	21.18	25.73
c38958_g1_i1	26.68	38.87	20.96	0	0	0
c39022_g3_i2	20.99	24.65	13.46	0	0	0
c39092_g1_i6	12.73	31.25	17.69	0	0	0
c39217_g2_i1	0	0	0	23	1	1007
c39269_g1_i5	0.02	4.03	0	93.75	39	21.47
c39412_g2_i4	0	0	0	685.29	18.93	0
c39490_g1_i4	15.83	32.77	34.15	0	0	0
c39588_g1_i7	0	0	0	23.6	17.18	21.62
c39643_g1_i4	10.48	55.59	21.23	0	0	0
c39727_g3_i2	0	0	0	1560.45	0	51.54
c39750_g1_i1	0	0	0	2	7	155
c39754_g1_i5	67.46	93.94	54.9	0	0	0
c40035_g1_i2	0	0	0	8.64	24.45	347.24
c40124_g1_i6	0	0	0	34.13	24.05	22.94
c40126_g1_i2	30.58	39.72	73.7	0.05	0	0.75
c40271_g1_i1	0	0	1	20.58	2.4	244.66
c40271_g1_i3	0	1	1	14	4	498.8
c40351_g2_i1	0	275.28	73.79	0	0	0
c40368_g2_i4	0	0	0	314.84	62.04	386.89
c40392_g1_i1	36.96	78.05	5.24	0	0	0
c40459_g1_i4	256.5	232.31	123.95	36.25	26.89	28.23
c40489_g1_i2	0	0	1	114	8	325
c40593_g2_i4	114.46	30.04	186.52	0	0	0
c40656_g1_i2	3	0	1	56	8	1224
c51516_g1_i1	0	0	2	15	34	333
c7863_g1_i1	0	0	0	7	0	517
c1_g1_i1	0	0	1	0	0	2
c10000_g1_i1	1	0	0	0	0	0
c10001_g1_i1	0	0	1	0	0	0
c10002_g1_i1	0	2	0	0	0	0
c10004_g1_i1	0	0	1	0	0	0
c10005_g1_i1	0	0	0	0	0	0
c10013_g1_i1	0	0	0	0	0	0
c10013_g2_i1	0	0	0	1	0	0
c10015_g1_i1	0	0	2	0	0	1
c10018_g1_i1	1	0	2	1	0	2
c1002_g1_i1	0	0	6	0	0	3
c10021_g1_i1	0	0	0	0	0	0
c10022_g1_i1	0	0	0	0	0	0
c10024_g1_i1	10	8	7	5	3	5
c10027_g1_i1	2	1	2	0	1	1
c10028_g1_i1	13.56	9.47	11.38	9.32	11.84	0
c10028_g1_i2	5.44	13.53	22.62	6.68	3.16	18
c10029_g1_i1	1	1	2	3	1	0
c1003_g1_i1	0	0	0	0	0	0
c10031_g1_i1	0	0	1	0	0	0
c10032_g1_i1	7	13	6	1	2	1
c10036_g1_i1	0	1	3	1	1	2
c10036_g2_i1	6	1	13	5	7	5
c10046_g1_i1	1	0	1	4	1	0
c10047_g1_i1	6.86	6.59	5.84	2.76	0	5.51
c10047_g1_i2	177.14	232.41	208.16	211.24	81	192.49
c10048_g1_i1	0	0	1	2	0	1
c10050_g1_i1	6	3	1	6	1	2
c10056_g1_i1	0	0	0	1	0	0
c10058_g1_i1	1	0	0	1	0	0
c10059_g1_i1	0	0	0	0	0	0
c10060_g1_i1	2	0	2	2	4	0
c10060_g2_i1	0	0	0	0	0	0
c10061_g1_i1	188.54	238.31	262	256.32	105.8	224.14
c10061_g1_i2	13.46	26.69	0	11.68	9.2	5.86
c10063_g1_i1	201	184	243	115	115	277
c10067_g1_i1	6	3	6	3	3	1
c10068_g1_i1	0	0	1	0	0	1
c10068_g2_i1	12	11	14	14	18	8
c10069_g1_i1	7	3	2	8	2	0
c1007_g1_i1	0	3	1	3	0	0
c10073_g1_i1	0	0	0	0	1	0
c10075_g1_i1	1	2	0	1	0	0
c10078_g1_i1	0	0	1	0	0	2
c10079_g1_i1	4	8	2	3	2	2
c1008_g1_i1	0	0	1	0	0	1
c10080_g1_i1	0	5	3	0	0	1
c10081_g1_i1	2	3	0	2	1	2
c10083_g1_i1	0	0	0	1	0	0
c10083_g2_i1	0	0	0	0	0	0
c10086_g1_i1	0	0	0	1	0	0
c10087_g1_i1	0	0	0	0	0	0
c10092_g1_i1	1	1	2	1	1	4
c10094_g1_i1	2	0	2	0	0	1
c10094_g2_i1	3	0	6	1	0	3
c10096_g1_i1	1	1	3	0	0	1
c10097_g1_i1	10	18	25	16	12	18
c10099_g1_i2	0	0	0	2	1	17
c1010_g1_i1	0	0	1	0	0	0
c10102_g1_i1	2	5	1	3	1	1
c10103_g1_i1	0	0	0	0	0	0
c10108_g1_i1	1	0	0	1	1	3
c10108_g2_i1	0	1	1	5	1	3
c10110_g1_i1	1	8	17	2	1	17
c10112_g1_i1	6	21	4	10	4	11
c10112_g2_i1	5	4	3	4	1	2
c10113_g1_i1	113	125	130	129	43	120
c10116_g1_i1	0	0	0	0	1	0
c10117_g1_i1	4	5	1	0	1	2
c10118_g1_i1	8	4	8	14	3	8
c10119_g1_i1	54	102	50	45	49	47
c10121_g1_i1	0	0	1	0	0	1
c10122_g1_i1	5	3	1	4	0	2
c10125_g1_i1	0	0	1	1	0	1
c10127_g1_i1	0	0	0	0	0	1
c10129_g1_i1	0	0	1	0	0	0
c10130_g1_i1	75	88	77	90	41	92
c10132_g1_i1	0	0	0	0	0	1
c10134_g1_i1	0	0	0	0	0	0
c10138_g1_i1	0	0	0	0	0	0
c10141_g1_i1	10	11	11	9	1	11
c10147_g1_i1	0	0	0	0	0	0
c10147_g2_i1	1	0	0	0	0	0
c10148_g1_i1	3	0	0	1	0	1
c10149_g1_i1	2	0	3	1	1	1
c10150_g1_i1	0	0	0	0	0	0
c10152_g1_i1	0	0	0	0	0	0
c10159_g1_i1	0	0	0	0	0	0
c10163_g1_i1	17	17	27	14	10	23
c10164_g1_i1	0	0	0	0	0	1
c10168_g1_i2	0	0	0	1	0	0
c10169_g1_i1	0	0	0	0	0	1
c1017_g1_i1	0	0	4	0	0	2
c10172_g1_i1	0	0	1	0	0	0
c10175_g1_i1	0	0	0	0	0	0
c10175_g2_i1	0	0	0	0	0	0
c10180_g1_i1	1	0	0	0	0	0
c10180_g2_i1	1	7	12	12	4	4
c10181_g1_i1	3	1	1	4	4	4
c10182_g1_i1	0	0	2	1	0	0
c10183_g1_i1	0	0	0	0	0	0
c10184_g1_i1	1	0	0	2	0	0
c10184_g2_i1	0	0	1	1	0	0
c10186_g1_i1	3	1	2	1	0	1
c10187_g1_i1	0	0	1	0	0	0
c10188_g1_i1	0	0	0	0	0	0
c10191_g1_i1	32	26	34	40	13	34
c10192_g1_i1	5	3	5	3	2	2
c10192_g2_i1	4	5	4	9	4	5
c10194_g1_i1	20	47	24	31	33	12
c10198_g1_i1	0	0	0	0	0	0
c1020_g1_i1	0	0.88	0.47	5	0	3.71
c1020_g1_i2	1	6.12	3.53	0	5	13.29
c10200_g1_i1	0	0	2	0	0	0
c10204_g1_i1	0	0	0	2	0	1
c10205_g1_i1	2	0	0	0	0	2
c10207_g1_i1	2	1	1	1	0	3
c10209_g1_i1	0	0	0	0	1	1
c10211_g1_i1	27	40	38	25	19	52
c10211_g2_i1	11	17	9	16	8	26
c10212_g1_i1	0	0	0	0	0	0
c10215_g1_i2	0	0	0	0	1	0
c10216_g1_i1	0	0	0	1	0	0
c10217_g1_i1	0	0	0	0	0	0
c10219_g1_i1	3	8	0	3	0	4
c10220_g1_i1	0	0	1	1	0	0
c10220_g2_i1	0	0	0	0	0	1
c10225_g1_i1	0	0	5	1	1	2
c10226_g1_i1	6	9	0	2	1	1
c10227_g1_i1	0	0	0	0	0	0
c10227_g2_i1	0	0	0	0	0	0
c10228_g1_i1	0	0	0	0	0	2
c10228_g2_i1	0	0	0	0	0	0
c10230_g1_i1	44	45	70	52	30	68
c10231_g1_i1	13	8	8	10	4	9
c10238_g1_i1	0	0	0	0	0	0
c10240_g1_i1	3	4	4	2	1	14
c10242_g1_i1	3	9	8	1	4	2
c10243_g1_i1	6	9	9	6	4	3
c10243_g2_i1	14	16	20	14	6	8
c10244_g1_i1	1	2	1	1	1	3
c10245_g1_i1	0	0	0	0	0	0
c10246_g1_i1	0	0	0	0	0	1
c10249_g1_i1	59	63	47	52	33	70
c10250_g1_i1	6	8	6	9	4	3
c10250_g2_i1	16	13	17	22	10	17
c10253_g1_i1	9	0	2	6	2	1
c10258_g1_i1	1	4	3	2	3	2
c10258_g2_i1	19	17	14	17	4	20
c1026_g1_i1	0	0	0	0	0	5
c10260_g1_i1	0	0	1	0	0	0
c10261_g1_i1	0	0	0	0	0	2
c10262_g1_i1	11	11	8	24	5	12
c10262_g2_i1	48	65	80	115	48	122
c10266_g1_i1	0	0	0	0	0	1
c10268_g1_i1	0	0	1	0	0	0
c1027_g1_i1	0	1	1	0	0	0
c10271_g1_i1	0	7	0	0	0	0
c10272_g1_i1	0	0	0	0	0	0
c10272_g2_i1	0	0	3	0	0	2
c10275_g1_i1	0	0	0	0	0	0
c10277_g1_i1	7	4	3	2	2	2
c10279_g1_i1	1	0	0	2	3	0
c10280_g1_i1	1	2	2	4	3	4
c10282_g1_i1	0	0	4	0	0	18
c10287_g1_i1	1	1	0	1	0	1
c1029_g1_i1	0	1	2	0	0	2
c1029_g2_i1	0	0	2	1	0	0
c10290_g1_i1	0	0	0	0	0	0
c10291_g1_i1	14	6	6	13	4	3
c10292_g1_i1	1	5	0	1	0	1
c10292_g2_i1	6	2	0	0	0	2
c10293_g1_i1	0	0	0	0	0	0
c10294_g1_i1	0	0	2	0	1	4
c10295_g1_i1	1	0	1	0	3	0
c10295_g1_i2	0	1	0	0	0	0
c10296_g1_i1	23	12	51	66	6	44
c10297_g1_i1	66	213	178	220	168	75
c10297_g2_i1	47	203	96	151	121	45
c10298_g1_i1	0	0	0	3	0	46
c10299_g1_i1	1	1	0	2	0	1
c10300_g1_i1	0	0	2	2	0	1
c10300_g2_i1	2	3	1	1	0	0
c10302_g1_i1	0	1	1	3	0	0
c10304_g1_i1	0	0	1	0	0	0
c10306_g1_i1	1	6	8	4	1	3
c10306_g2_i1	6	13	12	14	11	10
c10308_g1_i1	0	0	1	0	0	0
c10308_g1_i2	0	0	0	0	0	0
c10309_g1_i1	65	91	74	95	40	48
c10310_g1_i1	1	0	0	0	0	3
c10312_g1_i1	46	98	25	51	20	35
c10313_g1_i1	0	0	0	0	0	0
c10313_g2_i1	0	0	0	0	0	0
c10315_g1_i1	16	4	8	0	2	1
c1032_g1_i1	2	4	3	9	3	9
c10320_g1_i1	353	287	174	390	92	343
c10321_g1_i1	0	0	2	0	0	0
c10322_g1_i1	1	6	0	1	0	1
c10322_g2_i1	3	5	1	3	1	3
c10324_g1_i1	21	18	36	31	7	27
c10324_g2_i1	0	0	0	0	0	0
c10328_g1_i1	1	3	3	0	0	1
c1033_g1_i1	9	7	9	5	2	9
c10332_g1_i1	3	3	0	2	0	3
c10335_g1_i1	110	136	108	101	69	117
c10336_g1_i1	0	0	0	0	0	1
c10338_g1_i1	0	0	0	0	0	8
c1034_g1_i1	0	1	0	1	0	0
c10340_g1_i1	1	3	4	0	1	0
c10341_g1_i1	0	0	0	0	1	0
c10342_g1_i1	0	0	0	0	0	4
c10343_g1_i1	2	3	1	3	1	6
c10345_g1_i1	0	0	1	0	0	1
c10347_g1_i1	39	35	30	42	15	33
c10347_g2_i1	6	9	3	11	3	5
c10350_g1_i1	2	3	0	1	0	4
c10352_g1_i1	0	0	1	0	0	2
c10353_g1_i1	1	0	138	8	6	133
c10353_g2_i1	0	0	88	4	5	40
c10355_g1_i1	0	0	0	0	0	1
c10356_g1_i1	0	3	2	0	1	2
c10356_g2_i1	22	24	10	21	10	16
c10357_g1_i1	1	0	0	1	0	0
c10360_g1_i1	1	0	0	0	0	0
c1037_g1_i1	0	0	0	0	0	0
c10370_g1_i1	0	0	0	1	0	0
c10371_g1_i1	34	43	17	52	1	36
c10372_g1_i1	0	0	1	0	0	2
c10376_g1_i1	0	1	0	0	1	1
c10377_g1_i1	0	0	0	0	0	0
c10378_g1_i1	0	0	0	0	0	0
c1038_g1_i1	0	0	1	0	0	1
c10380_g1_i1	0	0	0	0	0	0
c10383_g1_i1	2	18	2	7	0	7
c10384_g1_i1	1	1	0	0	0	5
c10386_g1_i1	0	0	3	0	0	1
c10388_g1_i1	0	0	0	0	0	0
c10389_g1_i1	0	0	0	0	0	0
c1039_g1_i1	1	2	6	5	0	0
c10390_g1_i1	2	1	2	1	3	1
c10390_g2_i1	4	3	7	2	3	3
c10391_g1_i2	194	193	187	150	111	140
c10392_g1_i1	44	88	79	58	31	75
c10393_g1_i1	0	0	0	0	0	0
c10395_g1_i1	2	0	8	2	0	3
c10396_g1_i1	0	0	0	3	0	68
c10397_g1_i1	58	51	87	156	189	97
c10398_g1_i1	1	0	3	2	0	6
c10398_g2_i1	6	0	6	8	1	7
c1040_g1_i1	0	0	0	0	0	0
c10400_g1_i1	0	8.22	8.12	6.49	5.49	3.88
c10400_g1_i2	10	12.78	27.88	19.51	1.51	9.12
c10403_g1_i1	0	1	0	2	0	0
c10403_g1_i2	12	14	4	3	9	4
c10404_g1_i1	7	5	0	7	0	0
c10406_g1_i1	0	0	2	0	0	0
c10408_g1_i1	2	0	0	0	0	0
c10410_g1_i1	0	1	0	0	0	0
c10413_g1_i1	2813	2961	2252	1516	1614	2085
c10414_g1_i1	0	0	0	0	0	0
c10417_g1_i1	0	0	0	0	0	16
c10418_g1_i1	67	103	66	74	36	64
c10426_g1_i1	0	0	0	0	0	1
c10431_g1_i1	1	0	1	0	0	2
c10432_g1_i1	36	55	83	56	40	48
c10434_g1_i1	12	19	20	11	5	13
c10436_g1_i1	0	0	0	0	0	2
c10439_g1_i1	34	18	19	30	5	27
c10440_g1_i1	0	0	0	0	0	0
c10441_g1_i1	0	0	0	0	0	0
c10444_g1_i1	7	9	10	7	15	9
c10445_g1_i1	29	0	42	18	17	50
c10447_g1_i1	0	0	0	0	0	0
c1045_g1_i1	0	1	3	0	1	0
c10450_g1_i1	0	0	0	0	0	0
c10451_g1_i1	8	11	10	17	2	5
c10453_g1_i1	5	12	8	6	4	3
c10454_g1_i1	1	8	1	2	0	2
c10457_g1_i1	3	2	1	4	0	8
c10458_g1_i1	1	0	0	3	1	1
c10460_g1_i1	1	2	3	4	1	3
c10461_g1_i1	0	0	0	0	0	0
c10462_g1_i1	108	170	101	396	48	221
c1047_g1_i1	3	3	5	1	1	3
c10470_g1_i1	5	2	2	0	1	0
c10471_g1_i1	16	24	22	17	7	14
c10473_g1_i1	0	0	1	0	0	0
c10475_g1_i1	0	1	0	0	0	1
c10476_g1_i1	0	2	11	4.27	1	8
c10476_g1_i2	4	0	0	6.73	0	0
c10477_g1_i1	0	0	0	1	0	0
c10478_g1_i1	27	19	23	19	11	17
c10479_g1_i1	0	0	2	0	0	0
c10480_g1_i1	0	0	0	0	0	0
c10480_g2_i1	0	0	0	0	0	0
c10481_g1_i1	1	0	1	0	0	0
c10483_g1_i1	0	0	0	0	0	0
c10484_g1_i1	7	2	0	1	0	2
c10485_g1_i1	0	2	0	0	2	0
c10485_g2_i1	1	1	1	4	1	3
c10487_g1_i1	0	0	0	0	0	0
c10490_g1_i1	1	0	1	0	0	0
c10492_g1_i1	75	86	88	98	52	62
c10493_g1_i1	22.38	9.61	21.86	31	0	14.56
c10493_g1_i2	5.62	16.39	9.14	0	23	10.44
c10494_g1_i1	0	0	0	0	0	0
c10495_g1_i1	7	6	22	2	11	7
c10496_g1_i1	7	3	3	4	3	8
c10497_g1_i1	0	0	1	0	0	0
c10497_g1_i2	0	0	0	0	0	7
c10498_g1_i1	0	8.33	0	10.63	0	3.51
c10498_g1_i2	205	233.67	286	208.37	109	258.49
c10499_g1_i1	0	0	1	0	0	0
c1050_g1_i1	8	3	1	10	0	9
c10504_g1_i1	46	46	164	39	68	84
c10504_g1_i2	0	0	0	0	0	0
c10505_g1_i1	2	1	1	1	0	2
c10505_g2_i1	4	4	4	3	0	4
c10506_g1_i1	15	17	6	4	10	7
c10506_g2_i1	0	6	1	1	2	0
c10507_g1_i1	0	0	0	0	0	0
c10508_g1_i1	4	7	11	4	2	12
c10509_g1_i1	0	0	1	0	0	0
c1051_g1_i1	0	0	5	0	0	0
c10513_g1_i1	0	0	2	0	0	0
c10515_g1_i1	0	0	0	0	0	0
c10517_g1_i1	0	0	6	0	0	4
c10517_g2_i1	0	0	0	0	0	1
c10519_g1_i1	6	10	10	3	4	8
c10519_g2_i1	3	1	6	0	3	6
c10521_g1_i1	0	0	0	0	0	0
c10522_g1_i1	1	4	7	5	2	1
c10525_g1_i1	140	165	129	172	71	164
c10526_g1_i1	1	0	3	1	0	2
c10527_g1_i1	1	0	0	0	0	0
c10529_g1_i1	2	2	0	1	0	0
c10529_g2_i1	1	1	0	2	2	1
c1053_g1_i1	0	0	0	3	0	95
c10530_g1_i1	0	0	0	0	0	5
c10531_g1_i1	23	21	34	37	22	18
c10531_g2_i1	9	13	10	8	5	9
c10532_g1_i1	13	11	0	2	0	5
c10532_g2_i1	321	475	423	363	179	370
c10533_g1_i1	0	0	1	1	1	0
c10539_g1_i1	0	0	5	0	1	3
c10540_g1_i1	989	1247	968	926	558	1036
c10543_g1_i1	1	0	4	2	0	0
c10546_g1_i1	0	1	6	2	0	0
c10548_g1_i1	3	1	3	0	0	2
c10550_g1_i1	0	1	0	0	0	1
c10550_g2_i1	1	3	7	7	0	7
c10553_g1_i1	16	0	3	9	2	4
c10554_g1_i1	0	0	0	0	0	0
c10556_g1_i1	3	0	2	2	1	4
c10556_g2_i1	0	1	3	3	1	3
c10559_g1_i1	5	20	0	18	0	18
c10559_g2_i1	5	30	0	24	0	33
c10564_g1_i1	0	0	2	0	0	0
c10565_g1_i1	0	0	0	0	0	0
c10567_g1_i1	0	0	0	0	0	0
c10569_g1_i1	1	0	1	1	0	0
c1057_g1_i1	0	0	0	0	0	0
c1057_g2_i1	0	0	0	0	0	0
c10570_g1_i1	0	0	5	0	3	0
c10572_g1_i1	0	0	0	0	1	0
c10572_g2_i1	0	0	1	0	0	2
c10573_g1_i1	0	0	0	0	0	1
c10574_g1_i1	0	0	0	1	0	0
c10575_g1_i1	0	0	0	0	0	0
c10575_g2_i1	0	0	0	0	0	0
c10577_g1_i1	206	331	248	240	122	274
c10578_g1_i1	8	10	14	15	3	12
c10578_g2_i1	69	70	66	73	30	75
c10579_g1_i1	171	111	120	195	101	118
c1058_g1_i1	0	0	0	0	0	0
c10582_g1_i1	0	0	2	3	3	1
c10585_g1_i1	0	0	0	0	0	0
c10587_g1_i1	0	0	0	0	0	1
c10589_g1_i1	87	100	74	129	74	94
c1059_g1_i1	0	0	0	0	0	0
c10590_g1_i1	0	0	0	0	0	0
c10591_g1_i1	0	0	0	2	0	1
c10592_g1_i1	3.44	0	7.62	14.42	0	0
c10592_g1_i2	91.56	101	103.38	73.58	56	96
c10598_g1_i1	5	10	4	4	8	4
c10600_g1_i1	0	0	0	2	1	40
c10606_g1_i1	50	4	17	1	12	5
c10606_g2_i1	3	0	7	1	0	1
c10609_g1_i1	0	0	0	1	0	16
c10611_g1_i1	4	4	3	2	4	1
c10612_g1_i1	0	0	0	0	0	0
c10613_g1_i1	0	0	0	0	0	2
c10615_g1_i1	0	0	0	0	0	5
c10617_g1_i1	0	0	0	0	0	0
c1062_g1_i1	76.38	95.47	100.23	103.07	43.07	104.62
c1062_g1_i2	22.62	28.53	4.77	27.93	4.93	4.38
c10620_g1_i1	2	0	2	1	0	0
c10625_g1_i1	0	1	2	2	0	0
c10625_g2_i1	6	8	5	3	0	8
c10626_g1_i1	1	0	0	0	0	1
c10628_g1_i1	2	11	2	9	3	3
c10630_g1_i1	0	0	0	0	1	2
c10630_g2_i1	1	0	0	0	0	0
c10631_g1_i1	0	0	3	2	2	0
c10631_g2_i1	7	8	11	10	2	2
c10632_g1_i1	0	1	2	0	0	0
c10636_g1_i1	0	0	0	0	2	0
c10636_g2_i1	4	1	3	3	9	6
c10638_g1_i1	0	0	0	0	0	1
c10639_g1_i1	1	2	1	3	2	1
c10640_g1_i1	43	6	0	21	1	19
c10640_g2_i1	2	1	0	2	2	0
c10642_g1_i1	0	0	0	0	0	0
c10643_g1_i1	0	0	1	2	0	2
c10644_g1_i1	0	0	0	3	0	0
c10644_g2_i1	0	3	1	9	0	9
c10647_g1_i1	45	35	68	48	19	46
c10649_g1_i1	12	18	11	11	4	13
c10652_g1_i1	4	4.66	12	7	4	7
c10652_g1_i2	0	1.34	0	0	0	1
c10653_g1_i1	0	0	1	0	0	0
c10654_g1_i1	0	0	0	0	0	0
c10656_g1_i2	2	0	0	1	0	0
c10657_g1_i1	0	0	0	0	0	0
c10659_g1_i1	0	0	0	0	0	0
c10660_g1_i1	0	0	0	0	0	1
c10661_g1_i1	0	0	0	0	0	0
c10662_g1_i1	0	1	0	0	0	0
c10668_g1_i1	5	10	6	9	6	0
c10669_g1_i1	4	0	3	2	0	3
c10670_g1_i1	0	1	0	0	0	1
c10670_g2_i1	2	7	1	2	1	6
c10671_g1_i1	3	1	191	6	0	3
c10671_g2_i1	1	0	74	0	0	0
c10675_g1_i1	0	0	0	0	0	0
c10677_g1_i1	0	0	0	0	0	0
c10678_g1_i1	4	0	10	3	0	4
c1068_g1_i1	0	0	0	0	0	0
c10681_g1_i1	2	1	0	4	0	0
c10687_g1_i1	0	1	0	0	0	0
c10688_g1_i1	2	1	1	0	2	0
c10688_g2_i1	7	2	2	3	0	2
c10689_g1_i1	0	0	0	0	0	0
c1069_g1_i1	0	0	0	0	0	0
c10690_g1_i1	0	0	2	0	0	1
c10691_g1_i1	0	2	1	2	0	0
c10694_g1_i1	0	2	1	0	0	0
c10695_g1_i1	0	0	0	0	0	0
c10697_g1_i1	0	0	1	0	0	0
c107_g1_i2	60	58	0	22	1	29
c10703_g1_i1	2	0	1	1	3	0
c10704_g1_i2	0	0	1	0	0	2
c10708_g1_i1	13	11	10	12	2	17
c10708_g2_i1	11	11	10	14	5	15
c10709_g1_i1	6	10	12	11	8	9
c10713_g1_i1	0	0	0	0	0	1
c10715_g1_i1	0	0	1	0	0	1
c10716_g1_i1	0	0	0	0	0	0
c10717_g1_i1	0	0	0	0	0	0
c10719_g1_i1	9	7	9	4	8	31
c1072_g1_i1	1	1	5	7	3	5
c1072_g2_i1	4	4	4	10	5	4
c10720_g1_i1	0	0	0	0	0	0
c10724_g1_i1	1	0	4	0	0	2
c10728_g1_i1	0	0	3	0	0	5
c1073_g1_i1	0	0	1	0	0	1
c10734_g1_i1	33	35	27	9	11	22
c10735_g1_i1	36	36	11	21	7	19
c10735_g2_i1	6	1	0	3	0	2
c10736_g1_i1	0	0	0	0	0	0
c10737_g1_i1	1	0	3	2	0	3
c10738_g1_i1	0	0	1	0	0	4
c10739_g1_i2	16	22	21	20	8	11
c1074_g1_i1	4	5	0	3	0	1
c10740_g1_i1	1	0	0	0	0	0
c10742_g1_i1	0	3	3	1	0	10
c10744_g1_i1	0	0	1	0	0	1
c10745_g1_i1	8	6	7	4	1	5
c10745_g2_i1	4	2	5	6	4	8
c10747_g1_i1	2	0	21	7	2	15
c10748_g1_i1	123	172	142	119	47	167
c10748_g2_i1	41	88	66	42	39	66
c10750_g1_i1	16	29	6	8	2	14
c10750_g2_i1	5	11	3	11	8	12
c10752_g2_i1	2	0	2	1	0	0
c10758_g1_i1	0	0	0	0	0	0
c10759_g1_i1	0	0	0	1	0	21
c10760_g1_i1	0	0	0	0	2	1
c10764_g1_i1	18	21	25	16	16	19
c10764_g2_i1	5	5	5	6	7	4
c10766_g1_i1	3	0	0	2	0	3
c10769_g1_i1	0	0	0	2	0	0
c1077_g1_i1	0	0	0	0	0	0
c10770_g1_i1	2	4	2	2	0	2
c10770_g2_i1	3	1	3	2	3	4
c10771_g1_i1	0	0	0	0	0	1
c10772_g1_i1	0	0	0	0	0	0
c10773_g1_i1	94	99	106	111	47	152
c10774_g1_i1	11	11	18	30	6	29
c10775_g1_i1	0	0	0	0	0	2
c10779_g1_i1	3	2	3	1	1	1
c10780_g1_i1	0	0	3	1	0	4
c10781_g1_i1	0	1	0	1	0	1
c10781_g2_i1	3	2	2	5	3	2
c10783_g1_i1	5	18	2	8	0	4
c10784_g1_i1	2	4	4	7	2	3
c10787_g1_i1	0	1	1	0	1	1
c10792_g1_i1	0	0	0	0	0	0
c10794_g1_i1	1	1	0	0	0	0
c10795_g2_i1	0	0	0	0	0	0
c10796_g1_i1	0	2	1	0	0	1
c10798_g1_i1	211	286	336	158	120	370
c108_g1_i1	4	9	10	7	1	3
c108_g2_i1	4	4	1	0	1	1
c1080_g1_i1	0	0	2	1	0	0
c10800_g1_i1	8	2	5	3	1	5
c10801_g1_i1	114	114	121	99	69	85
c10801_g2_i1	6	11	18	7	5	7
c10803_g1_i1	0	1	0	2	0	1
c10805_g1_i1	0	0	0	0	0	9
c10805_g2_i1	0	0	0	1	0	13
c10806_g1_i1	1	0	2	1	0	0
c10806_g2_i1	4	9	1	3	1	2
c1081_g1_i1	0	0	0	0	0	0
c10811_g1_i1	0	0	0	0	0	0
c10812_g1_i1	0	0	0	0	0	1
c10814_g1_i1	2	6	12	2	3	3
c10815_g1_i1	0	0	3	0	0	1
c10817_g1_i1	4	2	2	3	3	4
c1082_g1_i1	0	0	0	0	0	0
c10825_g1_i1	0	0	0	0	0	1
c10826_g1_i1	2	1	0	3	0	0
c10828_g1_i1	0	0	0	0	0	0
c10830_g1_i1	0	0	1	1	0	0
c10832_g1_i1	0	0	0	0	0	1
c10832_g2_i1	1	0	0	0	0	0
c10833_g1_i1	2	0	3	3	0	6
c10837_g1_i1	0	0	0	0	0	0
c10841_g1_i1	6	2	5	4	1	2
c10844_g1_i1	0	0	0	0	0	0
c10849_g1_i1	0	0	2	0	0	0
c10852_g1_i1	0	0	0	0	0	0
c10855_g1_i1	0	1	0	0	0	0
c10858_g1_i1	0	0	0	0	0	1
c1086_g1_i1	0	0	2	2	0	0
c10868_g1_i1	0	0	1	0	0	1
c10872_g1_i1	0	0	0	0	0	0
c10875_g1_i1	4	3	7	3	3	1
c10880_g1_i1	0	2	2	4	0	1
c10882_g1_i1	0	3	0	2	0	1
c10882_g2_i1	2	0	13	3	8	4
c10889_g1_i1	0	0	0	0	1	0
c1089_g1_i1	3	4	3	5	4	5
c10893_g1_i1	0	0	1	1	1	1
c10895_g1_i1	1	4	1	3	1	0
c10898_g1_i1	7	28	9	7	4	14
c1090_g1_i1	3	0	3	2	0	6
c10900_g1_i1	0	0	1	1	0	0
c10902_g1_i1	4	3	2	3	6	1
c10903_g1_i1	8	8	4	3	3	3
c10903_g2_i1	11	11	6	2	0	2
c10904_g1_i1	0	1	3	3	0	0
c10907_g1_i1	0	1	1	1	0	1
c10908_g1_i1	0	0	0	0	0	2
c10908_g2_i1	0	0	0	0	0	0
c10909_g1_i1	1	7	1	6	0	1
c1091_g1_i1	33	38	17	29	5	23
c1091_g2_i1	1	2	0	1	0	1
c10911_g1_i1	1	0	2	0	0	0
c10913_g1_i1	0	0	1	0	0	0
c10914_g1_i1	0	0	0	3	0	4
c10919_g1_i1	0	0	0	0	0	0
c1092_g1_i1	1	0	19	2	0	24
c10920_g1_i1	0	0	0	1	0	0
c10920_g2_i1	0	0	0	0	0	4
c10921_g1_i1	0	3	1	1	0	1
c10922_g1_i1	0	0	0	0	0	0
c10925_g1_i1	0	0	0	0	0	0
c10925_g2_i1	0	0	0	0	0	0
c10927_g1_i1	0	0	0	1	1	0
c1093_g1_i1	1.49	0	1.48	0	0	1.24
c1093_g1_i2	59.51	46	71.52	50	46	49.76
c10931_g1_i1	0	0	0	0	0	0
c10937_g1_i1	90	138	136	68	94	147
c10937_g2_i1	4	7	5	4	6	4
c10938_g1_i1	7	10	3	4	1	5
c10938_g2_i1	5	3	2	4	2	3
c10946_g1_i1	0	0	0	1	0	11
c10947_g1_i1	0	0	0	0	0	0
c10948_g1_i1	0	0	2	0	0	2
c10949_g1_i1	0	0	0	0	0	1
c1095_g1_i1	29	36	21	27	5	20
c1095_g2_i1	2	4	0	1	1	1
c10954_g1_i1	31	25	4	5	4	8
c10955_g1_i1	0	0	0	0	0	16
c10956_g1_i1	0	0	0	0	0	0
c10956_g1_i2	35	65	51	47	36	35
c10957_g1_i1	0	0	0	0	0	0
c10959_g1_i1	0	0	0	0	0	0
c1096_g1_i1	4	0	1	5	4	4
c1096_g2_i1	1	7	2	1	8	3
c10961_g1_i1	0	0	1	2	2	0
c10963_g1_i1	1	0	1	1	0	0
c10964_g1_i1	0	0	2	0	0	0
c10966_g1_i1	0	3	4	4	0	3
c10969_g1_i1	1	0	0	1	0	1
c10970_g1_i1	0	4	6	2	3	2
c10970_g2_i1	21	20	10	7	7	9
c10974_g1_i1	0	0	0	0	0	0
c10977_g1_i1	0	1	1	0	0	0
c10981_g1_i1	2	5	7	3	2	2
c10981_g2_i1	1	0	0	0	0	0
c10984_g1_i1	0	0	0	0	0	1
c10985_g1_i1	25	34	11	10	10	13
c10986_g1_i1	16	10	10	19	13	6
c10987_g1_i1	2	0	0	0	0	2
c10989_g1_i1	5	6	8	4	1	9
c10995_g1_i1	0	0	0	0	0	3
c10999_g1_i1	0	0	0	0	0	0
c11_g1_i1	0	0	0	0	0	1
c11002_g1_i1	2	7	2	3	3	1
c11005_g1_i1	6	0	1	3	1	1
c11006_g1_i1	0	0	0	0	0	0
c1101_g1_i1	0	0	0	0	0	0
c11015_g1_i1	0	0	0	0	0	0
c11018_g1_i1	0	0	2	0	0	0
c1102_g1_i1	0	7	3	12	4	4
c1102_g2_i1	1	14	11	7	1	16
c11022_g1_i1	7	0	6	0	2	4
c11022_g2_i1	6	3	5	5	4	0
c11025_g1_i1	0	0	1	0	0	2
c11026_g1_i1	0	0	0	0	0	0
c11031_g1_i1	3	0.72	0	0	0	0
c11031_g1_i2	0	3.28	0	0	0	0
c11035_g1_i1	0	0	0	0	0	0
c11037_g1_i1	1	4	1	2	2	0
c11040_g1_i1	0	0	0	1	0	14
c11044_g1_i1	4	3	4	8	0	3
c11052_g1_i1	4	2	0	0	0	0
c11052_g2_i1	5	3	1	0	1	1
c11053_g1_i1	244.59	83.25	124.38	158.29	53.23	778.52
c11053_g1_i2	9.41	5.75	7.62	7.71	4.77	49.48
c11057_g1_i1	1	0	0	3	0	1
c11057_g2_i1	4	0	2	0	0	2
c11058_g1_i1	6	11	6	2	1	10
c11058_g2_i1	0	1	1	1	1	0
c11060_g1_i1	0	0	0	0	0	0
c11060_g2_i1	0	4	0	0	0	0
c11062_g1_i1	8	12	16	10	2	10
c11068_g1_i1	34	24	20	9	12	16
c11068_g2_i1	2	8	1	1	2	0
c1107_g1_i1	8	2	0	1	0	1
c11070_g1_i1	107	113	46	111	38	142
c11071_g1_i1	0	0	0	0	0	1
c11072_g1_i1	9	6	6	8	6	9
c11079_g1_i1	0	0	0	0	0	0
c1108_g1_i1	0	0	0	0	0	0
c11084_g1_i1	69	56	0	57	1	49
c11085_g1_i1	0	0	0	1	0	0
c11089_g1_i1	2	0	0	0	0	0
c11095_g1_i1	0	0	0	0	0	0
c11098_g1_i1	0	0	0	0	0	0
c11098_g2_i1	0	0	0	0	0	0
c111_g1_i1	0	0	2	0	0	0
c11104_g1_i1	1	0	0	4	0	2
c11104_g2_i1	1	0	0	3	0	0
c11109_g1_i1	0	0	0	0	0	0
c1111_g1_i1	4	1	8	3	2	4
c1111_g2_i1	3	6	5	2	5	9
c11111_g1_i1	0	0	5.2	0	0	0.31
c11111_g1_i2	0	0	1.8	0	0	3.69
c11113_g1_i1	3	4	2	0	4	0
c11115_g1_i1	3	2	1	0	1	2
c11119_g1_i1	0	0	0	0	0	0
c1112_g1_i1	1	0	0	0	0	0
c11122_g1_i1	0	0	0	0	0	1
c11126_g1_i1	4	3	8	4	2	24
c11127_g1_i1	7	8	1	9	3	6
c11128_g1_i1	21	40	12	31	4	18
c11133_g1_i1	0	2	1	14	1	14
c11139_g1_i1	0	1	0	1	0	0
c11141_g1_i1	4	12	1	10	5	6
c11142_g1_i1	0	1	0	3	1	2
c11145_g1_i1	0	0	0	0	0	0
c11145_g2_i1	0	0	0	0	0	0
c11149_g1_i1	0	0	0	0	0	1
c11150_g1_i1	11	11	16	14	7	5
c11152_g1_i1	0	0	0	0	0	0
c11155_g1_i1	0	0	0	0	0	3
c1116_g1_i1	0	0	0	0	0	0
c11160_g1_i1	4	2	6	8	3	1
c11161_g1_i1	8	11	5	7	5	12
c11162_g1_i1	3	5	8	8	12	8
c11164_g1_i1	0	0	0	0	0	0
c11166_g1_i1	0	0	0	0	0	9
c11170_g1_i1	0	0	0	0	0	0
c11174_g1_i1	0	0	0	0	0	1
c11176_g1_i1	0	0	0	0	1	0
c11178_g1_i1	3	0	10	4	1	8
c1118_g1_i1	0	0	1	1	0	0
c11180_g1_i1	0	0	0	0	0	0
c11184_g1_i1	0	0	1	0	1	0
c11186_g1_i1	11	15	16	14	3	8
c11186_g2_i1	34	35	21	45	8	22
c11187_g1_i1	0	0	0	0	0	2
c11190_g1_i1	0	1	0	0	0	1
c11190_g1_i2	10	7	7	2	1	4
c11194_g1_i1	0	0	0	0	0	1
c11198_g1_i1	0	0	0	0	0	0
c11199_g1_i1	0	3	0	0	0	0
c112_g1_i1	0	0	0	0	0	0
c11200_g1_i1	0	0	2	0	1	1
c11200_g2_i1	7	15	6	6	4	3
c11201_g1_i1	0	0	0	1	0	1
c11204_g1_i1	0	0	0	0	0	0
c11207_g1_i1	3	1	1	3	0	1
c11210_g1_i1	0	0	0	0	0	0
c11211_g1_i1	1	0	0	0	0	0
c11213_g1_i1	2	3	1	6	1	1
c11217_g1_i1	0	0	1	0	6	0
c11218_g1_i1	3	4	0	0	1	0
c11219_g1_i1	0	0	0	0	0	0
c11222_g1_i1	1	1	0	1	0	1
c11224_g1_i1	0	0	0	0	0	0
c11228_g1_i1	2	0	1	0	0	0
c11229_g1_i1	0	0	1	0	0	0
c11229_g2_i1	0	0	0	0	0	0
c11230_g1_i1	0	0	0	0	0	1
c11232_g1_i1	0	0	0	0	0	0
c11233_g1_i1	0	0	5	1	0	4
c11237_g1_i1	0	0	0	0	0	0
c11238_g1_i1	0	0	0	0	0	0
c11241_g1_i1	1	0	2	0	0	0
c11245_g1_i1	78	48	11	88	3	90
c11246_g1_i1	1	8	3	2	1	1
c11250_g1_i1	1	0	3	10	2	4
c11252_g1_i1	0	0	0	0	0	0
c11258_g1_i1	1	0	0	0	0	0
c11259_g1_i1	1	0	0	0	0	1
c1126_g1_i1	0	0	0	0	0	0
c11261_g1_i1	4	2	1	2	0	2
c11262_g1_i1	0	0	0	0	0	0
c11266_g1_i1	0	0	0	0	0	2
c11266_g2_i1	0	0	0	0	0	0
c11267_g1_i1	0	0	0	0	0	0
c11268_g1_i1	0	0	0	0	0	1
c11274_g1_i1	1	4	4	4	2	4
c11276_g1_i1	0	0	1	0	0	1
c11277_g1_i1	0	0	1	0	0	3
c1128_g1_i1	0	1	0	1	0	0
c11283_g1_i1	0	0	0	0	0	0
c11284_g1_i1	0	0	0	0	0	1
c11285_g1_i1	3	1	1	7	2	3
c11286_g1_i1	3	0	1	1	0	1
c11286_g2_i1	8	6	12	9	2	7
c11287_g1_i1	3	1	7.23	1.38	0	0
c11287_g1_i2	0	0	2.77	0.62	2	0
c11289_g1_i1	0	4	0	0	2	1
c11299_g1_i1	1	2	3	1	1	1
c11299_g2_i1	1	1	1	1	0	1
c113_g1_i1	0	0	1	2	1	1
c1130_g1_i1	0	0	1	0	0	0
c11301_g1_i1	0	0	0	0	0	0
c11301_g2_i1	0	0	0	0	0	0
c11303_g1_i1	0	0	0	0	2	0
c11306_g1_i1	1	0	0	2	0	0
c11307_g1_i1	0	1	0	0	0	1
c1131_g1_i1	0	2	1	3	1	2
c1131_g2_i1	26	26	17	39	4	19
c11311_g1_i1	0	0	0	0	0	0
c11313_g1_i1	0	0	0	1	0	0
c11314_g1_i1	30.26	39.07	42.88	20.25	36.31	23.17
c11314_g1_i2	30.74	50.93	62.12	62.75	6.69	49.83
c11317_g1_i1	3	1	0	0	0	6
c11317_g2_i1	8	11	12	11	5	26
c11321_g1_i1	4	1	4	1	1	1
c11323_g1_i1	2	1	0	0	0	0
c11324_g1_i1	0	2	0	2	0	0
c11326_g1_i1	0	0	0	0	0	0
c11327_g1_i1	0	0	1	0	0	3
c11328_g1_i1	0	0	0	0	0	0
c11329_g1_i1	0	0	1	0	0	1
c11331_g1_i1	2	1	4	1	0	2
c11333_g1_i1	0	0	0	0	0	2
c11334_g1_i1	0	2	0	0	2	0
c11334_g2_i1	1	3	1	2	1	4
c11336_g1_i1	0	0	0	1	0	0
c11341_g1_i1	51	147	39	10	45	55
c11342_g1_i1	0	0	0	0	0	1
c11351_g1_i1	1	0	0	1	0	0
c11358_g1_i1	0	0	0	0	0	0
c11360_g1_i1	4	5	14	12	5	13
c11360_g2_i1	42	30	48	58	23	35
c11363_g1_i1	4	3	0	4	0	3
c11365_g1_i1	0	0	0	0	0	0
c11366_g1_i1	0	0	0	0	0	0
c11367_g1_i1	2	4	0	7	0	6
c1137_g1_i1	0	0	1	0	0	1
c11370_g1_i1	0	0	0	0	0	0
c11376_g1_i1	3	1	0	1	0	0
c11379_g1_i1	0	0	1	0	0	0
c1138_g1_i1	0	0	0	0	0	0
c11380_g1_i1	0	0	0	0	0	0
c11383_g1_i1	0	0	0	0	0	1
c11385_g1_i1	1	0	3	0	0	1
c11385_g2_i1	0	0	1	0	0	0
c11391_g1_i1	1	2	0	0	0	0
c11394_g1_i1	4	6	4	6	2	4
c11402_g1_i1	1	0	0	0	0	1
c11406_g1_i1	0	3	0	5	1	4
c1141_g1_i1	2	0	2	0	0	1
c11411_g1_i1	0	0	0	0	0	0
c11412_g1_i1	1	0	3	3	0	5
c11415_g1_i1	5	10	6	3	8	22
c11417_g1_i1	28	28	126	208	24	56
c11419_g1_i1	0	0	0	0	0	0
c11420_g1_i1	0	1	0	1	0	2
c11421_g1_i1	0	0	2	0	0	2
c11422_g1_i1	1	0	1.78	0	0	0
c11422_g1_i2	5	2	2.22	0	0	2
c11426_g1_i1	0	0	0	0	0	0
c11427_g1_i1	2	3	2	3	1	1
c1143_g1_i1	6	9	15	15	4	9
c1143_g2_i1	0	6	3	0	2	0
c11430_g1_i1	0	3	1	2	0	1
c11432_g1_i1	0	0	2	0	0	2
c11433_g1_i1	7	7	7	8	3.79	10
c11433_g1_i2	1	0	0	0	0.21	2
c11440_g1_i1	0	0	0	0	0	0
c11443_g1_i1	0	0	0	0	0	0
c11443_g2_i1	0	0	0	1	0	0
c11457_g1_i1	0	0	1	0	0	0
c11458_g1_i1	0	0	0	0	1	0
c1146_g1_i1	16	15	12	5	11	72
c11461_g1_i1	0	0	0	1	1	1
c11462_g1_i1	21.67	0	7	6	0	14.08
c11462_g1_i2	8.33	9	0	0	4	0.92
c11466_g1_i1	0	0	0	0	0	2
c11467_g1_i1	1	3	0	2	0	4
c11467_g1_i2	0	0	0	0	0	0
c1147_g1_i1	11	2	2	6	0	9
c1147_g2_i1	33	54	15	53	4	71
c11470_g1_i1	0	0	0	0	0	1
c11472_g1_i1	0	0	0	0	0	0
c11475_g1_i1	0	0	4	0	0	2
c11477_g1_i1	7	17	7	10	12	11
c11479_g1_i1	0	0	0	0	0	0
c1148_g1_i1	3	2	1	2	1	1
c11480_g1_i1	0	0	0	0	0	0
c11484_g1_i1	0	0	1	1	0	0
c11493_g1_i1	1	6	1	2	0	4
c11496_g1_i1	1	0	1	0	0	3
c11497_g1_i1	0	5	2	3	0	2
c1150_g1_i1	0	0	0	4	0	0
c11501_g1_i1	1	4	1	2	0	0
c11503_g1_i1	0	0	0	0	0	0
c11503_g2_i1	0	0	0	0	0	1
c11504_g1_i1	0	0	0	0	0	0
c11507_g1_i1	0	0	0	0	0	0
c11508_g1_i1	0	0	0	0	0	0
c11509_g1_i1	9	2	9	3	3	1
c1151_g1_i1	1	0	1	1	0	1
c11511_g1_i1	0	0	0	0	0	0
c11511_g2_i1	0	0	0	0	0	0
c11512_g1_i1	3	4	0	0	3	0
c11512_g2_i1	5	5	12	5	5	10
c11532_g1_i1	2	5	0	1	1	3
c11536_g1_i1	4	4	1	1	3	0
c11536_g1_i2	0	0	0	0	0	4
c11537_g1_i1	0	1	6	0	0	3
c1154_g1_i1	1	0	0	1	1	4
c11540_g1_i1	0	0	0	0	0	0
c11545_g1_i1	0	0	0	0	0	0
c11545_g2_i1	0	0	0	0	0	0
c11548_g1_i1	0	0	0	0	0	0
c1155_g1_i1	0	0	0	0	0	0
c11553_g1_i1	0	0	2	1	1	0
c11556_g1_i1	114	88	60	91	41	189
c1156_g1_i1	1	0	1	2	2	3
c11562_g1_i1	0	0	0	0	0	0
c11566_g1_i1	0	0	1	0	0	2
c11578_g1_i1	1	0	2	0	2	1
c11579_g1_i1	0	0	0	0	0	2
c11583_g1_i1	0	0	0	1	0	0
c11589_g1_i1	7	3	1	7	1	5
c11590_g1_i1	1	6	3	3	0	4
c11594_g1_i1	3	2	8	6	2	1
c1160_g1_i1	0	0	0	1	0	13
c11600_g1_i1	0	0	3	0	0	1
c11603_g1_i1	0	0	0	1	0	0
c11604_g1_i1	1	0	2	0	0	2
c11604_g2_i1	1	1	1	1	1	1
c11605_g1_i1	0	0	0	0	0	1
c11606_g1_i1	0	0	0	0	0	0
c11613_g1_i1	0	1	0	0	0	2
c11613_g2_i1	2	4	1	1	0	1
c11616_g1_i1	22	31	0	28	1	30
c11618_g1_i1	2	8	3	5	3	6
c11618_g1_i2	0	0	0	0	0	0
c1162_g1_i1	0	0	0	1	0	11
c11620_g1_i1	3	7	9	12	3	6
c11620_g1_i2	0	0	0	0	0	0
c11632_g1_i1	13	13	0	4	0	10
c11632_g2_i1	1	9	0	0	0	1
c11636_g1_i1	0	0	0	0	0	0
c11637_g1_i1	0	0	0	0	0	0
c11637_g2_i1	0	0	0	1	0	0
c11639_g1_i1	0	1	1	2	0	2
c11639_g2_i1	0	0	0	0	0	1
c11642_g1_i1	0	0	0	0	0	0
c11646_g1_i1	0	0	0	0	0	0
c11652_g1_i1	10	8	8	8	1	6
c11654_g1_i1	19.88	0	0	10.06	0	19.57
c11654_g1_i2	117.12	144	0	179.94	2	106.43
c11655_g1_i1	16	22	48	23	21	19
c11659_g1_i1	0	2	3	1	0	0
c1167_g1_i1	2	2	2	1	0	1
c11677_g1_i1	0	0	1	1	0	0
c11677_g2_i1	0	0	0	0	0	0
c11679_g1_i1	1	0	0	0	0	1
c1168_g1_i1	0	0	0	0	0	0
c11680_g1_i1	0	0	0	0	0	0
c11687_g1_i1	3	5	4	4	2	3
c11687_g2_i1	4	4	3	3	1	3
c11690_g1_i1	4	8	6	3	0	8
c11693_g1_i1	0	0	0	0	2	0
c11694_g1_i1	0	0	0	0	0	5
c1170_g1_i1	3	0	0	2	1	1
c11707_g1_i1	3	3	2	0	0	2
c11708_g1_i1	0	0	0	1	0	0
c11715_g1_i1	1	0	0	0	0	0
c11716_g1_i1	1	0	0	1	0	2
c11719_g1_i1	1	1	1	3	1	1
c11733_g1_i1	164	230	89.2	101.38	61.04	124.82
c11733_g1_i2	0	0	36.8	30.62	5.96	27.18
c11734_g1_i1	5	4	11	5	8	14
c11737_g1_i1	0	0	0	0	0	1
c11744_g1_i1	1	4	1	3	3	0
c11745_g1_i1	0	0	2	0	0	2
c11746_g1_i1	0	0	0	0	0	3
c11746_g2_i1	0	0	0	0	0	2
c11747_g1_i1	0	0	0	0	0	0
c11748_g1_i1	0	0	0	2	0	3
c11756_g1_i1	0	0	0	0	0	0
c11757_g1_i1	4	3	2	0	0	0
c11757_g2_i1	0	1	0	0	0	0
c11760_g1_i1	11	15	2	6	3	8
c11762_g1_i1	0	0	1	0	0	0
c11767_g1_i1	0	0	0	0	0	1
c11768_g1_i1	0	0	0	0	0	0
c11768_g2_i1	0	0	0	0	0	0
c11772_g1_i1	0	0	1	1	0	1
c11773_g1_i1	0	0	0	0	0	1
c11775_g1_i1	0	2	0	0	0	1
c11775_g1_i2	0	0	0	0	0	0
c1178_g1_i1	0.04	0	0	0	0.76	0
c1178_g1_i2	3.96	6	3	18	2.24	10
c11780_g1_i1	0	0	0	0	0	0
c11781_g1_i1	4	2	3	3	4	8
c11783_g1_i1	3	2	2	7	0	1
c11784_g1_i1	1	1	1	0	0	0
c11785_g1_i1	0	0	2	0	0	0
c1179_g1_i1	3	1	1	0	3	0
c11794_g1_i1	1	0	0	0	0	0
c11797_g1_i1	0	0	0	0	0	0
c11798_g1_i1	4	2	8	6	0	4
c11798_g2_i1	3	4	7	1	3	1
c118_g1_i1	0	0	0	0	0	0
c11800_g1_i1	1	7	1	8	6	4
c11801_g1_i1	1	3	4	0	1	3
c11802_g1_i1	1	0	2	2	0	2
c11803_g1_i1	0	0	1	3	0	3
c11809_g1_i1	0	0	0	0	0	2
c1181_g1_i1	1	0	0	2	0	0
c11810_g1_i1	2	2	3	3	0	3
c11810_g2_i1	0	0	1	2	1	0
c11812_g1_i1	23	31	30	25	7	17
c11813_g1_i1	2	1	1	1	0	1
c11818_g1_i1	2	0	0	2	1	1
c1182_g1_i1	31	40	40	64	34	58
c1182_g2_i1	19	13	10	14	6	12
c11821_g1_i1	1	2	1	3	1	2
c11832_g1_i1	2	3	2	6	1	1
c11833_g1_i1	12.33	29.02	26.43	0	29.16	12.04
c11833_g1_i2	609.67	647.98	565.57	528	279.84	797.96
c11834_g1_i1	2	4	2	0	0	4
c11837_g1_i1	0	0	0	0	0	0
c11842_g1_i1	7	2	9	5	3	1
c11845_g1_i1	5	6	1	7	1	1
c11846_g1_i1	39	59	43	61	26	31
c11850_g1_i1	0	0	0	1	0	0
c11851_g1_i1	0	0	0	1	0	0
c11860_g1_i1	0	0	0	0	0	0
c11862_g1_i1	0	1	4	1	0	2
c11864_g1_i1	0	0	0	0	0	0
c11869_g1_i1	175	201	187	221	121	123
c11871_g1_i1	0	0	0	0	0	0
c11879_g1_i1	0	0	0	0	0	0
c11882_g1_i1	0	2	0	1	2	2
c11883_g1_i1	19	19	0	11	0	22
c1189_g1_i1	0	0	0	0	0	0
c1190_g1_i1	1	1	0	1	0	2
c11901_g1_i1	0	0	0	0	0	0
c11901_g2_i1	0	0	0	0	0	0
c11903_g1_i1	0	0	0	3	0	17
c11904_g1_i1	0	0	0	0	1	1
c1191_g1_i1	0	0	0	0	1	0
c11911_g1_i1	6	3	12	7	2	12
c11912_g1_i1	1	2	2	1	0	1
c11913_g1_i1	0	0	0	0	0	0
c11917_g1_i1	0	0	0	1	0	3
c11920_g1_i1	0	3	0	1	0	3
c11923_g1_i1	12	14	15	18	7	21
c11923_g2_i1	28	46	30	24	17	23
c11927_g1_i1	0	0	0	0	0	0
c1193_g1_i1	3	0	0	0	0	0
c11932_g1_i1	0	4	3	0	0	3
c1194_g1_i2	9	1	3	1	0	0
c11941_g1_i1	2	1	0	0	0	0
c11946_g1_i1	1	2	0	2	1	1
c1195_g1_i1	0	0	3	0	0	4
c11950_g1_i1	0	0	1	0	0	0
c11953_g1_i1	0	0	1	0	0	1
c11953_g1_i2	202	279	51	215	22	254
c11959_g1_i1	2	1	1	2	0	2
c1196_g1_i1	0	0	0	0	0	0
c1196_g2_i1	0	0	0	0	0	0
c11962_g1_i1	0	0	2	0	0	1
c11963_g1_i1	5	0	13	6	1	5
c1197_g1_i1	0	0	0	0	0	4
c11970_g1_i1	0	0	1	0	0	0
c11974_g1_i1	0	0	0	0	0	0
c11978_g1_i1	2	1	0	2	1	0
c11981_g1_i1	0	0	2	0	1	0
c11983_g1_i1	0	0	1	0	0	0
c11986_g1_i1	0	0	0	0	1	0
c11986_g2_i1	0	0	0	0	0	0
c1199_g1_i1	0	0	0	0	0	1
c11998_g1_i1	0	0	0	0	0	0
c11999_g1_i1	2	0	4	1	2	2
c12006_g1_i1	0	0	0	0	0	1
c12010_g1_i1	0	0	0	0	0	0
c12011_g1_i1	7	5	1	3	2	6
c12014_g1_i1	0	0	0	0	0	0
c12015_g1_i1	2	0	0	0	0	1
c1202_g1_i1	0	0	0	0	0	0
c1202_g2_i1	0	0	2	0	0	0
c12027_g1_i1	1	2	0	1	0	1
c12028_g1_i1	7	8	4	11	7	10
c12031_g1_i1	0	0	0	0	0	0
c12032_g1_i1	1	0	2	1	0	0
c12038_g1_i1	3	3	3	2	0	3
c12039_g1_i1	0	0	0	0	0	0
c1204_g1_i1	0	0	1	0	0	1
c12040_g1_i1	2	4	0	1	0	0
c12041_g1_i1	0	2	4	3	2	3
c12042_g1_i1	3	4	6	5	0	3
c12043_g1_i1	8	4	9	3	5	7
c12045_g1_i1	3	2	6	1	0	7
c12047_g1_i1	0	0	1	0	0	2
c12048_g1_i1	0	0	0	0	0	0
c12049_g1_i1	0	0	0	0	0	0
c1205_g1_i1	2	1	1	1	0	0
c12056_g1_i1	1	0	0	1	0	0
c12056_g1_i2	0	0	2	0	0	2
c12062_g1_i1	0	2	0	0	0	0
c12064_g1_i1	0	0	1	0	0	0
c12068_g1_i1	1	0	0	0	0	0
c1207_g1_i1	1	0	0	1	0	0
c12075_g1_i1	0	0	1	0	0	0
c12076_g1_i1	7	8	6	5	5	6
c12079_g1_i1	1	4	0	2	0	3
c1208_g1_i1	0	1	1	0	0	2
c12084_g1_i1	0	0	0	1	0	5
c12089_g1_i1	3	1	3	2	2	0
c12090_g1_i1	1	0	0	0	0	0
c12091_g1_i1	0	0	0	0	0	0
c12094_g1_i1	0	0	0	0	0	9
c12103_g1_i1	7	7	7	13	11	6
c12109_g1_i1	0	0	0	0	0	0
c1211_g1_i1	5	18	2	5	2	0
c1211_g1_i2	0	0	0	0	0	2
c12114_g1_i1	6	9	4	1	2	2
c12114_g2_i1	8	8	1	3	0	2
c12118_g1_i1	34	38	45	28	15	56
c12119_g1_i1	0	0	0	0	0	0
c12120_g1_i1	0	0	0	0	0	1
c12124_g1_i1	0	0	0	0	0	0
c12125_g1_i1	1	2	1	2	3	0
c12125_g2_i1	3	7	9	5	4	2
c12127_g1_i1	1	2	5	3	3	2
c12128_g1_i1	0	0	0	0	0	0
c12129_g1_i1	1	1	1	1	1	2
c1213_g1_i1	5.17	4.94	1.83	2.91	1.24	4.05
c1213_g1_i2	8.83	4.06	2.17	2.09	1.76	5.95
c12131_g1_i1	2	0	1	0	1	1
c12139_g1_i1	0	0	8.53	14.77	0	20.83
c12139_g1_i2	266	341	165.47	282.23	214	186.17
c12145_g1_i2	4	1	0	0	0	2
c12148_g1_i1	0	4	0	1	1	0
c1215_g1_i1	0	0	0	0	0	0
c12151_g1_i1	28	58	29	33	16	18
c12152_g1_i1	1	2	7	4	7	1
c12156_g1_i1	0	0	0	0	0	0
c12157_g1_i1	12	11	14	8	3	8
c12161_g1_i1	23	38	22	60	20	15
c12163_g1_i1	0	0	0	0	0	0
c12167_g1_i1	0	0	0	0	0	0
c12169_g1_i1	7	5	5	13	1	6
c12169_g2_i1	16	12	8	12	3	9
c12175_g1_i1	0	0	0	0	0	1
c12177_g1_i1	0	0	0	0	0	0
c12178_g1_i1	55	67	51	39	27	19
c1218_g1_i1	0	0	1	0	0	2
c12181_g1_i1	0	0	2	0	0	0
c12182_g1_i1	5	8	3	4	1	6
c12183_g1_i1	0	0	0	1	0	6
c12183_g2_i1	0	0	0	0	0	3
c12186_g1_i1	0	0	0	0	0	0
c12186_g1_i2	0	0	0	0	0	0
c12187_g1_i1	6	0	5	1	3	15
c12190_g1_i1	0	0	3.69	1	0	3.65
c12190_g1_i2	2	1	3.31	0	2	1.35
c12192_g1_i1	0	0	0	0	0	2
c12193_g1_i1	0	0	0	0	0	1
c12197_g1_i1	3	10	6	7	2	2
c12197_g2_i1	2	0	1	3	1	1
c12198_g1_i1	0	0	0	0	0	0
c122_g1_i1	2	0	3	4	2	0
c12202_g1_i1	4	11	6	12	3	4
c12204_g1_i1	0	0	0	0	0	0
c12206_g1_i1	1	4	3	0	0	1
c12207_g1_i1	2	6	2	2	1	3
c12207_g2_i1	3	8	2	6	0	3
c12214_g1_i1	0	0	0	0	0	0
c12214_g2_i1	0	0	0	0	0	1
c12215_g1_i1	3	0	1	1	1	1
c12216_g1_i1	6.6	8.56	7.04	14.39	5.71	11.61
c12216_g1_i2	45.4	35.44	39.96	58.61	29.29	40.39
c1222_g1_i1	0	0	0	0	0	0
c12223_g1_i1	3	8	4	6	1	0
c12223_g2_i1	4	6	2	3	3	2
c12224_g1_i1	1	4	6	5	2	5
c12225_g1_i1	0	0	0	2	1	1
c12226_g1_i1	7	6	2	4	3	4
c12226_g2_i1	0	5	1	1	1	1
c12234_g1_i1	0	0	2	2	0	2
c12237_g1_i1	2	1	1	1	1	3
c12240_g1_i1	0	0	0	0	0	0
c12242_g1_i1	160	193	303	231	176	226
c12243_g1_i1	6	1	2	1	1	2
c12245_g1_i1	0	0	0	0	0	0
c12246_g1_i1	0	0	0	0	0	0
c1225_g1_i1	25	80	45	56	30	22
c12250_g1_i1	0	0	0	0	0	0
c12250_g2_i1	0	0	0	0	0	0
c12252_g1_i1	74	50	57	66	26	77
c12257_g1_i1	0	3.3	0	0	0	0
c12257_g1_i2	98	129.7	111	106	43	84
c12264_g1_i1	0	0	0	0	0	0
c12264_g2_i1	0	0	0	0	0	0
c12268_g1_i1	29	17	8	14	12	6
c12269_g1_i1	0	0	0	0	0	0
c12269_g1_i2	0	7	1	1	3	2
c12271_g1_i1	0	0	1	0	0	0
c12272_g1_i1	2	0	1	1	0	0
c12274_g1_i1	3	1	2	3	0	5
c12276_g1_i1	0	0	0	0	0	0
c12278_g1_i1	0	0	1	0	0	0
c12281_g1_i1	107	137	75	125	36	107
c12283_g1_i1	0	0	0	0	1	1
c1229_g1_i1	0	0	0	0	0	0
c12292_g1_i1	0	3.56	0	0	2.52	1.18
c12292_g1_i2	88	124.44	145	77	61.48	70.82
c12297_g1_i1	2	7	2	3	3	4
c12299_g1_i1	0	0	0	0	0	4
c123_g1_i1	0	0	0	0	0	0
c1230_g1_i1	0	0	0	0	0	1
c12300_g1_i2	9	9	5	4	1	0
c12301_g1_i1	0	0	0	0	0	1
c12310_g1_i1	0	0	0	0	0	0
c12312_g1_i1	2	0	1	2	0	1
c12313_g1_i1	47	133	74	56	20	377
c12313_g2_i1	2	2	2	1	1	11
c12316_g1_i1	4	3	0	1	0	0
c1232_g1_i1	1	0	4	4	1	1
c12322_g1_i1	0	0	0	0	0	0
c12329_g1_i1	2	6	8	3	7	1
c1233_g1_i1	2	1	0	0	0	0
c12330_g1_i1	0	0	0	0	0	1
c12334_g1_i1	5	6	8	11	5	2
c12335_g1_i1	0	0	0	0	0	0
c12338_g1_i1	0	0	0	0	0	0
c1234_g1_i1	0	0	0	0	0	0
c12340_g1_i1	0	2	1	0	0	0
c12340_g1_i2	16	23	26	8	8	37
c12344_g1_i1	5	2	2	2	3	3
c12346_g1_i1	1	0	3	7	0	3
c1235_g1_i1	0	0	0	0	0	0
c12350_g1_i1	22	42	0	16	0	43
c12352_g1_i1	1	0	1	1.74	0	0
c12352_g1_i2	1	2	1	1.26	1	1
c12356_g1_i1	0	0	0	0	0	0
c12358_g1_i1	17	8	12	5	3	9
c12358_g2_i1	8	5	8	8	1	3
c12359_g1_i2	42	82	54	17	22	34
c12361_g1_i1	86	118	116	124	52	103
c12362_g1_i1	0	0	1	0	0	0
c12365_g1_i1	0	0	0	0	0	0
c12366_g1_i1	0	0	0	0	0	1
c12370_g1_i1	75	139	88	131	50	96
c12371_g1_i1	0	0	0	1	1	27
c12373_g1_i1	0	0	0	1	0	0
c12376_g1_i1	0	0	0	0	0	0
c12378_g1_i1	0	0	0	0	0	0
c12379_g1_i1	0	0	0	0	0	0
c12382_g1_i1	1	4	1	0	0	1
c12383_g1_i1	2	1	1	4	0	1
c12385_g1_i1	0	0	0	0	0	10
c12388_g1_i1	0	0	0	0	0	0
c1239_g1_i1	6	5	6	4	3	4
c12390_g1_i1	1	0	1	1	1	6
c12392_g1_i1	3	2	3	1	1	2
c12398_g1_i1	13	15	13	17	2	19
c12398_g2_i1	0	0	1	1	0	0
c12401_g1_i1	3	4	6	3	4	9
c12401_g1_i2	0	0	1	0	0	0
c12404_g1_i1	0	1	0	0	1	0
c12405_g1_i1	0	0	0	0	0	0
c12409_g1_i1	0	0	0	1	0	0
c12411_g1_i1	0	0	0	0	0	0
c12412_g1_i1	0	0	0	0	0	0
c12416_g1_i1	1	5	11	5	1	7
c1242_g1_i1	0	0	0	0	0	0
c12421_g1_i1	0	0	0	0	0	0
c12424_g1_i1	1	1	1	2	2	3
c12429_g1_i1	0	0	5	0	0	6
c1243_g1_i1	0	0	0	0	0	0
c12430_g1_i1	0	1	10	0	0	9
c12432_g1_i1	0	0	2	0	1	2
c12432_g2_i1	2	2	0	4	2	1
c12435_g1_i1	3	0	0	1	0	0
c12439_g1_i1	0	0	0	1	0	1
c12441_g1_i1	0	0	0	0	0	0
c12442_g1_i1	0	0	2	3	0	0
c12442_g2_i1	5	1	2	3	0	1
c12443_g1_i1	0	0	0	0	0	0
c12446_g1_i1	1	0	0	0	0	1
c12446_g1_i2	0	0	0	1	0	0
c12447_g1_i1	0	0	0	0	0	0
c1245_g1_i1	11	15	1	16	0	10
c12453_g1_i1	0	0	0	1	0	0
c12456_g1_i1	2	0	1	0	0	0
c12456_g2_i1	0	1	0	0	1	1
c12458_g1_i1	0	0	0	0	0	0
c12463_g1_i1	1	0	1	0	1	0
c12464_g1_i1	7	3	0	1	0	8
c12464_g2_i1	0	2	0	0	0	5
c12466_g1_i1	8	3	1	2	3	0
c12466_g2_i1	0	0	0	0	0	0
c12467_g1_i1	0	0	0	0	0	2
c12468_g1_i1	63.59	93	100.49	108	52.31	179
c12468_g1_i2	4.41	0	2.51	0	1.69	0
c1247_g1_i1	0	0	0	0	0	0
c1247_g2_i1	0	0	0	0	0	0
c12472_g1_i1	1	3	0	0	0	1
c12473_g1_i1	0	0	0	0	0	1
c12474_g1_i1	0	4	0	2	1	2
c12475_g1_i1	0	2	0	1	0	1
c12477_g1_i1	0	0	0	0	0	3
c12479_g1_i1	0	0	1	0	0	2
c12481_g1_i1	0	0	1	0	0	1
c12485_g1_i1	3	2	2	4	1	1
c12491_g1_i1	0	0	1	0	0	0
c12492_g1_i1	1	0	2	0	0	0
c12493_g1_i1	0	0	0	0	0	2
c12493_g2_i1	0	0	0	0	0	0
c12495_g1_i1	0	0	0	0	0	1
c12498_g1_i1	101.72	97.92	84.57	164	34.2	146.09
c12498_g1_i2	8.28	14.08	23.43	0	21.8	14.91
c125_g1_i1	0	0	0	0	0	0
c12501_g1_i1	7	13	9	9	2	9
c12505_g1_i1	0	2	0	0	0	1
c12506_g1_i1	0	0	2	1	0	1
c12507_g1_i1	0	0	2	0	0	1
c12509_g1_i1	0	0	0	0	1	0
c1251_g1_i1	1	1	3	2	0	1
c12510_g1_i1	0	0	0	0	0	1
c12511_g1_i1	0	0	0	0	0	0
c12514_g1_i1	0	0	0	0	0	1
c1252_g1_i1	2	5	4	2	1	2
c1252_g1_i2	0	0	0	0	0	0
c12521_g1_i1	0	0	0	0	0	0
c12522_g1_i1	0	0	0	0	0	0
c12523_g1_i1	0	0	0	0	0	0
c12524_g1_i1	1	0	0	0	0	0
c12526_g1_i2	0	0	2	0	0	0
c12527_g1_i1	0	5	0	0	0	0
c12529_g1_i1	0	0	0	0	0	0
c12540_g1_i1	3	5	0	3	0	6
c12541_g1_i1	0	0	0	0	0	0
c12543_g1_i1	0	0	0	0	0	1
c12545_g1_i1	0	3.25	11.78	0	1.41	0
c12545_g1_i2	357	512.75	582.22	405	243.59	477
c12546_g1_i1	3	9	10	5	3	17
c12548_g1_i1	0	0	0	3	1	38
c1255_g1_i1	8	8	7	11	2	1.36
c1255_g1_i2	1	1	0	1	0	1.64
c12553_g1_i1	0	0	0	0	0	2
c12554_g1_i1	0	0	2	0	0	3
c12555_g1_i1	1	4	4	9	4	5
c12557_g1_i1	0	0	0	0	0	23
c12558_g1_i1	1	2	3	7	2	2
c12559_g1_i1	0	0	0	0	0	2
c12559_g2_i1	0	0	0	0	0	0
c12561_g1_i1	18	37	19	20	6	7
c12561_g2_i1	18	23	25	21	8	20
c12563_g1_i1	0	0	0	0	0	0
c12566_g1_i1	2	10	9	2	3	4
c12568_g1_i1	199	207	237	263	92	186
c12571_g1_i1	0	0	0.47	0	0	0
c12571_g1_i2	0	10	10.53	3	3	0
c12576_g1_i1	0	0	0	0	0	0
c12578_g1_i1	0	0	1	1	1	2
c12578_g2_i1	0	0	2	1	0	2
c1258_g1_i1	18	6	19	16	12	23
c12580_g1_i1	8	12	10	11	8	22
c12581_g1_i1	2	2	3	0	2	0
c12582_g1_i1	0	0	1	0	0	1
c12584_g1_i1	0	0	0	2	0	0
c12588_g1_i1	0	0	0	0	0	0
c12589_g1_i1	0	0	0	1	0	0
c12594_g1_i1	0	0	0	0	0	3
c12597_g1_i1	0	0	0	0	0	0
c12597_g2_i1	0	0	1	0	0	0
c126_g1_i1	0	0	1	0	0	0
c1260_g1_i1	252	372	280	307	160	254
c12600_g1_i1	0	3	0	2	1	1
c12600_g2_i1	2	1	1	3	3	3
c12605_g1_i1	18	16	6	6	8	10
c12606_g1_i1	3	3	1	0	0	0
c1261_g1_i1	0	0	0	0	0	0
c12617_g1_i1	0	1	2	2	3	1
c12619_g1_i1	1	1	1	0	1	0
c12625_g1_i1	0	0	0	0	0	0
c12628_g1_i1	0	0	0	0	0	1
c1263_g1_i1	0	0	3	0	0	0
c12633_g1_i1	0	0	0	0	0	0
c12634_g1_i1	3	8	0	7	2	5
c12639_g1_i1	0	0	0	0	0	0
c12639_g2_i1	0	0	0	0	0	0
c12641_g1_i1	10	24	40	9	16	12
c12641_g1_i2	0	0	0	0	0	0
c12642_g1_i1	0	0	0	1	0	0
c12643_g1_i1	0	1	0	0	0	0
c12643_g2_i1	2	4	0	0	2	1
c12644_g1_i1	1	1	0	0	0	1
c12646_g1_i1	3	2	0	3	0	1
c12647_g1_i1	0	0	0	0	0	0
c12650_g1_i1	7	5	11	5	0	9
c12652_g1_i1	0	0	0	0	0	0
c12654_g1_i1	0	1	2	2	0	4
c12656_g1_i1	0	0	0	0	0	1
c12656_g2_i1	0	3	3	0	0	0
c12658_g1_i1	30	30	19	19	9	15
c12661_g1_i1	18	15	14	23	12	13
c12662_g1_i1	0	0	0	0	0	1
c12665_g1_i1	0	0	0	0	0	0
c12666_g1_i1	0	0	0	0	0	0
c12668_g1_i1	0	1	1	1	0	0
c12669_g1_i1	0	0	0	0	0	0
c12670_g1_i1	0	0	0	0	0	0
c12673_g1_i1	0	0	0	0	0	0
c12678_g1_i1	0	0	1	0	0	0
c12683_g1_i1	1	5	1	4	5	2
c12684_g1_i1	0	0	0	0	0	0
c12686_g1_i1	0	0	0	0	0	0
c12687_g1_i1	1	4	0	6	1	5
c12688_g1_i1	9	19	14	1	10	11
c12689_g1_i1	0	2	0	0	0	0
c1269_g1_i1	0	0	0	0	0	0
c12694_g1_i1	0	4	4	2	2	4
c12700_g1_i1	0	0	0	0	0	0
c12701_g1_i1	2	5	2	1	3	6
c12705_g1_i1	0	0	1	0	0	0
c12708_g1_i1	1	0	0	0	0	0
c12714_g1_i1	0	0	0	0	0	0
c12714_g2_i1	0	0	0	0	0	0
c12715_g1_i1	0	0	0	0	0	1
c12716_g1_i1	0	0	0	0	0	0
c1272_g1_i1	9	8	6	3	6	9
c1272_g2_i1	106	139	110	78	83	101
c12720_g1_i1	0	0	1	0	0	0
c12722_g1_i1	6	8	13	1	4	8
c12723_g1_i1	3	4	1	2	3	4
c12725_g1_i1	1	0	0	1	1	2
c12727_g1_i1	2	3	2	2	1	1
c12727_g2_i1	3	3	3	3	1	1
c12730_g1_i1	2	3	8	2	3	4
c12730_g2_i1	13	6	22	3	4	14
c12731_g1_i1	0	2	2	0	1	1
c12736_g1_i1	3	2	2	1	0	1
c12737_g1_i1	0	0	0	0	0	1
c12749_g1_i2	2	0	0	0	0	0
c1275_g1_i2	0	0	0	0	0	0
c12750_g1_i1	64	84	436	43	117	165
c12754_g1_i1	4	3	0	5	1	4
c12754_g2_i1	0	1	1	2	2	0
c12755_g1_i1	0	0	0	0	0	1
c12756_g1_i1	0	0	0	0	0	1.12
c12756_g1_i2	17	43	44	13	24	7.88
c12758_g1_i1	0	0	0	0	0	0
c12759_g1_i1	0	0	1	0	0	3
c1276_g1_i1	0	0	0	0	1.4	0
c1276_g1_i2	8	8	6	6	1.6	4
c12760_g1_i1	3	3	2	0	2	2
c12764_g1_i1	1	2	1	3	2	3
c12766_g1_i1	9	3	4	3	1	4
c1277_g1_i1	25	25	18	32	16	4
c1277_g2_i1	11	9	2	5	5	4
c12770_g1_i1	0	2.17	0	4	0	0
c12770_g1_i2	3	9.83	7	0	2	1
c12772_g1_i1	0	2	0	0	0	1
c12773_g1_i1	10	6	9	11	10	6
c12773_g2_i1	1	2	2	3	3	3
c12776_g1_i1	0	1	0	1	1	0
c12776_g2_i1	0	5	0	0	0	2
c12783_g1_i1	0	0	0	0	0	0
c12788_g1_i1	6	9	4	2	2	7
c12788_g2_i1	3	9	6	8	5	12
c12791_g1_i1	0	0	20	0	0	1
c12792_g1_i1	29	28	56	50	35	29
c12796_g1_i1	0	0	0	0	0	0
c12797_g1_i1	1	6	0	6	0	2
c12798_g1_i1	7	9	16	11	3	9
c1280_g1_i1	0	0	0	0	0	0
c12802_g1_i1	0	0	1	0	0	0
c12805_g1_i1	3	0	0	3	0	2
c12810_g1_i1	0	0	1	0	0	3
c12811_g1_i1	0	0	0	0	0	0
c12816_g1_i1	8	5	6	4	8	0
c12816_g2_i1	19	20	28	22	14	17
c12817_g1_i1	0	0	2	1	0	1
c12819_g1_i1	50	93	85	64	29	69
c12819_g2_i1	1	0	1	1	0	0
c1282_g1_i1	10.13	21.76	20.66	2.76	5.65	11.33
c1282_g1_i2	120.87	146.24	145.34	155.24	76.35	84.67
c12825_g1_i1	2	1	1	0	0	0
c12826_g1_i1	0	0	1	0	0	1
c12828_g1_i1	0	0	0	1	0	2
c12829_g1_i1	1	3	0	0	0	3
c1283_g1_i1	6	12	6	12	1	2
c12837_g1_i1	0	0	2	0	0	1
c12838_g1_i1	0	1	1	1	0	0
c12839_g1_i1	2	2	0	0	0	0
c12841_g1_i1	0	0	0	0	0	0
c12842_g1_i1	0	0	1	0	0	0
c12843_g1_i1	5	3	2	5	1	2
c12845_g1_i1	0	0	1	0	0	1
c12845_g2_i1	8	16	27	11	6	20
c12849_g1_i1	17	14	10	8	3	10
c1285_g1_i1	2	0	0	0	0	0
c1285_g2_i1	1	0	3	0	0	0
c12853_g1_i1	38	66	45.13	53	15.09	62
c12853_g1_i2	0	0	22.87	0	1.91	0
c12857_g1_i1	0	0	1	1	0	1
c12859_g1_i1	0	1	2	0	1	1
c12862_g1_i1	0	0	5	0	0	0
c12862_g1_i2	1	0	0	1	0	1
c12868_g1_i1	0	0	1	0	0	0
c12868_g2_i1	0	0	0	0	0	1
c1287_g1_i1	0	0	0	0	0	2
c12870_g1_i1	0	0	0	0	0	0
c12870_g2_i1	0	0	0	0	0	0
c12871_g1_i1	4	0	4	2	2	2
c12874_g1_i1	0	0	0	0	0	0
c12875_g1_i1	0	1	0	1	0	0
c12876_g1_i1	0	0	1	0	0	0
c12879_g1_i1	2	1	6	0	3	0
c1288_g1_i1	0	0	0	0	0	0
c12881_g1_i1	4	0	2	2	0	6
c12885_g1_i1	0	0	0	0	0	0
c12887_g1_i1	43	16	10	26	94	42
c1289_g1_i1	1	1	0	1	0	1
c1289_g2_i1	0	0	0	0	0	0
c12892_g1_i1	0	0	0	0	0	0
c12893_g1_i1	0	0	0	1	0	0
c12895_g1_i1	0	0	0	2	1	1
c12896_g1_i1	0	2	2	0	0	1
c12897_g1_i1	2	0	0	0	0	0
c12898_g1_i1	0	16	5	2	6	33
c12900_g1_i1	2	2	0	14	0	5
c12903_g1_i1	1	1	1	0	0	1
c12903_g2_i1	0	2	0	1	0	0
c12905_g1_i1	0	0	0	0	0	2
c1291_g1_i1	0	5	0	0	0	0
c12911_g1_i1	1	0	0	1	0	1
c12916_g1_i1	0	0	0	0	0	0
c12918_g1_i1	0	0	0	0	0	0
c12923_g1_i1	5	1	0	4	0	3
c12925_g1_i1	1	0	3	0	0	2
c12927_g1_i1	0	1	0	1	0	1
c12929_g1_i1	0	0	0	0	0	0
c1293_g1_i1	0	2	5	3	3	1
c12930_g1_i1	1	0	6	2	0	4
c12932_g1_i1	1	1	1	3	3	2
c12934_g1_i1	4	5	16	10	6	4
c12934_g2_i1	9	8	22	12	12	14
c12939_g1_i1	0	0	0	0	0	0
c1294_g1_i1	0	0	0	0	0	0
c12943_g1_i1	0	0	0	0	0	2
c12944_g1_i1	0	0	0	0	0	0
c12945_g1_i1	0	0	0	0	0	1
c12946_g1_i1	0	1	0	0	0	1
c12948_g1_i1	0	0	4	1	1	3
c12952_g1_i1	11	35	13	18	12	18
c12953_g1_i1	0	0	0	0	0	0
c12954_g1_i1	0	0	3	1	1	2
c12960_g1_i1	0	0	0	3	0	0
c12961_g1_i1	0	0	0	0	0	0
c12962_g1_i1	3	2	6	6	2	3
c12965_g1_i1	0	0	0	1	0	0
c12969_g1_i1	0	1	3	1	0	1
c1297_g1_i1	0	0	2	1	0	1
c1297_g2_i1	5	9	7	5	3	6
c12971_g1_i1	0	0	1	0	0	0
c12974_g1_i1	24	26	38	30	19	29
c12976_g1_i1	1	0	0	1	0	0
c12981_g1_i1	0	0	0	0	0	0
c12987_g1_i1	0	0	0	0	1	2
c12988_g1_i1	4	0	0	0	0	0
c12989_g1_i1	0	0	0	0	0	0
c12991_g1_i1	3	9	7	11	3	9
c12991_g2_i1	2	6	1	3	2	0
c12992_g1_i1	1	4	2	2	4	5
c12992_g2_i1	6	8	4	3	5	14
c12993_g1_i1	0	0	0	0	0	1
c12995_g1_i1	2	8	0	14	1	5
c12997_g1_i1	8	8	3	5	0	5
c12999_g1_i1	45	78	90	88	63	64
c13002_g1_i1	4	4	1	3	0	2
c13003_g1_i1	3	1	7	6	0	7
c13003_g2_i1	15	21	18	13	12	25
c13004_g1_i1	0	0	0	0	0	1
c13005_g1_i1	0	1	0	1	1	0
c13005_g1_i2	28	42	47	42	14	55
c13007_g1_i1	0	2	0	0	0	0
c1301_g1_i1	1	2	0	0	2	1
c1301_g2_i1	0	2	0	2	1	5
c13010_g1_i1	0	0	0	3	0	3
c13016_g1_i1	1	0	0	0	0	1
c1302_g1_i1	2	3	3	4	2	7
c13022_g1_i1	3	7	4	1	1	4
c13025_g1_i1	0	0	0	0	0	0
c13026_g1_i1	0	0	0	0	0	0
c13028_g1_i1	0	0	0	0	0	0
c1303_g1_i1	0	1	0	0	2	0
c13032_g1_i1	0	0	1	0	0	0
c13037_g1_i1	7	9	9	6	1	12
c13038_g1_i1	0	0	0	0	0	9
c13039_g1_i1	0	0	0	0	0	3
c1304_g1_i1	0	0	0	0	0	19
c1304_g2_i1	0	0	0	0	0	2
c13045_g1_i1	1	4	0	2	0	0
c13046_g1_i1	2	0	1	0	0	0
c13046_g2_i1	4	0	0	1	0	0
c13047_g1_i1	13	17	22	13	9	23
c13048_g1_i1	0	0	0	0	0	0
c13049_g1_i1	8	20	16	13	22	17
c1305_g1_i1	0	0	0	2	0	1
c13051_g1_i1	1	1	0	0	0	1
c13058_g1_i1	0	0	0	0	0	0
c1306_g1_i1	4	1	0	1	0	0
c13061_g1_i1	0	0	0	1	0	0
c13064_g1_i1	0	0	0	0	0	0
c13065_g1_i1	0	0	2	0	0	0
c13066_g1_i1	0	0	0	0	0	0
c13067_g1_i1	0	0	0	0	0	0
c13069_g1_i1	2	0	1	3	0	0
c13070_g1_i1	5	4	3	7	0	3
c13070_g2_i1	8	9	2	16	2	7
c13072_g1_i1	1	0	3	1	0	2
c13073_g1_i1	25	21	16	23	6	39
c13074_g1_i1	0	0	0	0	0	0
c1308_g1_i1	0	0	0	1	1	0
c13080_g1_i1	0	0	0	0	0	0
c13081_g1_i1	0	1	1	1	0	3
c13088_g1_i1	0	0	0	1	0	0
c13092_g1_i1	0	0	0	0	0	0
c13093_g1_i1	4	13	12	10	4	5
c13094_g1_i1	0	0	0	0	0	0
c131_g1_i1	0	0	0	1	0	0
c13101_g1_i1	0	2	2	0	1	5
c13102_g1_i1	0	0	0	0	0	0
c13102_g2_i1	0	0	7	0	0	0
c13103_g1_i1	0	0	0	0	0	0
c13105_g1_i2	0	0	0	0	0	0
c13106_g1_i1	1	0	0	2	0	0
c13107_g1_i1	0	0	0	0	0	0
c13107_g2_i1	0	0	0	0	0	0
c13108_g1_i1	0	1	3	0	0	2
c13109_g1_i1	0	0	0	0	0	1
c1311_g1_i1	0	0	0	0	0	0
c1311_g2_i1	0	0	0	0	0	0
c13113_g1_i1	0	0	0	0	0	0
c13114_g1_i1	0	0	0	0	0	0
c13115_g1_i1	0	1	0	0	0	0
c13115_g2_i1	3	0	0	0	0	2
c13118_g1_i1	1	0	1	2	1	4
c13125_g1_i1	23	16	13	10	7	10
c13128_g1_i1	0	0	1	0	0	1
c13129_g1_i1	4	3	4	0	3	12
c13134_g1_i1	0	0	0	1	0	0
c13134_g2_i1	2	3	0	0	1	2
c13135_g1_i1	0	0	0	1	0	0
c13141_g1_i1	10	9	14	6	6	22
c13143_g1_i1	0	0	1	0	0	0
c13146_g1_i1	0	0	0	0	0	15
c13150_g1_i1	1	2	0	2	1	1
c1316_g1_i1	6	14	8	13	6	11
c13161_g1_i1	0	0	0	0	0	0
c13165_g1_i1	0	0	0	0	0	0
c13167_g1_i1	0	0	0	0	0	0
c1317_g1_i1	8	9	8	10	4	33
c13172_g1_i1	0	0	2	0	0	4
c13178_g1_i1	7	7	3	6	7	9
c13180_g1_i1	33	33	51	65	35	31
c13182_g1_i1	0	2	3	1	2	4
c13185_g1_i1	0	1	0	0	0	0
c13188_g1_i1	0	0	0	0	0	0
c1319_g1_i1	0	0	0	0	0	1
c13190_g1_i1	1	0	0	1	0	0
c13191_g1_i1	1	1	0	2	0	2
c13191_g2_i1	3	0	0	5	0	3
c13193_g1_i1	33	26	37	30	20	59
c13194_g1_i1	0	0	3	0	1	3
c13194_g2_i1	2	0	11	6	3	6
c13196_g1_i1	15	19	17	2	3	24
c13196_g2_i1	2	5	9	3	4	6
c13197_g1_i1	0	0	0	0	0	4
c13199_g1_i1	0	0	0	0	0	1
c1320_g1_i1	1	0	3	1	1	1
c13200_g1_i1	2	6	1	1	3	2
c13201_g1_i1	3	3	3	9	4	5
c13201_g2_i1	0	1	3	3	0	2
c13203_g1_i1	0	0	0	0	0	0
c13204_g1_i1	0	0	0	0	0	1
c13205_g1_i1	1	0	0	0	0	0
c13207_g1_i1	2	2	0	3	0	3
c13207_g2_i1	0	4	10	1	5	1
c13208_g1_i1	2	6	7	11	0	11
c13209_g1_i1	0	0	0	0	1	0
c13210_g1_i1	0	0	2	0	0	1
c13215_g1_i1	2	0	0	0	0	0
c13215_g2_i1	3	5	4	4	4	5
c13216_g1_i1	0	0	0	0	0	0
c13221_g1_i1	5	9	4	1	2	2
c13224_g1_i1	0	0	0	0	0	2
c13228_g1_i1	0	0	0	0	0	0
c13230_g1_i1	0	0	0	0	0	3
c13230_g2_i1	0	0	0	0	0	0
c13232_g1_i1	1	1	3	4	1	6
c13233_g1_i1	0	0	1	0	0	1
c13234_g1_i1	0	1	5	0	0	1
c13235_g1_i1	1	2	0	0	0	1
c13236_g1_i1	0	0	0	1	0	0
c1324_g1_i1	1	0	3	0	0	1
c13241_g1_i1	23	34	18	38	9	23
c13242_g1_i1	0	0	0	0	0	0
c13244_g1_i1	0	0	0	0	0	0
c13245_g1_i1	0	0	0	0	0	1
c13246_g1_i1	0	0	0	1	0	5
c13246_g2_i1	0	0	0	2	0	9
c13247_g1_i1	3	2	2	4	1	2
c13249_g1_i1	0	0	0	0	0	0
c1325_g1_i1	2	0	0	2	2	0
c13253_g1_i1	1	1	0	1	0	1
c13255_g1_i1	0	0	2	0	0	0
c13262_g1_i1	0	0	2	0	0	1
c13268_g1_i1	14	12	11	5	6	10
c13268_g2_i1	16	21	15	20	6	12
c13270_g1_i1	0	0	0	0	0	0
c13272_g1_i1	5	3	5	7	4	8
c13273_g1_i1	0	0	1	0	0	0
c13280_g1_i1	0	0	0	0	0	0
c13282_g1_i1	2	7	4	2	2	11
c13284_g1_i1	0	0	0	0	0	0
c13284_g2_i1	0	0	0	0	0	0
c13289_g1_i1	0	0	0	0	0	0
c13290_g1_i1	0	1.75	0	0	0	0
c13290_g1_i2	7	8.25	0	5	0	4
c13291_g1_i1	0	0	0	0	0	2
c13292_g1_i1	0	0	1	1	0	0
c13295_g1_i1	0	0	0	0	0	0
c13296_g1_i1	0	0	16	1	6	20
c13301_g1_i1	0	0	0	0	1	0
c13302_g1_i1	1	0	1	3	0	2
c13304_g1_i1	0	0	5	2	0	3
c13307_g1_i1	33	27	24	46	16	37
c13310_g1_i1	1	0	0	0	0	1
c13312_g1_i1	0	0	0	0	0	0
c13320_g1_i1	0	0	0	0	0	0
c13321_g1_i1	0	0	0	0	0	0
c13322_g1_i1	1	0	2	3	3	2
c13322_g2_i1	2	4	0	3	0	3
c13325_g1_i1	0	0	0	0	0	0
c1333_g1_i1	0	0	0	0	0	0
c13338_g1_i1	0	0	0	0	0	0
c13338_g1_i2	0	0	0	0	0	0
c1334_g1_i1	0	2	2	9	2	1
c1334_g2_i1	4	7	15	12	7	9
c13340_g1_i1	73	94	69	61	39	98
c13341_g1_i1	0	0	1	0	0	0
c13349_g1_i1	0	1	0	1	0	0
c13356_g1_i1	1	3	3	6	3	3
c13358_g1_i1	0	0	0	0	0	0
c1336_g1_i1	0	0	0	1	1	2
c13360_g1_i1	1	2	1	1	0	1
c13362_g1_i1	4	7	0	4	5	5
c13365_g1_i1	0	0	0	0	0	1
c13368_g1_i1	0	0	0	0	0	0
c13370_g1_i1	0	2	0	1	0	0
c13376_g1_i1	40	86	44	46	28	51
c13377_g1_i1	2	3	1	6	2	2
c13378_g1_i1	0	0	2	0	0	0
c13379_g1_i1	0	0	4	0	0	2
c1338_g1_i1	0	0	0	0	0	0
c13386_g1_i1	1	3	4	3	2	4
c13386_g2_i1	14	8	8	14	6	9
c13388_g1_i1	0	0	1	0	0	0
c1339_g1_i1	0	0	0	0	0	0
c13390_g1_i1	2	4	3	2	0	3
c13392_g1_i1	124	140	126	127	80	109
c13393_g1_i1	5	6	13	9	9	8
c13393_g2_i1	0	0	1	0	0	1
c13395_g1_i1	5	2	1	2	3	2
c13395_g2_i1	2	1	1	1	0	2
c13396_g1_i1	0	1	1	1	0	2
c13396_g2_i1	13	9	18	23	6	23
c13397_g1_i1	1	1	0	0	0	1
c13398_g1_i1	0	3	1	0	3	0
c13398_g2_i1	2	4	3	5	2	0
c13402_g1_i1	0	0	0	0	0	0
c13409_g1_i1	44	88	69	48	43	90
c1341_g1_i1	19	9	93	105	38	26
c1341_g2_i1	209	91	359	344	141	363
c13411_g1_i1	2	0	5	6	1	2
c13416_g1_i1	1	1	0	0	0	0
c13420_g1_i1	1	0	4	1	1	0
c13422_g1_i1	0	0	1	0	0	1
c13423_g1_i1	0	0	0	0	0	0
c13424_g1_i1	5	1	3	1	2	5
c13424_g2_i1	0	0	1	2	0	2
c13428_g1_i1	3	2	2	3	2	3
c1343_g1_i1	6	1	2	4	3	4
c13430_g1_i1	213	574	492	225	401	187
c13431_g1_i1	0	0	0	0	0	1
c13432_g1_i1	0	0	0	0	0	0
c13434_g1_i1	0	0	0	0	0	0
c13437_g1_i1	7	7	3	2	1	3
c13438_g1_i1	0	0	0	0	0	0
c13438_g2_i1	0	0	0	0	0	0
c13440_g1_i1	3	2	0	1	2	5
c13443_g1_i1	0	0	1	2	0	2
c13448_g1_i1	0	0	0	0	0	0
c13450_g1_i1	25	32	9	22	6	35
c13452_g1_i1	0	0	0	0	0	0
c13457_g1_i1	0	0	16	0	0	2
c13460_g1_i1	0	0	0	0	0	0
c13462_g1_i1	0	0	1	0	0	0
c13462_g1_i2	0	0	0	0	0	0
c13464_g1_i1	0	0	0	0	0	0
c13470_g1_i1	3	4	5	1	2	7
c13472_g1_i1	25	19	17	12	8	12
c13478_g1_i1	0	0	2	0	0	0
c1348_g1_i1	0	1	1	0	0	0
c13482_g1_i1	1	2	2	2	0	1
c13483_g1_i1	0	0	3	0	0	0
c13484_g1_i1	7	0	2	2	3	1
c13485_g1_i1	0	0	0	0	0	0
c13487_g1_i1	0	0	0	1	1	0
c1349_g1_i1	0	0	0	0	0	2
c13494_g1_i1	8	12	7	6	4	5
c13496_g1_i1	0	0	0	0	0	0
c13498_g1_i1	1	3	1	1	1	1
c13506_g1_i1	0	0	0	0	0	0
c13507_g1_i1	0	0	0	0	0	0
c13508_g1_i1	0	0	0	0	0	1
c1351_g1_i1	6	0	1	2	0	0
c13510_g1_i1	0	0	0	0	0	0
c13512_g1_i1	0	0	0	0	0	0
c13513_g1_i1	5	9	2	12	1	6
c13515_g1_i1	0	0	0	0	0	0
c13520_g1_i1	0	0	0	0	0	0
c13528_g1_i1	0	0	1	1	0	3
c13529_g1_i1	1	2	1	6	1	2
c13534_g1_i1	1	4	1	1	0	3
c13539_g1_i1	0	0	0	0	0	0
c13539_g1_i2	0	0	0	0	0	0
c13540_g1_i1	4	16	9	10	6	41
c13540_g2_i1	6	14	8	6	3	35
c13541_g1_i1	0	0	1	3	0	2
c13542_g1_i1	0	1	0	0	0	1
c13542_g2_i1	0	0	1	0	0	1
c13546_g1_i1	0	0	0	0	0	0
c13547_g1_i1	0	0	0	0	0	0
c13548_g1_i1	4	3	6	5	3	4
c13549_g1_i1	369	346	286	233	201	351
c13550_g1_i1	1	0	0	0	0	0
c13551_g1_i1	0	0	0	0	0	0
c13552_g1_i1	4	8	3	1	2	3
c13556_g1_i1	0	0	0	0	0	0
c13557_g1_i1	0	0	0	0	0	0
c13558_g1_i1	14	10	14	29	13	14
c1356_g1_i1	0	0	0	0	0	0
c13563_g1_i1	7	1	3	5	5	3
c13564_g1_i1	6	10	3	4	0	3
c13564_g1_i2	0	2	2	1	1	0
c13566_g1_i1	0	0	0	0	0	0
c13567_g1_i1	2	1	4	4	3	1
c1357_g1_i1	0	0	3	0	0	0
c13572_g1_i1	0	1	0	0	0	1
c13574_g1_i1	0	0	0	0	0	0
c13576_g1_i1	0	1	0	0	0	0
c13580_g1_i1	2	0	0	0	0	1
c13584_g1_i1	4	3	4	0	6	8
c13584_g2_i1	0	1	2	0	0	0
c13585_g1_i1	0	0	0	1	0	1
c13591_g1_i1	0	0	0	0	0	0
c13593_g1_i1	2	5	1	0	2	5
c13594_g1_i1	2	2	6.13	3	4	3
c13594_g1_i2	1	0	5.87	5	1	0
c13596_g1_i1	0	0	0	0	0	1
c13598_g1_i1	0	0	0	1	0	0
c13598_g2_i1	0	0	0	0	0	0
c13599_g1_i1	0	0	0	3	0	2
c13602_g1_i1	0	0	0	0	0	0
c13611_g1_i1	0	0	0	0	0	0
c13614_g1_i1	0	0	0	0	0	0
c13614_g2_i1	0	0	0	0	0	0
c13616_g1_i1	0	2	0	0	0	1
c13622_g1_i1	0	0	0	0	0	1
c13622_g2_i1	0	0	0	0	0	0
c13629_g1_i1	0	0	0	0	0	0
c13632_g1_i1	0	0	0	0	0	0
c13635_g1_i1	0	0	0	0	0	0
c13637_g1_i1	0	0	2	0	0	2
c1364_g1_i1	0	0	1	5	0	3
c13642_g1_i1	0	0	0	0	0	0
c13651_g1_i1	0	0	0	0	0	0
c13652_g1_i1	0	0	0	0	0	2
c13656_g1_i1	1	2	2	0	1	0
c13663_g1_i1	0	0	0	0	0	1
c13665_g1_i1	6	5	6	5	0	3
c13665_g2_i1	0	1	3	0	0	0
c13668_g1_i1	0	0	1	1	0	0
c13668_g2_i1	0	1	1	1	0	2
c13672_g1_i1	6	16	11	11	5	2
c13674_g1_i1	0	0	1	0	0	1
c13676_g1_i1	0	0	3	1	0	1
c13679_g1_i1	0	0	0	0	0	0
c1368_g1_i1	2	1	1	0	0	0
c13680_g1_i1	0	0	0	0	0	0
c13689_g1_i1	2	4	0	1	0	0
c13699_g1_i1	0	0	0	0	0	3
c13701_g1_i1	0	0	0	0	0	5
c13703_g1_i1	28	50	41	36	16	53
c13704_g1_i1	18	28	29	32	14	25
c13705_g1_i1	4	9	6	6	1	9
c13707_g1_i1	0	0	0	4	0	154
c13708_g1_i1	135	87	123	82	121	190
c13709_g1_i1	4	5	17	5	5	29
c13710_g1_i1	0	0	3	0	0	4
c13713_g1_i2	234	426	309	368	164	250
c13714_g1_i1	0	1	1	0	0	1
c13715_g1_i1	0	0	0	3	0	0
c13716_g1_i1	39	44	28	10	34	52
c13718_g1_i1	0	1	3	1	1	0
c13719_g1_i1	3	1	3	4	3	1
c13721_g1_i1	3	5	2	2	0	0
c13722_g1_i1	0	0	0	0	0	0
c13727_g1_i1	0	0	0	0	0	0
c13733_g1_i1	0	0	0	0	0	0
c13739_g1_i1	6	9	6	16	5	5
c13740_g1_i1	201	232	238	228	126	170
c13746_g1_i1	39	29	51	16	7	43
c1375_g1_i1	1	0	0	0	0	0
c13751_g1_i1	0	0	0	0	0	0
c13754_g1_i1	0	0	0	1	0	1
c13755_g1_i1	2	5	1	3	1	1
c13762_g1_i1	0	0	1	0	0	1
c13771_g1_i1	0	0	0	0	0	2
c13772_g1_i1	0	0	0	0	0	2
c13773_g1_i1	0	0	0	0	0	0
c13778_g1_i1	3	3	1	1	1	0
c1378_g1_i1	1	6	1	0	1	3
c13780_g1_i1	0	0	0	0	0	0
c13782_g1_i1	404	87	875	336	159	382
c13785_g1_i1	0	0	0	0	0	0
c13788_g1_i1	0	0	0	0	0	1
c13798_g1_i1	0	0	0	0	0	0
c13799_g1_i1	3	0	0	1	0	0
c138_g1_i1	1	0	1	2	0	1
c13806_g1_i1	0	0	0	1	0	0
[truncated: 78,801 more rows]
